# Supplementary material for: Chromosome-level genome assemblies of Channa argus and Channa maculata and comparative analysis of their temperature adaptability
Source: Gigascience. 2021 Oct 21;10(10):giab070. doi: 10.1093/gigascience/giab070 (PMC8529964; doi:10.1093/gigascience/giab070)
Supplement: giab070_Supplemental_Files [file giab070_supplemental_files.zip]

Archive with 14 entries (14 files):
- Additional File 1.tif
- Additional File 10.xlsx
- Additional File 11.xlsx
- Additional File 12.tif
- Additional File 13.tif
- Additional File 14.xlsx
- Additional File 2.xlsx
- Additional File 3.xlsx
- Additional File 4.xlsx
- Additional File 5.xlsx
- Additional File 6.xlsx
- Additional File 7.xlsx
- Additional File 8.xlsx
- Additional File 9.tif
