# Supplementary material for: Chromosome-level genome assemblies of Channa argus and Channa maculata and comparative analysis of their temperature adaptability
Source: Gigascience. 2021 Oct 21;10(10):giab070. doi: 10.1093/gigascience/giab070 (PMC8529964; doi:10.1093/gigascience/giab070)
Supplement: giab070_Supplemental_Files [file giab070_supplemental_files.zip › Additional File 10.xlsx]

## Sheet: Sheet1
Days	Temperature	Cooling range
The first three days	From 31℃ to 16℃	5 ℃ （1 ℃ at 8:00, 2 ℃ at 14:00 and 2 ℃ at 20:00）
The fourth day	16 ℃ and maintained for 1 day	-
From the fifth day to the sixth day	From 16℃ to 10℃	3 ℃ （1 ℃ at 8:00, 1 ℃ at 14:00 and 1 ℃ at 20:00）
The seventh day	From 10℃ to 8℃	2 ℃ （1 ℃ at 8:00 and 1 ℃ at 20:00）
From the 8th day	From 8℃ to 2℃	1 ℃ （1 ℃ at 8:00）
Temperature	Symptom	The death number of C. argus	Cumulative number of deaths	Cumulative mortality rate (%)
31℃	Normal	0	0	0
16℃	Normal	0	0	0
10℃	Normal	0	0	0
8℃	Partial floating head	0	0	0
7℃	Floating head, swimming slowly, beginning to die	4	4	4.44444
6℃	Partial shock, death	12	16	17.7778
5℃	Partial shock, death	7	23	25.5556
4℃	Partial shock, death	10	33	36.6667
3℃	Swimming slowly	1	34	37.7778
2℃	Swimming slowly	0	34	37.7778
Temperature	Symptom	The death number of C. maculata	Cumulative number of deaths	Cumulative mortality rate (%)
31℃	Normal	0	0	0
16℃	Normal	0	0	0
10℃	Partial floating head, swimming slowly	0	0	0
8℃	Swimming slowly, massive shock and beginning to die	3	3	3.33333
7℃	Shock, death	43	46	51.1111
6℃	Shock, death	22	68	75.5556
5℃	Shock, death	13	81	90
4℃	Shock, death	9	90	100
3℃	Shock, death	0	90	100
2℃	-	0	90	100
