# Supplementary material for: Chromosome-level genome assemblies of Channa argus and Channa maculata and comparative analysis of their temperature adaptability
Source: Gigascience. 2021 Oct 21;10(10):giab070. doi: 10.1093/gigascience/giab070 (PMC8529964; doi:10.1093/gigascience/giab070)
Supplement: giab070_Supplemental_Files [file giab070_supplemental_files.zip › Additional File 11.xlsx]

## Sheet: Sheet1
Sample name	Sequencing ID	Obtained Reads	OBtained Base(bp)	Q20(%)	Q30(%)	GC(%)
CM-8-L2	Channamaculata_AC870-01-T01	20503020	6129573330	97.69	93.64	46.76
CM-8-L3	Channamaculata_AC870-01-T02	21729164	6505304968	97.53	93.4	45.15
CM-8-L23	Channamaculata_AC870-01-T03	20961722	6269228604	97.68	93.65	46.12
CM-4-L1	Channamaculata_AC870-01-T04	19687215	5892458698	97.6	93.42	47.42
CM-4-L2	Channamaculata_AC870-01-T05	21850868	6538581328	97.72	93.85	46.14
CM-4-L3	Channamaculata_AC870-01-T06	20283383	6070924498	97.8	93.93	46.98
CM-4-B1	Channamaculata_AC870-01-T07	27440252	8203294400	97.87	94.08	45.65
CM-4-B2	Channamaculata_AC870-01-T08	21003824	6294171710	97.64	93.61	43.82
CM-4-B3	Channamaculata_AC870-01-T09	21540252	6446263344	97.73	93.76	45.22
CA-CT-L1	Channamaculata_AC870-01-T10	20502485	6133714896	97.69	93.54	48.12
CA-CT-L2	Channamaculata_AC870-01-T11	21404925	6405126936	98.13	94.61	48.05
CA-CT-L3	Channamaculata_AC870-01-T12	21529435	6430404856	98.01	94.42	48.36
CA-CT-B1	Channamaculata_AC870-01-T13	27495775	8218126342	97.79	93.84	46.58
CA-CT-B2	Channamaculata_AC870-01-T14	24017371	7179884128	97.75	93.77	46.03
CA-CT-B3	Channamaculata_AC870-01-T15	19270928	5763870212	97.73	93.7	46.07
CA-16-L1	Channamaculata_AC870-01-T16	23477003	7019841898	97.97	94.24	47.91
CA-16-L2	Channamaculata_AC870-01-T17	26348798	7884955260	97.89	94.01	47.9
CA-16-L3	Channamaculata_AC870-01-T18	21224442	6347376712	98.11	94.55	48.15
CA-16-B1	Channamaculata_AC870-01-T19	21542745	6442825106	97.62	93.44	46.02
CA-16-B2	Channamaculata_AC870-01-T20	20726099	6199182676	97.89	94.03	46.14
CA-16-B3	Channamaculata_AC870-01-T21	21090730	6312639638	97.71	93.6	46.06
CA-10-L1	Channamaculata_AC870-01-T22	22872459	6838328604	98.05	94.38	47.95
CA-10-L2	Channamaculata_AC870-01-T23	20430866	6107740490	97.94	94.16	47.98
CA-10-L3	Channamaculata_AC870-01-T24	23501503	7041275280	97.45	93.49	44.57
CA-10-B1	Channamaculata_AC870-01-T25	21341537	6387019404	97.63	93.45	45.64
CA-10-B2	Channamaculata_AC870-01-T26	22588549	6760139338	97.82	93.89	45.63
CA-10-B3	Channamaculata_AC870-01-T27	19937930	5964836932	97.72	93.68	45.65
CA-8-L1	Channamaculata_AC870-01-T28	20675888	6191970860	97.86	93.89	47.55
CA-8-L2	Channamaculata_AC870-01-T29	20430594	6117946084	97.91	93.99	47.91
CA-8-L3	Channamaculata_AC870-01-T30	21300443	6377491676	97.93	94.05	47.73
CA-8-B1	Channamaculata_AC870-01-T31	23617872	7065202816	97.77	93.77	45.8
CA-8-B2	Channamaculata_AC870-01-T32	25662131	7678191102	97.81	93.85	45.96
CA-8-B3	Channamaculata_AC870-01-T33	23699861	7089119348	97.73	93.67	45.67
CA-6-L1	Channamaculata_AC870-01-T34	22274601	6656334448	97.77	93.84	46.86
CA-6-L2	Channamaculata_AC870-01-T35	20643867	6183942848	97.69	93.78	45.49
CA-6-L3	Channamaculata_AC870-01-T36	24644633	7374783130	97.93	94.13	48.09
CA-6-B1	Channamaculata_AC870-01-T37	26330668	7873211672	97.8	93.87	46.1
CA-6-B2	Channamaculata_AC870-01-T38	23583876	7059984172	97.66	93.54	45.47
CA-6-B3	Channamaculata_AC870-01-T39	25080451	7499237586	97.63	93.48	45.76
CA-4-L1	Channamaculata_AC870-01-T40	23342818	6991109572	97.56	93.54	45.36
CA-4-L2	Channamaculata_AC870-01-T41	21944008	6561627996	97.91	94.17	47.23
CA-4-L3	Channamaculata_AC870-01-T42	21498031	6440371448	97.53	93.36	45.49
CA-4-B1	Channamaculata_AC870-01-T43	25196965	7535479148	97.9	94.08	45.93
CA-4-B2	Channamaculata_AC870-01-T44	23291734	6963419954	97.86	93.97	44.82
CA-4-B3	Channamaculata_AC870-01-T45	22064264	6603558304	97.64	93.63	45.54
CM-CT-L1	Channamaculata_AC870-01-T46	21182985	6342209042	97.63	93.62	46.88
CM-CT-L2	Channamaculata_AC870-01-T47	25583953	7649863660	97.8	93.87	48.13
CM-CT-L4	Channamaculata_AC870-01-T48	22439426	6711136686	97.9	94.07	47.96
CM-CT-B4	Channamaculata_AC870-01-T49	22274331	6663060206	97.92	94.12	45.47
CM-CT-B2	Channamaculata_AC870-01-T50	22863197	6837751756	97.81	93.85	45.84
CM-CT-B3	Channamaculata_AC870-01-T51	25363120	7587120816	97.74	93.77	45.79
CM-16-L1	Channamaculata_AC870-01-T52	21046949	6294335578	98.07	94.48	47.82
CM-16-L2	Channamaculata_AC870-01-T53	25961080	7767278288	98.03	94.44	47.56
CM-16-L3	Channamaculata_AC870-01-T54	19681023	5896372482	97.43	93.49	44.57
CM-16-B1	Channamaculata_AC870-01-T55	20377318	6095400358	97.79	93.89	45.61
CM-16-B2	Channamaculata_AC870-01-T56	22387575	6702454320	97.64	93.58	43.41
CM-16-B3	Channamaculata_AC870-01-T57	21920315	6559867100	97.55	93.25	45.66
CM-10-L1	Channamaculata_AC870-01-T58	20877024	6250988476	97.56	93.5	45.77
CM-10-L2	Channamaculata_AC870-01-T59	24559300	7343729896	97.94	94.18	48.05
CM-10-L3	Channamaculata_AC870-01-T60	19963624	5976793120	97.5	93.38	44.16
CM-10-B1	Channamaculata_AC870-01-T61	24660429	7373552218	97.88	94.04	45.86
CM-10-B2	Channamaculata_AC870-01-T62	27211620	8138931174	97.54	93.26	45.66
CM-10-B3	Channamaculata_AC870-01-T63	22473336	6716979736	97.72	93.75	45.32
CM-8-B1	Channamaculata_AC870-01-T64	28290030	8466892944	97.81	93.88	45.69
CM-8-B2	Channamaculata_AC870-01-T65	24380393	7292778938	97.65	93.65	45.63
CM-8-B3	Channamaculata_AC870-01-T66	22435216	6711850488	97.6	93.46	44.25
CM-6-L1	Channamaculata_AC870-01-T67	30750138	9201862026	97.95	94.22	47.77
CM-6-L2	Channamaculata_AC870-01-T68	23905265	7155277796	98.13	94.62	47.91
CM-6-L3	Channamaculata_AC870-01-T69	27339487	8171131162	98.06	94.48	48.17
CM-6-B1	Channamaculata_AC870-01-T70	25651881	7670044562	97.88	94.04	45.24
CM-6-B2	Channamaculata_AC870-01-T71	25068178	7494650896	97.75	93.84	44.39
CM-6-B3	Channamaculata_AC870-01-T72	27503546	8215955440	97.75	93.84	44.86
Note: CA means Channa Argus, CM means Channa maculata, the following number means temperature. CT means the room temperature, the room temperature is 31℃, L means liver, B means brain.
