# Supplementary material for: Chromosome-level genome assemblies of Channa argus and Channa maculata and comparative analysis of their temperature adaptability
Source: Gigascience. 2021 Oct 21;10(10):giab070. doi: 10.1093/gigascience/giab070 (PMC8529964; doi:10.1093/gigascience/giab070)
Supplement: giab070_Supplemental_Files [file giab070_supplemental_files.zip › Additional File 14.xlsx]

## Sheet: Gene information
C. argus genes	C. maculata genes	Family	Full sequence e-value	Best domain e-value	Domain number
Carg_Chr10G005400.1	Cmac_LG08G005610	Fork_head	5.8e-42	9.7e-42	1
Carg_Chr10G008150.1	Cmac_LG08G008370	Fork_head	3.3e-27	7.3e-27	1
Carg_Chr21G004090.1	Cmac_LG18G003940	Fork_head	8e-27	1.7e-26	1
Carg_Chr09G008320.1	Cmac_LG07G008220	Fork_head	7.9e-22	2e-21	1
Carg_Chr11G001430.1	Cmac_LG09G001470	ZBTB	2.2e-28	5.3e-28	1
Carg_Chr04G005910.1	Cmac_LG03G011080	MH1	6.2e-46	1.3e-45	1
Carg_Chr20G002320.1	Cmac_LG17G002300	MH1	9.8e-45	1.8e-44	1
Carg_Chr01G009500.1	Cmac_LG01G009960	MH1	7e-42	1.7e-41	1
Carg_Chr16G007960.1	Cmac_LG14G008150	zf-C2H2	1.2e-17	1.8e-07	3
Carg_Chr11G000210.1	Cmac_LG09G000300	zf-C2H2	1.4e-15	2e-07	4

## Sheet: Alignment information
#GeneID	PfamID	Query_Start	Query_End	Hit_Start	Hit_End	Query_Seq	Alignment information	Hit_Seq	GA_Score	Evalue	Description	Query_Len
Carg_Chr01G009500.1	PF03166.13	385	594	1	184	EFWCSISYFEMDVQVGEMFKVPSSCPVVTVDGYVDPSGGDRFCLGQLSNVHRTDASERARLHIGKGMQLECRGEGDVWMRCMSDHAVFVQSYYLDREAGRAPgDAVHKIYPGAYIKVFDLRQCHRQMQQQAATAQAAAAAQA---AavagnipgpgsvggiapavslsaaagigVDDLRRLCILRLSFVKGWGPDYPRQSIKHTPCWVEVHLH	e+Wcsi+y+E++ +vge+fkv+s++++vtvdg++dps g+rfcLg+lsnv+r++++e++r +igkG++l++++eg+Vw++++s+++vFVqs+yl++eagrap d+v+k++pga++kvFdlr+++++++q+++++++ +++ a vddlr+lc++r+SFvKgwGp+y+rqsi++tPcW+e+hl+	eeWcsiayyElnervgetfkvsspsvsvtvdgftdpsdgerfcLgllsnvnrsekvektrkkigkGvrlsyeeegeVwlenlsespvFVqspylnkeagrap.dtvvkvppgaslkvFdlrefakllsqskesreepqdvnqgkea............................vddlrklcsiriSFvKgwGpeysrqsitstPcWieihln	255.9	2.6e-76	MH2 domain	617
Carg_Chr01G009500.1	PF03165.15	61	161	2	103	KRAIESLVKKLKEKKDELDSLITAITTNGVHPSKCVTIQRTLDGRLQVAGRKGFPHVIYARLWRWPDLH-KNELKHVKFCQYAFDLKYDNVCVNPYHYERVV	++a+esl+kklk+kk++l++l++a++++g +++kCv+i+r+ldgrlqva rkg phvi++rl+rwpdL+ ++elk+++ c++a++lk d+vCvnPyHy+rv+	ekavesllkklkkkkeqleellkavesrgkkktkCvliprsldgrlqvaqrkglphvilcrlfrwpdLqsakelkaletceaaeklkkdevCvnPyHysrve	133.2	3.2e-39	MH1 domain	617
Carg_Chr04G005910.1	PF03166.13	231	401	2	184	FWCSISYYELNQRVGETFHASQP--SLTVDGFTDPSNSERFCLGLLSNVNRNSAVELTRRHIGRGVRLYYI-GGEVFAECLSDSAIFVQSPNCNQRYGWHPATVCKIPPGCNLKIFNNQEFAALLAQ---------SVNQGFEAVYQLTRMCTIRMSFVKGWGAEYRRQTVTSTPCWIELHLN	+Wcsi+yyEln+rvgetf++s+p s+tvdgftdps++erfcLgllsnvnr+++ve tr++ig+Gvrl+y +geV++e+ls+s++FVqsp++n+++g++p+tv+k+ppg++lk+F+++efa+ll q +vnqg+eav++l+++c+ir+SFvKgwG+ey+rq++tstPcWie+hln	eWcsiayyElnervgetfkvsspsvsvtvdgftdpsdgerfcLgllsnvnrsekvektrkkigkGvrlsyeeegeVwlenlsespvFVqspylnkeagrapdtvvkvppgaslkvFdlrefakllsqskesreepqdvnqgkeavddlrklcsiriSFvKgwGpeysrqsitstPcWieihln	266.8	1.1e-79	MH2 domain	426
Carg_Chr04G005910.1	PF03165.15	30	130	1	103	CEKAVKSLVKKLKKT-AQLDELEKAITTQ-NVNTKCITIPRSLDGRLQVSQRKGLPHVIYCRLWRWPDLQSHHELRAVDHCEFAFHTKKDEVCVNPYHYQRVE	#NAME?	lekavesllkklkkkkeqleellkavesrgkkktkCvliprsldgrlqvaqrkglphvilcrlfrwpdLqsakelkaletceaaeklkkdevCvnPyHysrve	146.4	2.5e-43	MH1 domain	426
Carg_Chr04G005910.1	PF10401.8	288	362	70	139	RHIGRGVRLYYIGGEVFAECLSDSAIFVQSPNCNQRYgwHPAtvcKIPPGCNLKIFNNQEFAALLAQSVNQGFEA	h+ rG+ L + g +++a+ l s +f+++p+ ++ +P k++ ++ k+f+ ++F + L++ ++ ++	khlerGllLevagqglyakRlcqsrvfwsgpealekd..kPn...kLerektvklfdlekFleeLiefqkgsgrs	16	0.0076	Interferon-regulatory factor 3	426
Carg_Chr09G008320.1	PF16675.4	364	385	39	60	SLDEPLMEDSYHHHHSQQQQHQ	#NAME?	lLqeLLtsdsyphkDvmltqsd	-0.9	1900	KIX-binding domain of forkhead box O, CR2	753
Carg_Chr09G008320.1	PF16675.4	416	497	3	75	VYGGAGMGMLRhHSPMQTIQENKPASFTgTMRTYSGTNALQSLLTGGPagqqYCSKDMMLgqeRESHLMMGQAANGVGSNHH	+yg + m++Lr ++pmqTiqenK+asf ++++ys +++Lq+LLt+++ y++kD+ml ++s+ ++ qa v s+ +	iygqpsmssLr.qlpmqTiqenKqasfs.svsqyseaglLqeLLtsds....yphkDvml...tqsdplvsqasgavlsqns	70.8	8.2e-20	KIX-binding domain of forkhead box O, CR2	753
Carg_Chr09G008320.1	PF16675.4	530	558	48	75	SHNHNNVtnhNHSSPHS-LTH-NSHNLSQSH	s++h++v ++++ ++ ++ lsq++	syphkDv...mltqsdplvsqasgavlsqns	-4.1	17000	KIX-binding domain of forkhead box O, CR2	753
Carg_Chr09G008320.1	PF00250.17	116	210	4	81	QSYADLITRAIESTPEKRLTLSQIYDWMVRYVPYFKdkgdsNSSAGWKrgghqegskihgqsNSIRHNLSLHTRFIRVQNE--GTGKSSWWMLNPDG	sYa LI++Ai+s+p+k+ltLs+Iy+w+ + py++ +++ gw+ nsirhnLsl+ F++v+++ +gk+s+W+++p+	ysYaaLIaqAiksspdkkltLseIykwieknypyyr.....tadkgwq..............nsirhnLslnkcFvkvprskeepgkgslWtidpes	68.7	3.7e-19	Forkhead domain	753
Carg_Chr09G008320.1	PF16676.4	669	710	1	41	HERLPADLDIDMFHGSLDCDVESILLHDIMDSaEEMDFNFDC	++rLp+DLD+dmf++sL+CDv+sI+++d+md+ +++DFNFD+	qdrLpsDLDldmfqesLeCDvdsIirndLmdg.dgLDFNFDs	68.9	3.4e-19	Transactivation domain of FOXO protein family	753
Carg_Chr10G005400.1	PF00250.17	76	160	1	85	KPPFSYNALIMMAIRQSPDRRLTLNGIYEFIMDNFPYYRQNRQGWQNSIRHNLSLNKCFVKVPRHYDDPGKGNYWMLDPCSEDVF	kPp+sY aLI++Ai++spd++ltL++Iy++i++n+pyyr++++gwqnsirhnLslnkcFvkvpr+ ++pgkg++W++dp se+ +	kPpysYaaLIaqAiksspdkkltLseIykwieknypyyrtadkgwqnsirhnLslnkcFvkvprskeepgkgslWtidpeseekl	133.8	1.8e-39	Forkhead domain	381
Carg_Chr10G008150.1	PF00250.17	161	242	3	81	NMSYADLITKAIESSPENRLTLSQIYDWMVKSVPYFKdkgdsNSSAGWKNSIRHNLSLHSRFVRVQNE--GTGKSSWWMLNPEG	#NAME?	pysYaaLIaqAiksspdkkltLseIykwieknypyyr.....tadkgwqnsirhnLslnkcFvkvprskeepgkgslWtidpes	86.1	1.4e-24	Forkhead domain	664
Carg_Chr10G008150.1	PF16675.4	95	111	59	75	QAPQQQQHQQQHQQQHQ	p+ q ++++ +q	sdplvsqasgavlsqns	-5.4	17000	KIX-binding domain of forkhead box O, CR2	664
Carg_Chr10G008150.1	PF16675.4	379	404	42	67	DNLNLLSPNNPQVGGGATTPGSSQSS	#NAME?	eLLtsdsyphkDvmltqsdplvsqas	-3.1	9600	KIX-binding domain of forkhead box O, CR2	664
Carg_Chr10G008150.1	PF16675.4	433	502	1	69	KCVYGQAGMNTLSPMSMQTLSENK-PGFGpGMGQYScPAGLLKELLTTDTDQHGEL-MPSVDTVVSQSSgGC	k++ygq+ m+ L+ ++mqT+ enK f+ ++ qys +aglL+eLLt d + h + + ++d++vsq+s g	ksiygqpsmssLrqlpmqTiqenKqasfs.svsqys.eaglLqeLLtsdsyphkDvmltqsdplvsqas.ga	68.7	3.5e-19	KIX-binding domain of forkhead box O, CR2	664
Carg_Chr10G008150.1	PF16676.4	603	643	1	42	QEKLPSDLD-DMSIEKFEFDMETVLHDTLMDGDSLDFNFEPM	q++LpsDLD dm +e++e D++++++++Lmdgd+LDFNF+++	qdrLpsDLDldmfqesLeCDvdsIirndLmdgdgLDFNFDss	59.1	3.9e-16	Transactivation domain of FOXO protein family	664
Carg_Chr10G008150.1	GCNF-like	92	128	34	69	VHQQAPQQQQHQQQHQQQHQQQQHSNpqLPQQQQQ-QV	#NAME?	feeeaarqeqaqqqhqqsqqssqgqq..asaqsqpqqk	6.5	0.0034		664
Carg_Chr11G000210.1	PF00096.25	241	256	3	12	CHqppMCNstsLTFPQ	C+ C+ +F++	Cp...dCg...ksFkr	-2.5	8800	Zinc finger, C2H2 type	427
Carg_Chr11G000210.1	PF00096.25	343	367	1	23	HTCTftGCGKTYTKSSHLKAHLRTH	++C+ +Cgk+++ +s+Lk+H+rtH	ykCp..dCgksFkrksnLkrHirtH	21.1	0.00027	Zinc finger, C2H2 type	427
Carg_Chr11G000210.1	PF00096.25	373	397	1	23	YHCSweGCGWKFARSDELTRHFRKH	y C+ +Cg++F r+++L+rH r+H	ykCp..dCgksFkrksnLkrHirtH	19.9	0.00064	Zinc finger, C2H2 type	427
Carg_Chr11G000210.1	PF00096.25	403	425	1	23	FQCHLCERAFSRSDHLALHMKRH	++C+ C + F+r+++L H+++H	ykCpdCgksFkrksnLkrHirtH	23.8	3.8e-05	Zinc finger, C2H2 type	427
Carg_Chr11G000210.1	PF13465.5	343	355	15	25	HTCTftGCGKTYT	++C C+k+++	yeCp..lCdkaFk	0	1300	Zinc-finger double domain	427
Carg_Chr11G000210.1	PF13465.5	359	381	1	21	HLKAHLRTHTGEKPYHCSweGCG	+L+ Hlr+Htgekpy+C+ C+	nLrrHlrkHtgekpyeCp..lCd	24	3.4e-05	Zinc-finger double domain	427
Carg_Chr11G000210.1	PF13465.5	390	413	2	25	LTRHFRKHTGHRPFQCHLCERAFS	L+rH+rkHtg +p++C lC aF+	LrrHlrkHtgekpyeCplCdkaFk	28.6	1.2e-06	Zinc-finger double domain	427
Carg_Chr11G000210.1	PF13465.5	418	425	2	9	LALHMKRH	L H++ H	LrrHlrkH	-2.8	10000	Zinc-finger double domain	427
Carg_Chr11G000210.1	PF13894.5	343	367	1	23	HTCTFtgCGKTYTKSSHLKAHLRTH	++C++ Cgk+++ +++L+ Hl+th	fkCpi..CgksFsskkaLlrHlkth	13	0.14	C2H2-type zinc finger	427
Carg_Chr11G000210.1	PF13894.5	373	397	1	23	YHCSWegCGWKFARSDELTRHFRKH	+ C++ Cg F ++++L rH+++h	fkCpi..CgksFsskkaLlrHlkth	13.2	0.12	C2H2-type zinc finger	427
Carg_Chr11G000210.1	PF13894.5	403	425	1	23	FQCHLCERAFSRSDHLALHMKRH	f+C++C + Fs++++L H+k+h	fkCpiCgksFsskkaLlrHlkth	16.9	0.0074	C2H2-type zinc finger	427
Carg_Chr11G001430.1	PF00651.30	36	142	1	110	LNRLRSRDILTDVTILVN-RQQFRAHKTVLMACSGLFYTIFTDSHKCNLNAISLD-PKVDPEGFAILLEFMYTSRLTLK-ESLILAIMNTAIYLQMDHVVDTCHRFIKSS	ln+lr+++ l+Dvt++v+ +++f+ahk vL+a+S F+++ft+ ++++ + ++ ++v+pe f++lLef+Yt++l+++ e+ + +++++a +lq++++++ c++f+k+s	lnelresgelcDvtlvvgdgkefkahkavLaarSpyFkalftskeieessvseielddvepeafealLefiYtgeleitseenleelLaaadllqiprlkkaceeflkqs	90	1e-25	BTB/POZ domain	718
Carg_Chr11G001430.1	PF13465.5	483	491	14	22	RLNCSSCGS	+++C++C+	pyeCplCdk	-0.7	2200	Zinc-finger double domain	718
Carg_Chr11G001430.1	PF13465.5	529	538	15	24	FFCNECDLKF	+ C +Cd +F	yeCplCdkaF	-1.4	3600	Zinc-finger double domain	718
Carg_Chr11G001430.1	PF13465.5	543	567	1	25	ALKQHMLQVHSDKPYKCDRCQAAFR	+L++H+ +++kpy+C+ C aF	nLrrHlrkHtgekpyeCplCdkaFk	15.4	0.017	Zinc-finger double domain	718
Carg_Chr11G001430.1	PF13465.5	571	595	1	25	NLASHKTVHTGEKPYRCNICGAQFN	nL H +Htgekpy C C+ F+	nLrrHlrkHtgekpyeCplCdkaFk	24.4	2.5e-05	Zinc-finger double domain	718
Carg_Chr11G001430.1	PF13465.5	599	623	1	25	NLKTHTRIHSGEKPYKCETCGARFV	nL+ H+r H gekpy+C+ C+ +F+	nLrrHlrkHtgekpyeCplCdkaFk	28.9	9.1e-07	Zinc-finger double domain	718
Carg_Chr11G001430.1	PF13465.5	627	652	1	26	HLRAHVLIHTGEKPYPCEICGTRFRH	+Lr H Htgekpy C+ C+ +F +	nLrrHlrkHtgekpyeCplCdkaFkt	25.5	1.1e-05	Zinc-finger double domain	718
Carg_Chr11G001430.1	PF13465.5	656	679	2	25	LKSHLRIHTGEKPYHCEKCNLHFR	L+ Hlr Htgekpy+C++C+ F	LrrHlrkHtgekpyeCplCdkaFk	23.4	5.2e-05	Zinc-finger double domain	718
Carg_Chr11G001430.1	PF13465.5	684	692	2	9	LRLHLRqKH	Lr Hlr kH	LrrHlr.kH	-2.8	9700	Zinc-finger double domain	718
Carg_Chr11G001430.1	PF00096.25	529	552	1	23	FFCNECDLKFAEDEALKQHMLQvH	+ C++C+ +F + Lk+H+ H	ykCpdCgksFkrksnLkrHirt.H	11.3	0.36	Zinc finger, C2H2 type	718
Carg_Chr11G001430.1	PF00096.25	557	579	1	23	YKCDRCQAAFRYKGNLASHKTVH	ykC+ C F+ k nL +H +H	ykCpdCgksFkrksnLkrHirtH	14.6	0.032	Zinc finger, C2H2 type	718
Carg_Chr11G001430.1	PF00096.25	585	607	1	23	YRCNICGAQFNRPANLKTHTRIH	y+C++Cg F+r+ nLk+H r+H	ykCpdCgksFkrksnLkrHirtH	23.9	3.5e-05	Zinc finger, C2H2 type	718
Carg_Chr11G001430.1	PF00096.25	613	635	1	23	YKCETCGARFVQVAHLRAHVLIH	ykC+ Cg +F + +L++H +H	ykCpdCgksFkrksnLkrHirtH	15.9	0.012	Zinc finger, C2H2 type	718
Carg_Chr11G001430.1	PF00096.25	641	663	1	23	YPCEICGTRFRHLQTLKSHLRIH	y+C++Cg +F++ Lk+H+r+H	ykCpdCgksFkrksnLkrHirtH	20.2	0.00054	Zinc finger, C2H2 type	718
Carg_Chr11G001430.1	PF00096.25	669	692	1	23	YHCEKCNLHFRHKSQLRLHLRQkH	y C++C+ F++ks+L+ H+r H	ykCpdCgksFkrksnLkrHirt.H	12	0.21	Zinc finger, C2H2 type	718
Carg_Chr11G001430.1	PF13894.5	485	490	2	7	NCSSCG	C+ Cg	kCpiCg	-2.7	15000	C2H2-type zinc finger	718
Carg_Chr11G001430.1	PF13894.5	529	552	1	24	FFCNECDLKFAEDEALKQHMLQVH	f C C+ F +aL++H++++H	fkCpiCgksFsskkaLlrHlkthH	12.5	0.19	C2H2-type zinc finger	718
Carg_Chr11G001430.1	PF13894.5	557	579	1	23	YKCDRCQAAFRYKGNLASHKTVH	+kC+ C++ F+ k +L +H h	fkCpiCgksFsskkaLlrHlkth	10.4	0.97	C2H2-type zinc finger	718
Carg_Chr11G001430.1	PF13894.5	585	607	1	23	YRCNICGAQFNRPANLKTHTRIH	++C iCg+ F+++ +L++H + h	fkCpiCgksFsskkaLlrHlkth	15.8	0.018	C2H2-type zinc finger	718
Carg_Chr11G001430.1	PF13894.5	613	635	1	23	YKCETCGARFVQVAHLRAHVLIH	#NAME?	fkCpiCgksFsskkaLlrHlkth	14.7	0.04	C2H2-type zinc finger	718
Carg_Chr11G001430.1	PF13894.5	641	663	1	23	YPCEICGTRFRHLQTLKSHLRIH	++C+iCg++F+ ++L++Hl+ h	fkCpiCgksFsskkaLlrHlkth	16.4	0.011	C2H2-type zinc finger	718
Carg_Chr11G001430.1	PF13894.5	669	692	1	24	YHCEKCNLHFRHKSQLRLHLRQKH	+ C+ C+ F+ k++L+ Hl++ H	fkCpiCgksFsskkaLlrHlkthH	4.3	84	C2H2-type zinc finger	718
Carg_Chr11G001430.1	PF12874.6	529	548	1	20	FFCNECDLKFAEDEALKQHM	f+C C+ +f +lk+H+	fyCelCnvsfssetqlksHl	6.5	11	Zinc-finger of C2H2 type	718
Carg_Chr11G001430.1	PF12874.6	557	575	1	19	YKCDRCQAAFRYKGNLASH	+ C+ C+ f +++l sH	fyCelCnvsfssetqlksH	4.9	34	Zinc-finger of C2H2 type	718
Carg_Chr11G001430.1	PF12874.6	585	605	1	21	YRCNICGAQFNRPANLKTHTR	++C +C +f+++++lk+H r	fyCelCnvsfssetqlksHlr	21	0.00029	Zinc-finger of C2H2 type	718
Carg_Chr11G001430.1	PF12874.6	613	631	1	19	YKCETCGARFVQVAHLRAH	+ Ce C +f ++l++H	fyCelCnvsfssetqlksH	5.2	27	Zinc-finger of C2H2 type	718
Carg_Chr11G001430.1	PF12874.6	643	663	3	23	CEICGTRFRHLQTLKSHLRIH	Ce+C ++f + ++lksHlr +	CelCnvsfssetqlksHlrgK	16	0.011	Zinc-finger of C2H2 type	718
Carg_Chr11G001430.1	PF12874.6	669	689	1	21	YHCEKCNLHFRHKSQLRLHLR	#NAME?	fyCelCnvsfssetqlksHlr	4.4	48	Zinc-finger of C2H2 type	718
Carg_Chr11G001430.1	PF12773.6	484	502	29	47	LNCSSCGSQSPQHSDVCPN	+C+sCg++ ++ + +Cp+	drCpsCgekvdpearfCpe	8.2	2.4	Double zinc ribbon	718
Carg_Chr11G001430.1	PF12773.6	525	569	9	41	ENGTFFCNECDLKFAEDEAlkqhmlqvhsdkPYKCDRCQAAFRYK	+++ fC+eC k + +a +++C++C+++ +	ppdarfCseCgtklkavaa............edrCpsCgekvdpe	9.7	0.78	Double zinc ribbon	718
Carg_Chr11G001430.1	PF12773.6	585	621	13	37	YRCNICGAQFNRPANlkthtrihsgekPYKCETCGAR	C+ Cg++ +++a+ +++C Cg+	rfCseCgtklkavaa............edrCpsCgek	10.2	0.55	Double zinc ribbon	718
Carg_Chr11G001430.1	PF12773.6	642	675	14	35	PCEICGTRFRHLQTlkshlrihtgekPYHCEKCN	C+ Cgt+ + ++ +++C +C+	fCseCgtklkavaa............edrCpsCg	7.7	3.3	Double zinc ribbon	718
Carg_Chr11G001430.1	PF12171.7	53	61	13	21	NRQQFRAHK	+ +++++H+	senaldnHl	-2.7	7600	Zinc-finger double-stranded RNA-binding	718
Carg_Chr11G001430.1	PF12171.7	529	548	2	21	FFCNECDLKFAEDEALKQHM	f+C +Cd F ++al++H+	fYCvlCdKyFksenaldnHl	12.8	0.11	Zinc-finger double-stranded RNA-binding	718
Carg_Chr11G001430.1	PF12171.7	585	604	2	21	YRCNICGAQFNRPANLKTHT	+ C +C +F+ +l++H	fYCvlCdKyFksenaldnHl	9.2	1.4	Zinc-finger double-stranded RNA-binding	718
Carg_Chr11G001430.1	PF12171.7	613	631	2	20	YKCETCGARFVQVAHLRAH	+ C++C F l++H	fYCvlCdKyFksenaldnH	0.8	610	Zinc-finger double-stranded RNA-binding	718
Carg_Chr11G001430.1	PF12171.7	641	661	2	22	YPCEICGTRFRHLQTLKSHLR	+ C++C F ++l+ Hl+	fYCvlCdKyFksenaldnHlk	5.1	27	Zinc-finger double-stranded RNA-binding	718
Carg_Chr11G001430.1	PF12171.7	671	691	4	24	CEKCNLHFRHKSQLRLHLRQK	C+ C+ +F ++l+ Hl+ K	CvlCdKyFksenaldnHlkSK	4.5	41	Zinc-finger double-stranded RNA-binding	718
Carg_Chr11G001430.1	PF13912.5	485	490	3	8	NCSSCG	+C+ C+	eCdeCs	-3.7	13000	C2H2-type zinc finger	718
Carg_Chr11G001430.1	PF13912.5	530	552	3	24	FCNECDLKFAEDEALKQHMLQvH	C+eC+ F aL H+ + H	eCdeCsksFpslqaLggHkks.H	1.7	240	C2H2-type zinc finger	718
Carg_Chr11G001430.1	PF13912.5	557	579	2	24	YKCDRCQAAFRYKGNLASHKTVH	++Cd C + F++ +L +Hk H	feCdeCsksFpslqaLggHkksH	10.1	0.57	C2H2-type zinc finger	718
Carg_Chr11G001430.1	PF13912.5	585	609	2	26	YRCNICGAQFNRPANLKTHTRIHSG	++C++C+++F++ +L +H + H +	feCdeCsksFpslqaLggHkksHrk	15.1	0.016	C2H2-type zinc finger	718
Carg_Chr11G001430.1	PF13912.5	613	623	2	12	YKCETCGARFV	++C +C+++F	feCdeCsksFp	6.1	11	C2H2-type zinc finger	718
Carg_Chr11G001430.1	PF13912.5	641	663	2	24	YPCEICGTRFRHLQTLKSHLRIH	+ C +C+ +F+ lq L +H++ H	feCdeCsksFpslqaLggHkksH	10.3	0.51	C2H2-type zinc finger	718
Carg_Chr11G001430.1	PF13912.5	669	692	2	25	YHCEKCNLHFRHKSQLRLHLRQKH	++C C+ F+ L+ H+++ +	feCdeCsksFpslqaLggHkksHr	-2.4	4900	C2H2-type zinc finger	718
Carg_Chr16G007960.1	PF00096.25	303	327	1	23	HTCTfaGCGKTYTKSSHLKAHLRTH	++C+ +Cgk+++ +s+Lk+H+rtH	ykCp..dCgksFkrksnLkrHirtH	22.3	0.00011	Zinc finger, C2H2 type	387
Carg_Chr16G007960.1	PF00096.25	333	357	1	23	YHCSweGCGWKFARSDELTRHFRKH	y C+ +Cg++F r+++L+rH r+H	ykCp..dCgksFkrksnLkrHirtH	20.1	0.00057	Zinc finger, C2H2 type	387
Carg_Chr16G007960.1	PF00096.25	363	385	1	23	FQCHLCERAFSRSDHLALHMKRH	++C+ C + F+r+++L H+++H	ykCpdCgksFkrksnLkrHirtH	24	3.3e-05	Zinc finger, C2H2 type	387
Carg_Chr16G007960.1	PF13465.5	229	238	7	15	KFHTPSTfPH	++Ht+ + p+	rkHtgek.py	-3.2	13000	Zinc-finger double domain	387
Carg_Chr16G007960.1	PF13465.5	303	315	15	25	HTCTfaGCGKTYT	++C C+k+++	yeCp..lCdkaFk	0.3	1000	Zinc-finger double domain	387
Carg_Chr16G007960.1	PF13465.5	319	341	1	21	HLKAHLRTHTGEKPYHCSweGCG	+L+ Hlr+Htgekpy+C+ C+	nLrrHlrkHtgekpyeCp..lCd	24.1	3e-05	Zinc-finger double domain	387
Carg_Chr16G007960.1	PF13465.5	350	373	2	25	LTRHFRKHTGHRPFQCHLCERAFS	L+rH+rkHtg +p++C lC aF+	LrrHlrkHtgekpyeCplCdkaFk	28.7	1.1e-06	Zinc-finger double domain	387
Carg_Chr16G007960.1	PF13465.5	378	385	2	9	LALHMKRH	L H++ H	LrrHlrkH	-2.7	9100	Zinc-finger double domain	387
Carg_Chr16G007960.1	PF13894.5	303	327	1	23	HTCTFagCGKTYTKSSHLKAHLRTH	++C++ Cgk+++ +++L+ Hl+th	fkCpi..CgksFsskkaLlrHlkth	13.6	0.086	C2H2-type zinc finger	387
Carg_Chr16G007960.1	PF13894.5	333	357	1	23	YHCSWegCGWKFARSDELTRHFRKH	+ C++ Cg F ++++L rH+++h	fkCpi..CgksFsskkaLlrHlkth	13.4	0.1	C2H2-type zinc finger	387
Carg_Chr16G007960.1	PF13894.5	363	385	1	23	FQCHLCERAFSRSDHLALHMKRH	f+C++C + Fs++++L H+k+h	fkCpiCgksFsskkaLlrHlkth	17.1	0.0066	C2H2-type zinc finger	387
Carg_Chr16G007960.1	PF12874.6	310	327	6	23	CGKTYTKSSHLKAHLRTH	C ++++ ++lk+Hlr +	CnvsfssetqlksHlrgK	8.6	2.3	Zinc-finger of C2H2 type	387
Carg_Chr16G007960.1	PF12874.6	363	383	1	21	FQCHLCERAFSRSDHLALHMK	f C lC++ fs+ +l H++	fyCelCnvsfssetqlksHlr	11.4	0.3	Zinc-finger of C2H2 type	387
Carg_Chr20G002320.1	PF03166.13	279	449	2	184	FWCSIAYYELNQRVGETFHASQP--SLTVDGFTDPSNSERFCLGLLSNVNRNATVEMTRRHIGRGVRLYYI-GGEVFAECLSDSAIFVQSPNCNQRYGWHPATVCKIPPGCNLKIFNNQEFAALLAQ---------SVNQGFEAVYQLTRMCTIRMSFVKGWGAEYRRQTVTSTPCWIELHLN	+WcsiayyEln+rvgetf++s+p s+tvdgftdps++erfcLgllsnvnr+++ve tr++ig+Gvrl+y +geV++e+ls+s++FVqsp++n+++g++p+tv+k+ppg++lk+F+++efa+ll q +vnqg+eav++l+++c+ir+SFvKgwG+ey+rq++tstPcWie+hln	eWcsiayyElnervgetfkvsspsvsvtvdgftdpsdgerfcLgllsnvnrsekvektrkkigkGvrlsyeeegeVwlenlsespvFVqspylnkeagrapdtvvkvppgaslkvFdlrefakllsqskesreepqdvnqgkeavddlrklcsiriSFvKgwGpeysrqsitstPcWieihln	266.6	1.3e-79	MH2 domain	474
Carg_Chr20G002320.1	PF03165.15	48	178	1	103	CEKAVKSLVKKLKKT-GQLDELEKAISTQ-NSNTKCVTIPsncsdlwglgsghtieqwdsasmygypdhsRSLDGRLQVSHRKGLPHVIYCRLWRWPDLHSHHELRAIDSCQFAFNLKKDEVCVNPYHYQRVE	+ekav+sl+kklkk+ +ql+el+ka++++ +++tkCv+ip rsldgrlqv++rkglphvi+crl+rwpdL+s++el+a+++c++a++lkkdevCvnPyHy+rve	lekavesllkklkkkkeqleellkavesrgkkktkCvlip..............................rsldgrlqvaqrkglphvilcrlfrwpdLqsakelkaletceaaeklkkdevCvnPyHysrve	142.8	3.4e-42	MH1 domain	474
Carg_Chr20G002320.1	PF10401.8	331	410	65	139	VEMTRRHIGRGVRLYYIGGEVFAECLSDSAIFVQSPNCNQRYgwHPAtvcKIPPGCNLKIFNNQEFAALLAQSVNQGFEA	+e h+ rG+ L + g +++a+ l s +f+++p+ ++ +P k++ ++ k+f+ ++F + L++ ++ ++	teklLkhlerGllLevagqglyakRlcqsrvfwsgpealekd..kPn...kLerektvklfdlekFleeLiefqkgsgrs	16.2	0.0064	Interferon-regulatory factor 3	474
Carg_Chr21G004090.1	PF16675.4	435	517	2	81	SIFGPHTTgSSLRPSPMQTIQENNQTTFStiSMSHFGS-QTLQDLLNSDSHSHSDVMMTQSDPLMSQTSaAAIISQNSRRSIML	si+g+++ ssLr +pmqTiqen q++fs s+s++++ ++Lq+LL+sds++h+Dvm+tqsdpl+sq+s +a +sqnsr++++l	siygqpsm.ssLrqlpmqTiqenKqasfs..svsqyseaglLqeLLtsdsyphkDvmltqsdplvsqas.gavlsqnsrqnsvl	94.6	3e-27	KIX-binding domain of forkhead box O, CR2	665
Carg_Chr21G004090.1	PF16675.4	540	567	47	74	QSNNHNQSSLRSINGGLNQANDANNLAN	#NAME?	dsyphkDvmltqsdplvsqasgavlsqn	-0.5	1500	KIX-binding domain of forkhead box O, CR2	665
Carg_Chr21G004090.1	PF00250.17	138	218	3	80	NLSYADLITKAIDSAPDKRLTLSQIYDWMVRSIPYFKdkgdsNSSAGWKNSIRHNLSLHSRFIRVQNE--GTGKSSWWMINPE	#NAME?	pysYaaLIaqAiksspdkkltLseIykwieknypyyr.....tadkgwqnsirhnLslnkcFvkvprskeepgkgslWtidpe	84.9	3.3e-24	Forkhead domain	665
Carg_Chr21G004090.1	PF16676.4	604	644	1	41	QDRFPTDLDLDMFNGSLECDMDSIIKNELMEADGLDFNFDS	qdr+p+DLDldmf++sLeCD+dsIi+n+Lm++dgLDFNFDs	qdrLpsDLDldmfqesLeCDvdsIirndLmdgdgLDFNFDs	76.2	1.8e-21	Transactivation domain of FOXO protein family	665
