# Supplementary material for: Chromosome-level genome assemblies of Channa argus and Channa maculata and comparative analysis of their temperature adaptability
Source: Gigascience. 2021 Oct 21;10(10):giab070. doi: 10.1093/gigascience/giab070 (PMC8529964; doi:10.1093/gigascience/giab070)
Supplement: giab070_Supplemental_Files [file giab070_supplemental_files.zip › Additional File 2.xlsx]

## Sheet: Sheet1
Species name	Total_reads	Mapped_reads	Mapped(%)	Properly_mapped_reads	Properly_mapped(%)
C. argus	200494317	196823111	98.17	192720932	96.12
Species name	Total_reads	Mapped_reads	Mapped(%)	Properly_mapped_reads	Properly_mapped(%)
C. maculata	428113993	420989449	98.34	410498066	96.22
