# Supplementary material for: Chromosome-level genome assemblies of Channa argus and Channa maculata and comparative analysis of their temperature adaptability
Source: Gigascience. 2021 Oct 21;10(10):giab070. doi: 10.1093/gigascience/giab070 (PMC8529964; doi:10.1093/gigascience/giab070)
Supplement: giab070_Supplemental_Files [file giab070_supplemental_files.zip › Additional File 4.xlsx]

## Sheet: Sheet1
C. argus						C. maculata
Type	Number	Length	Rate(%)			Type	Number	Length	Rate(%)
ClassI	468369	80323485	12.74			ClassI	526015	87044175	14.07
ClassI/DIRS	11472	2046371	0.32			ClassI/DIRS	3996	1113319	0.18
ClassI/LARD	167074	26414157	4.19			ClassI/LARD	225371	37405284	6.04
ClassI/LINE	236441	47180939	7.48			ClassI/LINE	208204	39776654	6.43
ClassI/LTR/Copia	316	39096	0.01			ClassI/LTR/Copia	536	171823	0.03
ClassI/LTR/Gypsy	19901	4206716	0.67			ClassI/LTR/Gypsy	23263	5189718	0.84
ClassI/LTR/Unknown	17130	4301420	0.68			ClassI/LTR/Unknown	37681	7667143	1.24
ClassI/PLE	12175	3373468	0.54			ClassI/PLE	22813	5009135	0.81
ClassI/SINE	160	12362	0			ClassI/SINE	960	368178	0.06
ClassI/TRIM	268	208342	0.03			ClassI/TRIM	1362	1102016	0.18
ClassI/Unknown	3432	436559	0.07			ClassI/Unknown	1829	267242	0.04
ClassII	233618	36791628	5.84			ClassII	232142	34743802	5.61
ClassII/Crypton	584	64765	0.01			ClassII/Crypton	648	55565	0.01
ClassII/Helitron	2097	169576	0.03			ClassII/Helitron	3378	261917	0.04
ClassII/Maverick	15941	2770783	0.44			ClassII/MITE	1392	192457	0.03
ClassII/TIR	193811	32771933	5.2			ClassII/Maverick	5166	731147	0.12
ClassII/Unknown	21185	1955625	0.31			ClassII/TIR	192727	31922621	5.16
PotentialHostGene	16895	2493193	0.4			ClassII/Unknown	28831	2420741	0.39
SSR	2	10042	0			PotentialHostGene	15645	2695452	0.44
Unknown	94747	13726018	2.18			SSR	267	257991	0.04
Total	813631	117486189	18.64			Unknown	62779	8888791	1.44
						Total	836848	118989360	19.23
