# Supplementary material for: Chromosome-level genome assemblies of Channa argus and Channa maculata and comparative analysis of their temperature adaptability
Source: Gigascience. 2021 Oct 21;10(10):giab070. doi: 10.1093/gigascience/giab070 (PMC8529964; doi:10.1093/gigascience/giab070)
Supplement: giab070_Supplemental_Files [file giab070_supplemental_files.zip › Additional File 5.xlsx]

## Sheet: Sheet1
C. argus						C. maculata
Method	Software	Species	Gene number			Method	Software	Species	Gene number
Ab initio	Genscan	-	27615			Ab initio	Genscan	-	25227
	Augustus	-	37044				Augustus	-	31289
	GlimmerHMM	-	62121				GlimmerHMM	-	55048
	GeneID	-	22592				GeneID	-	19655
	SNAP	-	58748				SNAP	-	49008
Homology-based	GeMoMa	Danio_rerio	21565			Homology-based	GeMoMa	Danio_rerio	21905
		Nile_tilapia	23340					Nile_tilapia	23711
		Oryzias_latipes	21430					Oryzias_latipes	21877
		Xiphophorus_maculatus	21916					Xiphophorus_maculatus	22278
RNAseq	TransDecoder	-	90594			RNAseq	TransDecoder	-	76956
	GeneMarkS-T	-	61212				GeneMarkS-T	-	53635
	PASA	-	58373				PASA	-	48701
Integration	EVM	-	28054			Integration	EVM	-	24115
