# Supplementary material for: Chromosome-level genome assemblies of Channa argus and Channa maculata and comparative analysis of their temperature adaptability
Source: Gigascience. 2021 Oct 21;10(10):giab070. doi: 10.1093/gigascience/giab070 (PMC8529964; doi:10.1093/gigascience/giab070)
Supplement: giab070_Supplemental_Files [file giab070_supplemental_files.zip › Additional File 6.xlsx]

## Sheet: Sheet1
C. argus				C. maculata
RNA classification	Number	Family		RNA classification	Number	Family
miRNA	554	86		miRNA	247	87
rRNA	1136	4		rRNA	633	4
tRNA	4172	25		tRNA	1784	25
