# Supplementary material for: Chromosome-level genome assemblies of Channa argus and Channa maculata and comparative analysis of their temperature adaptability
Source: Gigascience. 2021 Oct 21;10(10):giab070. doi: 10.1093/gigascience/giab070 (PMC8529964; doi:10.1093/gigascience/giab070)
Supplement: giab070_Supplemental_Files [file giab070_supplemental_files.zip › Additional File 7.xlsx]

## Sheet: All families
Orthogroup	Acarol	Cargus	Cmacul	Csemil	Drerio	Ggallu	Gmorhu	Hsapie	Lcroce	Mmuscu	Olatip	Pmarin	Tnigro	Xtropi
OG0000000	ENSACAG00000003365,ENSACAG00000003381,ENSACAG00000004696,ENSACAG00000004700,ENSACAG00000015302,ENSACAG00000015308,ENSACAG00000017534	Carg_Chr03G007860,Carg_Chr17G000910,Carg_Chr17G000970,Carg_Chr18G000410,Carg_Chr18G001400,Carg_Chr18G005850,Carg_Chr19G003660,Carg_Chr24G000350,Carg_Contig00481_ERROPOS11900000G000030,Carg_Contig00481_ERROPOS11900000G000070,Carg_Contig00481_ERROPOS12900000G000050	Cmac_Contig00022_ERROPOS1500000G000020,Cmac_Contig00022_ERROPOS506096G000070,Cmac_LG02G019530,Cmac_LG15G000940,Cmac_LG15G001030,Cmac_LG16G000280,Cmac_LG16G001140,Cmac_LG16G001170,Cmac_LG16G001340,Cmac_LG16G005980,Cmac_LG16G009730,Cmac_LG21G000370	gene21001,gene21264,gene21655,gene21656,gene21664,gene5456,gene7315,gene7319	LOC100148591,LOC100334934,LOC570115,h2afx,si_ch1073-153i20.5,si_ch1073-159d7.10,si_ch1073-159d7.11,si_ch1073-159d7.9,si_ch211-113a14.11,si_ch211-113a14.16,si_ch211-113a14.19,si_ch211-113a14.26,si_ch211-113a14.7,si_ch73-368j24.13,si_ch73-368j24.14,si_ch73-368j24.15,si_ch73-36p18.5,si_dkey-108k21.15,si_dkey-108k21.19,si_dkey-108k21.26,si_dkey-23a13.14,si_dkey-23a13.20,si_dkey-23a13.6,si_dkey-261m9.…	H2A2BL,H2AFJ,H2AFX,HIST1H2A3,HIST1H2A4L1,HIST1H2A4L2,HIST1H2A4L3,HIST1H2A4L4,HISTH2A4L1	LOC115529113,LOC115531910,LOC115531915,LOC115531921,LOC115531929,LOC115531939,LOC115532391,LOC115532401,LOC115532404,LOC115532405,LOC115532406,LOC115538982,LOC115541842,LOC115546026,LOC115546469,LOC115560044,LOC115560050,LOC115560060,LOC115560069,LOC115560078,LOC115560087,LOC115560936,LOC115560947,LOC115560950	H2AC1,H2AC11,H2AC12,H2AC13,H2AC14,H2AC15,H2AC16,H2AC17,H2AC18,H2AC19,H2AC20,H2AC21,H2AC4,H2AC6,H2AC7,H2AC8,H2AJ,H2AW,H2AW_2	LOC104921797,LOC104932847,LOC104934515,LOC104935112,LOC104935310,LOC104935534,LOC104939726,LOC104939743,LOC104939800,LOC109137669,LOC109138248	H2ac10,H2ac11,H2ac12,H2ac13,H2ac15,H2ac18,H2ac19,H2ac20,H2ac21,H2ac4,H2ac6,H2ac7,H2ac8,H2afj,H2aw,Hist1h2an,Hist1h2ao,Hist1h2ap	LOC101158068,LOC101158625,LOC101158876,LOC101160258,LOC101160784,LOC101161532,LOC101169170,LOC101171134,LOC101173279,LOC105357959,LOC111946911,LOC111947388,LOC111947476	LOC116947679,LOC116957093	GSTEN_00012587_G_001,GSTEN_00014558_G_001,GSTEN_00016339_G_001,GSTEN_00016692_G_001,GSTEN_00022109_G_001,GSTEN_00035096_G_001	LOC100485081,LOC100485548,LOC100485854,LOC100486008,LOC100486672,LOC100487067,LOC100487588,LOC100487632,LOC100488021,LOC100488074,LOC100488903,LOC100491383,LOC100492813,LOC100492873,LOC100492975,LOC100493706,LOC100494316,LOC100495988,LOC100496089,LOC100496244,LOC100496440,LOC100496752,LOC100496919,LOC100497241,LOC100497614,LOC101730371,LOC101730761,LOC101730817,LOC101731006,LOC101731897,LOC101731…
OG0000001	ENSACAG00000003370,ENSACAG00000003373,ENSACAG00000004410,ENSACAG00000004417,ENSACAG00000015297,ENSACAG00000015318,ENSACAG00000026549,ENSACAG00000027274	Carg_Chr08G001460,Carg_Chr17G000930,Carg_Chr19G003670,Carg_Chr24G000330,Carg_Chr24G000360	Cmac_Contig00022_ERROPOS506096G000090,Cmac_LG06G000270,Cmac_LG15G000930,Cmac_LG15G000960,Cmac_LG15G001020,Cmac_LG16G009740,Cmac_LG21G000350,Cmac_LG21G000380	gene1794,gene1798,gene21657,gene21662,gene25018,gene5455,gene7313,gene7317,gene8620	LOC100329290,LOC100329560,LOC100334559,LOC100334869,LOC108179079,ano9a,hist1h2ba,hist2h2l,hist2h2l_2,si_ch1073-153i20.3,si_ch1073-159d7.13,si_ch1073-159d7.5,si_ch1073-159d7.6,si_ch211-113a14.15,si_ch211-113a14.22,si_ch211-113a14.28,si_ch211-113a14.29,si_ch73-368j24.10,si_ch73-368j24.8,si_ch73-368j24.9,si_dkey-108k21.11,si_dkey-108k21.13,si_dkey-108k21.27,si_dkey-23a13.1,si_dkey-23a13.16,si_dkey-2…	HIST1H2B5,HIST1H2B5L,HIST1H2B7,HIST1H2B7L2,HIST1H2B7L4,HIST1H2B8,HIST1H2BF,HIST1H2BO,HSTH2B7	LOC115531950,LOC115531957,LOC115531963,LOC115531969,LOC115531976,LOC115532402,LOC115532407,LOC115532411,LOC115532422,LOC115534342,LOC115541633,LOC115541843,LOC115545951,LOC115560006,LOC115560013,LOC115560098,LOC115560105,LOC115560114,LOC115560959,LOC115560966,LOC115560974	H2BC1,H2BC10,H2BC11,H2BC12,H2BC13,H2BC14,H2BC15,H2BC17,H2BC18,H2BC21,H2BC3,H2BC4,H2BC5,H2BC6,H2BC7,H2BC8,H2BC9,H2BS1,H2BU1,H2BU1_2,LOC102724334	LOC104932846,LOC104932966,LOC104932967,LOC104932968,LOC104933187,LOC104935113,LOC104935308,LOC104935535,LOC104939227,LOC104939228,LOC109137115,LOC109138236,LOC109138241,LOC109139594,LOC109139610,LOC109142438	H2bc1,H2bc11,H2bc12,H2bc13,H2bc14,H2bc15,H2bc18,H2bc21,H2bc3,H2bc4,H2bc6,H2bc7,H2bc8,H2bc9,H2bu2,Hist1h2bp,Hist1h2bq,Hist1h2br	LOC101155571,LOC101158913,LOC101159064,LOC101161290,LOC101164132,LOC101167224,LOC101167471,LOC101167975,LOC101168428,LOC101170898,LOC101171516,LOC101172789,LOC105354190,LOC111947380	LOC116947678	GSTEN_00001799_G_001,GSTEN_00001940_G_001,GSTEN_00005958_G_001,GSTEN_00012609_G_001,GSTEN_00016338_G_001,GSTEN_00016644_G_001,GSTEN_00016689_G_001,GSTEN_00016695_G_001,GSTEN_00035097_G_001	LOC100485134,LOC100485294,LOC100486150,LOC100486870,LOC100487485,LOC100492632,LOC100495041,LOC100495396,LOC100495415,LOC100495578,LOC100496181,LOC100496436,LOC100496445,LOC100497082,LOC100497915,LOC100498072,LOC100498329,LOC100498553,LOC100498647,LOC101730940,LOC101731067,LOC101731852,LOC101731959,LOC101733171,LOC101733489,LOC101734494,LOC101734862,LOC101735164,LOC101735218,LOC108648861,LOC108648…
OG0000002	ENSACAG00000010919,ENSACAG00000010938,ENSACAG00000010942,ENSACAG00000010945,ENSACAG00000010954,ENSACAG00000022282,ENSACAG00000022589,ENSACAG00000024155,ENSACAG00000024209,ENSACAG00000027007,ENSACAG00000027525					LOC100858158,LOC100859432,LOC107049210,LOC107049211,LOC107049212,LOC107049213,LOC107049215,LOC107049221,LOC107049224,LOC107049225,LOC107049226,LOC107049227,LOC107049228,LOC107049231,LOC107049232,LOC107049233,LOC107049234,LOC107049236,LOC107049237,LOC107049238,LOC107049239,LOC107049241,LOC107049243,LOC107049244,LOC107049253,LOC107049258,LOC107049394,LOC107049396,LOC107049397,LOC107049398,LOC107049…		OR14A16,OR14I1						LOC116412263
OG0000003		Carg_Chr01G000390,Carg_Chr01G000670,Carg_Chr01G001300,Carg_Chr01G002130,Carg_Chr01G002140,Carg_Chr01G002150,Carg_Chr04G010290,Carg_Chr04G010880,Carg_Chr04G010910,Carg_Chr04G010940,Carg_Chr04G010950,Carg_Chr04G010960,Carg_Chr04G011220,Carg_Chr04G011230,Carg_Chr04G011240,Carg_Chr04G011260,Carg_Chr04G011270,Carg_Chr04G011710,Carg_Chr04G011720,Carg_Chr04G011750,Carg_Chr04G011790,Carg_Chr04G011850,Car…	Cmac_Contig00079G000010,Cmac_Contig00102G000010,Cmac_Contig00112G000050,Cmac_Contig00124G000010,Cmac_Contig00146G000010,Cmac_Contig00166G000010,Cmac_Contig00257G000010,Cmac_Contig00257G000020,Cmac_LG01G000380,Cmac_LG01G000810,Cmac_LG01G000920,Cmac_LG01G001330,Cmac_LG01G002330,Cmac_LG01G002340,Cmac_LG01G002350,Cmac_LG01G002370,Cmac_LG01G002380,Cmac_LG03G000170,Cmac_LG03G000180,Cmac_LG03G000250,Cma…	gene12672,gene15181,gene15642,gene15696,gene15887,gene7485,gene7561	si_ch211-278p9.4,si_dkey-126g1.7		LOC115529293,LOC115532231,LOC115539090,LOC115539123,LOC115539350,LOC115540803,LOC115541456,LOC115541473,LOC115542346,LOC115542796,LOC115542900,LOC115544462,LOC115546725,LOC115560347,LOC115561552,LOC115561621		LOC104924067,LOC104924068,LOC104924473,LOC104925587,LOC104929690,LOC104930770,LOC104935258,LOC104936916,LOC104936917,LOC104937576,LOC104939180,LOC104940075,LOC109137140,LOC109137141,LOC109137311,LOC109138221,LOC109138592,LOC109142433,LOC109143007		LOC101157508,LOC101159635,LOC101164461,LOC101164534,LOC101164928,LOC101167524,LOC101168437,LOC101169839,LOC101170571,LOC101171392,LOC101171644,LOC101171951,LOC101172391,LOC101174032,LOC105355311,LOC105355334,LOC105355347,LOC105356030,LOC105357577,LOC105358840,LOC110013466,LOC110013533,LOC110013539,LOC110014095,LOC110014187,LOC110014466,LOC110014647,LOC110016105,LOC110016108,LOC110016669,LOC110016…		GSTEN_00026128_G_001,GSTEN_00034770_G_001
OG0000004		Carg_Chr02G006690,Carg_Chr02G006780,Carg_Chr03G009150,Carg_Chr03G009160,Carg_Chr03G009170,Carg_Chr03G009180,Carg_Chr03G009300,Carg_Chr07G010270,Carg_Chr07G010460,Carg_Chr07G010480,Carg_Chr07G010530,Carg_Chr07G010580,Carg_Chr07G010590,Carg_Chr07G010600,Carg_Chr07G010620,Carg_Chr07G010630,Carg_Chr07G010640,Carg_Chr07G010650,Carg_Chr07G011300,Carg_Chr07G011340,Carg_Chr15G009330,Carg_Chr15G009340,Car…	Cmac_LG02G006200,Cmac_LG02G006300,Cmac_LG02G020830,Cmac_LG02G020840,Cmac_LG02G020960,Cmac_LG05G010150,Cmac_LG05G010330,Cmac_LG05G010390,Cmac_LG05G010440,Cmac_LG05G010450,Cmac_LG05G010460,Cmac_LG05G010470,Cmac_LG05G010480,Cmac_LG05G010490,Cmac_LG05G010500,Cmac_LG05G010510,Cmac_LG05G010520,Cmac_LG05G011180,Cmac_LG05G011230,Cmac_LG13G009180,Cmac_LG13G009190,Cmac_LG13G009200,Cmac_LG13G009210,Cmac_LG1…	gene1145,gene1146,gene1148,gene18727,gene18736,gene25035,gene8864	LOC100002570,LOC100536643,LOC110437850,si_ch1073-324l1.1,si_ch211-12p12.2,si_ch211-175l6.2,si_ch211-175l6.2_2,si_ch73-106l15.3,si_ch73-144l3.1,si_ch73-166o21.1,si_dkey-37m8.11,si_dkey-37m8.11_2,trim35-12,trim35-19,trim35-19_2,trim35-20,trim35-20_2,trim35-21,trim35-21_2,trim35-22,trim35-23,trim35-23_2,trim35-24,trim35-24_2,trim35-25,trim35-25_2,trim35-29,trim35-31,trim35-31_2,trim35-33,trim35-34,t…	TRIM35	LOC115528869,LOC115529248,LOC115529961,LOC115532372,LOC115539835,LOC115539841,LOC115540641,LOC115547133,LOC115558880,LOC115558881,LOC115558882,LOC115558883,LOC115558884,LOC115559177,LOC115559178,LOC115559180,LOC115559182,LOC115559183,LOC115559186,LOC115559192,LOC115559208		LOC104918601,LOC104918629,LOC104925417,LOC104926798,LOC104928155,LOC104933838,LOC104934388,LOC104937312,LOC104938202,LOC104938339,LOC104938360,LOC104939861,LOC104940310,LOC109137368,LOC109138112,LOC109138153,LOC109138292,LOC109139002,LOC109139146,LOC109140941,LOC109141000,LOC109142128,LOC109142260		LOC101156581,LOC101158503,LOC101159270,LOC101163808,LOC101163947,LOC101165930,LOC101166876,LOC101167368,LOC101168454,LOC101170395,LOC101170436,LOC105353539,LOC111947867,LOC111947868,LOC111947870,LOC111947871,LOC111947872,LOC111947886		GSTEN_00012494_G_001,GSTEN_00012503_G_001,GSTEN_00019768_G_001
OG0000005	ENSACAG00000002835,ENSACAG00000002849,ENSACAG00000002907,ENSACAG00000002908,ENSACAG00000021075,ENSACAG00000023814,ENSACAG00000026037,ENSACAG00000026766,ENSACAG00000028352,ENSACAG00000029517	Carg_Chr02G003730,Carg_Chr02G003760,Carg_Chr02G003770,Carg_Chr02G003790,Carg_Chr02G003800,Carg_Chr02G003810,Carg_Chr02G003820,Carg_Chr02G003840,Carg_Chr02G003850,Carg_Chr02G003860,Carg_Chr02G003870,Carg_Chr02G003880,Carg_Chr02G003950,Carg_Chr02G003970,Carg_Chr02G003980,Carg_Chr02G004010,Carg_Chr02G004020,Carg_Chr02G004030,Carg_Chr02G004040,Carg_Chr02G004060,Carg_Chr02G004090,Carg_Chr02G004100,Car…	Cmac_Contig00067G000060,Cmac_Contig00067G000070,Cmac_Contig00067G000080,Cmac_Contig00067G000090,Cmac_Contig00067G000140,Cmac_Contig00067G000160,Cmac_Contig00076G000020,Cmac_Contig00076G000030,Cmac_Contig00076G000040,Cmac_Contig00239G000010,Cmac_Contig00239G000020,Cmac_Contig00280_ERROPOS12639078+G000030,Cmac_Contig00280_ERROPOS12639078+G000040,Cmac_Contig00280_ERROPOS12639078+G000050,Cmac_Contig0…		LOC110439312	LOC107049428		IGHV3-23,IGHV3-23_2,IGHV3-48,IGHV3-48_2,IGHV3-64,IGHV3-64D,IGHV3-64D_2,IGHV3-64_2,IGHV3-7,IGHV3-72,IGHV3-72_2,IGHV3-73,IGHV3-73_2,IGHV3-7_2,IGHV3-9,IGHV3OR16-8,LOC102725101,LOC112268316,LOC390714	LOC109141990,LOC109141991,LOC109141992,LOC109141998,LOC109142000,LOC109142002,LOC109142003,LOC109142004,LOC109142008,LOC109142010	Ighv11-1,Ighv11-2,Ighv13-1,Ighv13-2,Ighv4-1,Ighv5-12,Ighv5-12-4,Ighv5-15,Ighv5-15_2,Ighv5-16,Ighv5-17_2,Ighv5-2,Ighv5-2_2,Ighv5-9-1,Ighv5-9_2,Ighv6-3,Ighv6-3_2,Ighv6-4,Ighv6-4_2,Ighv6-5,Ighv6-6,Ighv6-6_2,Ighv6-7,Ighv6-7_2,Ighv7-2,Ighv7-4,LOC108167395,LOC108167396,LOC108167397,LOC108167398,LOC108167399,LOC108167400,LOC108167401,LOC108167402,LOC108167403	LOC101156659,LOC101173469,LOC101175165,LOC111947762,LOC111947763,LOC111947764		GSTEN_00004372_G_001,GSTEN_00006665_G_001,GSTEN_00006732_G_001,GSTEN_00009858_G_001,GSTEN_00009860_G_001,GSTEN_00011060_G_001,GSTEN_00034924_G_001	LOC101733168,LOC101734807,LOC108645687,LOC116412174,LOC116412182,LOC116412202
OG0000006		Carg_Chr15G000380,Carg_Chr16G009680,Carg_Chr16G009690,Carg_Chr16G009800,Carg_Chr16G009810,Carg_Chr16G009820,Carg_Chr17G006900,Carg_Chr20G001210,Carg_Chr20G001280,Carg_Chr20G007590,Carg_Chr20G007600,Carg_Chr20G007960,Carg_Chr20G007970,Carg_Chr20G007980,Carg_Chr20G008030,Carg_Chr20G008090,Carg_Chr21G000250,Carg_Chr24G005770,Carg_Contig00282G000010,Carg_Contig00483_ERROPOS22265872G000020	Cmac_Contig00004_ERROPOS20403840G000010,Cmac_Contig00004_ERROPOS20403840G000020,Cmac_Contig00004_ERROPOS20403840G000030,Cmac_Contig00004_ERROPOS20403840G000040,Cmac_Contig00004_ERROPOS20403840G000050,Cmac_Contig00004_ERROPOS20403840G000060,Cmac_Contig00004_ERROPOS20403840G000070,Cmac_Contig00004_ERROPOS20403840G000080,Cmac_Contig00010_ERROPOS22100000G000020,Cmac_Contig00010_ERROPOS22100000G000030…	gene10220,gene12319,gene16572,gene19666,gene21223,gene22651,gene22676,gene2968	LOC100006839,ftr22,ftr22_2,ftr23,ftr23_2,ftr69,ftr70		LOC115548208,LOC115548634,LOC115548642,LOC115549653		LOC104920753,LOC104921455,LOC104924408,LOC104929023,LOC104929669,LOC104930745,LOC104930746,LOC104930870,LOC104931199,LOC104932330,LOC104935405,LOC104935724,LOC104935726,LOC104936326,LOC104936481,LOC104936952,LOC104936953,LOC104937296,LOC104939056,LOC109136664,LOC109137602,LOC109137649,LOC109137670,LOC109137674,LOC109137788,LOC109138208,LOC109138282,LOC109138651,LOC109139258,LOC109139692,LOC109139…		LOC101155719,LOC101157156,LOC101157395,LOC101157396,LOC101159612,LOC101159861,LOC101160588,LOC101161697,LOC101162071,LOC101162551,LOC101162783,LOC101163030,LOC101164935,LOC101164957,LOC101165008,LOC101165097,LOC101165262,LOC101165634,LOC101165782,LOC101170746,LOC101173009,LOC101175622,LOC105353565,LOC105353825,LOC110013321,LOC110013573,LOC110014400,LOC110016939,LOC110016942,LOC110016973,LOC110017…	LOC116945306,LOC116956940	GSTEN_00020235_G_001,GSTEN_00028265_G_001,GSTEN_00034490_G_001
OG0000007		Carg_Chr04G009150,Carg_Chr04G009160,Carg_Chr04G009170,Carg_Chr04G009180,Carg_Chr04G009190,Carg_Chr04G009200,Carg_Chr04G009210,Carg_Chr08G000550,Carg_Chr08G000560,Carg_Chr08G000570,Carg_Chr08G000580,Carg_Chr12G001510,Carg_Chr12G001520,Carg_Chr12G001530,Carg_Chr12G001540,Carg_Chr12G001550,Carg_Chr12G001560,Carg_Chr12G001570,Carg_Chr12G001580,Carg_Chr12G001590,Carg_Chr12G001600,Carg_Chr12G001610,Car…	Cmac_LG03G002530,Cmac_LG03G002540,Cmac_LG03G002550,Cmac_LG03G002560,Cmac_LG03G002570,Cmac_LG03G002580,Cmac_LG03G002590,Cmac_LG06G001070,Cmac_LG06G001080,Cmac_LG10G001320,Cmac_LG10G001330,Cmac_LG10G001340,Cmac_LG10G001350,Cmac_LG10G001360,Cmac_LG10G001370,Cmac_LG10G001380,Cmac_LG10G001390,Cmac_LG10G001400,Cmac_LG10G001410,Cmac_LG10G001420,Cmac_LG10G001430,Cmac_LG10G001440,Cmac_LG10G001450,Cmac_LG1…	gene15373,gene17775,gene17776,gene17777,gene17778,gene17779,gene17780,gene17782			LOC115546507,hrh2		LOC104937631,LOC104937637,LOC104937638,LOC104938576,LOC104938577,LOC104938578,LOC104938753,LOC104938874,LOC104939114,LOC104939302,LOC104939501,LOC109138077,LOC109138078,LOC109139167,LOC109139168,LOC109139206,LOC109140704,LOC109140705,LOC109140706,LOC109140824,LOC109141448,LOC109143122		LOC101155992,LOC101168264,LOC101168515,LOC101169023,LOC101169890,LOC101170631,LOC101170884,LOC101172291,LOC101172616,LOC101173022,LOC101173513,LOC111946762,LOC111946784,LOC111946806,LOC111946814	LOC116944351	GSTEN_00005517_G_001,GSTEN_00009988_G_001,GSTEN_00013017_G_001,GSTEN_00013417_G_001,GSTEN_00035829_G_001
OG0000008							LOC115529174,LOC115529298,LOC115529301,LOC115530012,LOC115531002,LOC115531179,LOC115531181,LOC115532200,LOC115532465,LOC115532467,LOC115532556,LOC115532558,LOC115534743,LOC115534744,LOC115536840,LOC115536841,LOC115536842,LOC115536844,LOC115536845,LOC115536846,LOC115537061,LOC115537062,LOC115537444,LOC115537673,LOC115537688,LOC115537689,LOC115537690,LOC115537691,LOC115537692,LOC115537695,LOC115537…
OG0000009	ENSACAG00000002559,ENSACAG00000005101,ENSACAG00000012411,ENSACAG00000012426,ENSACAG00000013342,ENSACAG00000013414,ENSACAG00000013417,ENSACAG00000015652,ENSACAG00000017598,ENSACAG00000028051	Carg_Chr04G010120,Carg_Chr04G011100,Carg_Chr04G011110,Carg_Chr05G002160,Carg_Chr12G009890,Carg_Chr12G010500,Carg_Chr12G011170,Carg_Chr12G011180,Carg_Chr13G002720,Carg_Chr18G001320,Carg_Chr24G005470,Carg_Chr24G005480,Carg_Chr24G005490,Carg_Chr24G005500,Carg_Chr24G005510	Cmac_LG03G000790,Cmac_LG03G000800,Cmac_LG03G001700,Cmac_LG03G003160,Cmac_LG10G009510,Cmac_LG10G010130,Cmac_LG10G010850,Cmac_LG10G010860,Cmac_LG11G002800,Cmac_LG11G002810,Cmac_LG11G002820,Cmac_LG16G001250,Cmac_LG21G005570,Cmac_LG21G005580,Cmac_LG21G005590,Cmac_LG21G005600,Cmac_LG21G005610	gene10891,gene10909,gene11351,gene11352,gene11455,gene15357,gene15842,gene17433,gene17695,gene18219,gene18220,gene2979,gene2981	si_ch211-114n24.6,si_ch73-199e17.1,tuba1a,tuba1b,tuba1c,tuba2,tuba4l,tuba7l,tuba8l,tuba8l2,tuba8l3,tuba8l4	LOC425049,TUBA1A,TUBA1A1,TUBA1C,TUBA3E,TUBA4A,TUBA4B,TUBA8A,TUBAL3	LOC115533128,LOC115533159,LOC115533160,LOC115537591,LOC115541220,LOC115541644,LOC115547025,LOC115549883,LOC115558849,LOC115559022	Hsapie_TUBA1A,Hsapie_TUBA1C,Hsapie_TUBA3E,Hsapie_TUBA4A,Hsapie_TUBAL3,TUBA1B,TUBA3C,TUBA3D,TUBA8	LOC104919932,LOC104928597,LOC104928608,LOC104928615,LOC104929096,LOC104931313,LOC104934610,LOC104934618,LOC104937212,LOC104937214,LOC104937218,LOC109137662,LOC109138324	Tuba1a,Tuba1b,Tuba1c,Tuba3a,Tuba3b,Tuba3b_2,Tuba4a,Tuba8,Tubal3	LOC101155224,LOC101155351,LOC101159587,LOC101160296,LOC101166346,LOC101166777,LOC101167538,LOC101168001,LOC101168255,LOC101168810,LOC101171518,LOC101175403,LOC105354455	LOC116937310,LOC116938693,LOC116943764,LOC116945539,LOC116947505,LOC116947506,LOC116947507,LOC116954703	GSTEN_00002827_G_001,GSTEN_00002999_G_001,GSTEN_00016928_G_001,GSTEN_00020082_G_001,GSTEN_00020083_G_001,GSTEN_00023375_G_001,GSTEN_00023377_G_001,GSTEN_00023378_G_001,GSTEN_00023379_G_001,GSTEN_00030484_G_001,GSTEN_00030485_G_001,GSTEN_00031836_G_001	LOC100497157,Xtropi_tuba1a,Xtropi_tuba1b,Xtropi_tuba1c,tuba1cl.1,tuba1cl.2,tuba1cl.3,tuba3c,tuba4b,tuba8,tubal3.1,tubal3.2
OG0000010	ENSACAG00000001552	Carg_Chr01G018340,Carg_Chr01G018350,Carg_Chr01G018360,Carg_Chr01G018370,Carg_Chr01G018390,Carg_Chr08G000420,Carg_Chr08G000660,Carg_Chr08G001000,Carg_Chr08G001130,Carg_Chr08G001160,Carg_Chr12G007220,Carg_Chr14G005320,Carg_Chr17G008620,Carg_Chr22G006120,Carg_Chr22G006140,Carg_Chr22G006170,Carg_Chr22G006200,Carg_Chr22G006210,Carg_Chr22G006280,Carg_Chr22G006300,Carg_Chr22G006380,Carg_Chr22G006430,Car…	Cmac_Contig00060G000010,Cmac_Contig00061G000010,Cmac_Contig00158G000010,Cmac_LG01G018650,Cmac_LG06G000020,Cmac_LG06G000030,Cmac_LG06G000050,Cmac_LG06G000060,Cmac_LG06G000180,Cmac_LG06G000500,Cmac_LG06G000510,Cmac_LG06G000520,Cmac_LG06G000620,Cmac_LG06G000650,Cmac_LG06G000660,Cmac_LG06G000670,Cmac_LG06G000990,Cmac_LG10G006900,Cmac_LG19G006120,Cmac_LG19G006140,Cmac_LG19G006160,Cmac_LG19G006170,Cmac…	gene19407,gene19488,gene20642,gene23909,gene2926,gene3381,gene3471,gene4790,gene79	LOC101885252,si_dkey-23k10.2	NLRC3			LOC104918243,LOC104926316,LOC104926858,LOC104927489,LOC104930438,LOC104930805,LOC104934166,LOC104936361,LOC104936362,LOC104939504,LOC104939595,LOC104940077,LOC109136662,LOC109137029,LOC109137371,LOC109137376,LOC109137585,LOC109138650,LOC109138724,LOC109138971,LOC109139086,LOC109139599,LOC109139720,LOC109139821,LOC109140354,LOC109140637,LOC109140784,LOC109140923,LOC109141352,LOC109141913,LOC109141…	Nlrc3	LOC101154830,LOC101155012,LOC101155640,LOC101155886,LOC101158092,LOC101158839,LOC101159334,LOC101159968,LOC101160055,LOC101160871,LOC101161065,LOC101162051,LOC101170324,LOC101170820,LOC101170907,LOC101171265,LOC101171966,LOC101172555,LOC101175306,LOC105353768,LOC105355210,LOC105355226,LOC105355240,LOC105355262,LOC105355287,LOC105355306,LOC105355327,LOC105355350,LOC105355408,LOC105355503,LOC105357…		GSTEN_00005101_G_001,GSTEN_00005304_G_001,GSTEN_00005633_G_001,GSTEN_00010767_G_001,GSTEN_00010923_G_001,GSTEN_00024060_G_001
OG0000011	ENSACAG00000003388,ENSACAG00000004420,ENSACAG00000007297,ENSACAG00000010716,ENSACAG00000021043,ENSACAG00000023420,ENSACAG00000024894,ENSACAG00000025743,ENSACAG00000026224	Carg_Chr17G000980,Carg_Chr18G000400,Carg_Chr19G003440,Carg_Chr23G006050,Carg_Chr23G007990,Carg_Contig00481_ERROPOS11900000G000020	Cmac_Contig00022_ERROPOS506096G000060,Cmac_LG15G001040,Cmac_LG16G000270,Cmac_LG16G001180,Cmac_LG16G001350,Cmac_LG16G009500,Cmac_LG20G005970,Cmac_LG20G007810	gene20920,gene20921,gene21658,gene5452,gene7875,gene8226,gene8624	LOC108190746,LOC108190747,h3f3a,h3f3b.1,h3f3c,h3f3c_2,h3f3d,hist2h3c,si_ch1073-153i20.2,si_ch1073-429i10.3,si_ch211-113a14.27,si_ch73-36p18.2,si_dkey-108k21.25,si_dkey-261m9.8,zgc_113983,zgc_113984	H3F3B,H3F3C,HH3L,HIST1H3A,HIST1H3G,HIST1H3H,HIST2H3,HIST2H3D,HIST2H3L,LOC100857439	LOC115530732,LOC115531528,LOC115531905,LOC115532403,LOC115541632,LOC115541841,LOC115546085,LOC115547895,LOC115560019,LOC115560025,LOC115560036,LOC115560819,LOC115560820,LOC115560923,LOC115560928	H3-3A,H3-3B,H3-5,H3C12,H3C13,H3C14,H3C15,H3C4,H3C6,H3C7	LOC104923210,LOC104924904,LOC104927214,LOC104927215,LOC104931674,LOC104932969,LOC104935539,LOC104939727,LOC104939801,LOC109141637	Gm12657,H3c1,H3c13,H3c14,H3c15,H3c2,H3c3,H3c4,H3c6,H3c7,H3c8,H3f3a,H3f3b,H3f3c	LOC101159638,LOC101160039,LOC101163693,LOC101165374,LOC101165618,LOC101166976,LOC101167724,LOC101168343,LOC101171054,LOC101175183,LOC101175374,LOC111947473	LOC116943220,LOC116947676,LOC116947677,LOC116948284	GSTEN_00003435_G_001,GSTEN_00014557_G_001,GSTEN_00016633_G_001,GSTEN_00016641_G_001,GSTEN_00016691_G_001,GSTEN_00021717_G_001,GSTEN_00021897_G_001,GSTEN_00026782_G_001	LOC100486720,LOC100487139,LOC100487179,LOC100487756,LOC100493036,LOC100493041,LOC100494884,LOC100495338,LOC100495788,LOC100496027,LOC100496129,LOC100497127,LOC101730415,LOC101730642,LOC101730986,LOC101731074,LOC101733224,LOC105947137,LOC108648869,LOC116406473,LOC116407579,LOC116409810,LOC116409811,LOC116411631,h3-3a,h3-3b,h3c14,h3f3b
OG0000012		Carg_Chr13G006900,Carg_Chr13G006910,Carg_Chr13G006920,Carg_Chr13G006930,Carg_Chr13G006940,Carg_Chr13G006950,Carg_Chr13G006960,Carg_Chr13G006970,Carg_Chr13G006980,Carg_Chr13G006990,Carg_Chr13G007000,Carg_Chr13G007010,Carg_Chr13G007020,Carg_Chr13G007030,Carg_Chr13G007040,Carg_Chr13G007050,Carg_Chr13G007070,Carg_Chr13G007080,Carg_Chr13G007090,Carg_Chr13G007100,Carg_Chr13G007110,Carg_Chr13G007120,Car…	Cmac_LG11G009650,Cmac_LG11G009660,Cmac_LG11G009670,Cmac_LG11G009680,Cmac_LG11G009690,Cmac_LG11G009700,Cmac_LG11G009710,Cmac_LG11G009720,Cmac_LG11G009730,Cmac_LG11G009740,Cmac_LG11G009750,Cmac_LG11G009760,Cmac_LG11G009770,Cmac_LG11G009780,Cmac_LG11G009790,Cmac_LG11G009800,Cmac_LG11G009810,Cmac_LG11G009820,Cmac_LG11G009830,Cmac_LG11G009840,Cmac_LG11G009850,Cmac_LG11G009860,Cmac_LG11G009870,Cmac_LG1…	gene17547,gene17548,gene17549,gene17550,gene17551,gene17552			LOC115551522,LOC115551523,LOC115551524,LOC115551525,LOC115551527,LOC115551528,LOC115551529,LOC115551530,LOC115551531		LOC104938982,LOC104939642,LOC104939643,LOC104939645,LOC104939803,LOC104940056,LOC109140312		LOC101163598,LOC101163697,LOC101164193,LOC101165184,LOC101165430,LOC101165677,LOC101165924,LOC101166424,LOC101166668,LOC101166912,LOC101167405,LOC101167658,LOC101174077,LOC101174323,LOC110014221,LOC110017407,LOC111946761,LOC111946767,LOC111946768		GSTEN_00035885_G_001,GSTEN_00035886_G_001,GSTEN_00035888_G_001
OG0000013		Carg_Chr01G000500,Carg_Chr01G000560,Carg_Chr01G001260,Carg_Chr01G001330,Carg_Chr01G001340,Carg_Chr01G001350,Carg_Chr01G001370,Carg_Chr01G001390,Carg_Chr01G001420,Carg_Chr01G001430,Carg_Chr01G001460,Carg_Chr01G001790,Carg_Chr01G001800,Carg_Chr01G001810,Carg_Chr01G001830,Carg_Chr01G001840,Carg_Chr01G001850,Carg_Chr01G001860,Carg_Chr01G001870,Carg_Chr01G001920,Carg_Chr01G001930,Carg_Chr01G001960,Car…	Cmac_Contig00028_ERROPOS100000G000010,Cmac_Contig00028_ERROPOS100000G000020,Cmac_Contig00028_ERROPOS100000G000030,Cmac_Contig00028_ERROPOS100000G000070,Cmac_Contig00048_ERROPOS100000+G000030,Cmac_Contig00048_ERROPOS100000+G000040,Cmac_Contig00048_ERROPOS100000+G000080,Cmac_Contig00048_ERROPOS100000+G000090,Cmac_Contig00048_ERROPOS100000+G000100,Cmac_Contig00048_ERROPOS100000+G000120,Cmac_Contig00…	gene15683	LOC100149648,LOC100150116,LOC100150591,LOC100333723,LOC100534924,LOC100534961,LOC101885545,LOC101885738,LOC101886710,LOC101886950,LOC110438341,LOC570594,LOC797398,igl3v2		LOC115544139		LOC104935722,LOC104935728,LOC109136634,LOC109136774,LOC109137680,LOC109137691,LOC109138815,LOC109139559,LOC109139673,LOC109139724,LOC109141251,LOC109141380		LOC101164573,LOC101165033,LOC101170977,LOC101172255,LOC101172666,LOC110015830,LOC110015869,LOC111948162,LOC111948163,LOC111948174,LOC111948178		GSTEN_00011185_G_001
OG0000014	ENSACAG00000004414,ENSACAG00000004698,ENSACAG00000015323,ENSACAG00000015478,ENSACAG00000015480,ENSACAG00000021103,ENSACAG00000023217,ENSACAG00000024530	Carg_Chr17G000940,Carg_Chr18G000290,Carg_Chr24G000340,Carg_Contig00481_ERROPOS11900000G000040,Carg_Contig00481_ERROPOS11900000G000130	Cmac_Contig00022_ERROPOS506096G000050,Cmac_LG15G000920,Cmac_LG15G000990,Cmac_LG15G001010,Cmac_LG16G001150,Cmac_LG16G001360,Cmac_LG21G000360	gene21663,gene5457,gene7316	LOC100150038,LOC100329358,LOC100331412,LOC103908680,LOC108181627,LOC562770,LOC794549,hist1h4l,si_ch211-113a14.17,si_ch211-113a14.6,si_ch73-36p18.4,si_dkey-108k21.12,si_dkey-108k21.18,si_dkey-108k21.28,si_dkey-23a13.7,zgc_153409,zgc_154164,zgc_165555	HIST1H46,HIST1H46L2,HIST1H46L6,HIST1H4B,HIST1H4D,HIST1H4I,HIST2H4B	LOC115532410,LOC115541634,LOC115541845,LOC115545952,LOC115560124,LOC115560134,LOC115560143,LOC115560168,LOC115560970	H4-16,H4C1,H4C11,H4C12,H4C13,H4C14,H4C2,H4C3,H4C4,H4C5,H4C6,H4C8,H4C9	LOC104932860,LOC104932971,LOC109138243,LOC109139676	H2c8,H4c1,H4c11,H4c12,H4c14,H4c2,H4c3,H4c4,H4c6,H4c9,H4f16,Hist1h4m,Hist1h4n	LOC101155824,LOC101158816,LOC101159884,LOC101161778,LOC101162022,LOC101162735,LOC101168421,LOC101168675,LOC101170364,LOC101170646,LOC101172305,LOC111947481,LOC111948080	LOC116947681,LOC116947682	GSTEN_00000189_G_001,GSTEN_00002547_G_001,GSTEN_00008739_G_001,GSTEN_00009249_G_001,GSTEN_00016631_G_001,GSTEN_00016643_G_001,GSTEN_00016697_G_001	LOC100485271,LOC100488032,LOC100495184,LOC100495739,LOC100497984,LOC101732103,LOC101732638,LOC101733182,LOC101734426,LOC101735268,LOC105947131,LOC105947139,LOC108646289,LOC108646290,LOC108646291,LOC116406475,LOC116407597,LOC116410791,LOC116411636,LOC116411637,h4c1,h4c3
OG0000015	ENSACAG00000004423,ENSACAG00000015475,ENSACAG00000024289	Carg_Chr03G007870,Carg_Chr17G000920,Carg_Chr18G000300,Carg_Chr18G000390,Carg_Chr18G001430,Carg_Contig00481_ERROPOS11900000G000060,Carg_Contig00481_ERROPOS11900000G000100	Cmac_Contig00022_ERROPOS506096G000080,Cmac_LG02G019540,Cmac_LG16G000260	gene1795,gene21661,gene5459	LOC569982,histh1l,si_ch1073-153i20.4,si_ch1073-159d7.7,si_ch211-113a14.18,si_ch211-113a14.24,si_ch73-368j24.11,si_ch73-368j24.12,si_ch73-36p18.1,si_dkey-108k21.10,si_dkey-23a13.17,si_dkey-23a13.9,si_dkey-261m9.12,zgc_110216,zgc_110425,zgc_153405,zgc_163061	HIST1H101,HIST1H110,HIST1H111L,HIST1H111R,HISTH1	LOC115531841,LOC115531849,LOC115531853,LOC115532376,LOC115532383,LOC115532396,LOC115534257,LOC115541635,LOC115559991,LOC115559999,LOC115560160,LOC115560918	H1-1,H1-2,H1-3,H1-4,H1-5	LOC104922962,LOC104932848,LOC104939225,LOC109137110,LOC109137648	H1f1,H1f2,H1f3,H1f4,H1f5	LOC101156060,LOC101158376,LOC101160134,LOC101161030,LOC101162503,LOC105353535,LOC105355654,LOC110015784,LOC111947471,LOC111947943	LOC116947673,LOC116947675	GSTEN_00014556_G_001,GSTEN_00016628_G_001,GSTEN_00016632_G_001,GSTEN_00016693_G_001	LOC100145531,LOC100485239,LOC100488698,LOC100493093,LOC100495494,LOC100495663,LOC100495870,LOC100496496,LOC100496657,LOC100496974,LOC100497289,LOC100497764,LOC100498235,LOC100498492,LOC101730473,LOC101730703,LOC101730806,LOC101730903,LOC101730918,LOC101731527,LOC101731738,LOC101731839,LOC101732157,LOC101732699,LOC101732876,LOC101733009,LOC101733091,LOC101733134,LOC101734056,LOC101734349,LOC101734…
OG0000016		Carg_Chr18G003370,Carg_Chr18G003390,Carg_Chr18G003400,Carg_Chr18G003410,Carg_Chr18G003420,Carg_Chr18G003430,Carg_Chr18G003440,Carg_Chr18G003450,Carg_Chr18G003460,Carg_Chr18G003470,Carg_Chr18G003480,Carg_Chr18G003490,Carg_Chr18G003500,Carg_Chr18G003510,Carg_Chr18G003520,Carg_Chr18G003530,Carg_Chr18G003540,Carg_Chr18G003550,Carg_Chr18G003560,Carg_Chr18G003570,Carg_Chr18G003580,Carg_Chr18G003590	Cmac_LG16G003450,Cmac_LG16G003460,Cmac_LG16G003470,Cmac_LG16G003480,Cmac_LG16G003490,Cmac_LG16G003500,Cmac_LG16G003510,Cmac_LG16G003520,Cmac_LG16G003530,Cmac_LG16G003540,Cmac_LG16G003550,Cmac_LG16G003560,Cmac_LG16G003570,Cmac_LG16G003580,Cmac_LG16G003590,Cmac_LG16G003600,Cmac_LG16G003610,Cmac_LG16G003620,Cmac_LG16G003630,Cmac_LG16G003640,Cmac_LG16G003650,Cmac_LG16G003660	gene21186,gene21187,gene21188,gene21189,gene21190,gene25330,gene25334	LOC110437874,LOC110439185,LOC110439186,LOC110439187,or109-1,or109-11,or109-11_2,or109-11_3,or109-13,or109-13_2,or109-13_3,or109-1_2,or109-1_3,or109-2,or109-2_2,or109-2_3,or109-3,or109-3_2,or109-3_3,or109-4,or109-4_2,or109-4_3,or109-5,or109-5_2,or109-5_3,or109-6,or109-6_2,or109-6_3,or109-7,or109-7_2,or109-7_3,or110-1_3,or110-2,or110-2_2,or110-2_3,or111-1,or111-10,or111-11,or111-2,or111-3,or111-4,o…		LOC115547141,LOC115547142,LOC115547144,LOC115547145,LOC115547146,LOC115547147,LOC115547732,LOC115547813,LOC115547858,LOC115547868,LOC115547986		LOC104939309,LOC109142321,LOC109142322,LOC109142323,LOC109142324,LOC109142325,LOC109142326		LOC101165936,LOC101166438,LOC101166683,LOC101166928,LOC101174880,LOC101175122,LOC105357526,LOC111948679	LOC116957183,LOC116957191	GSTEN_00018846_G_001
OG0000017	ENSACAG00000001102,ENSACAG00000012869,ENSACAG00000015226,ENSACAG00000017201,ENSACAG00000017670,ENSACAG00000017677	Carg_Chr01G002440,Carg_Chr02G006700,Carg_Chr03G000980,Carg_Chr03G000990,Carg_Chr03G001000,Carg_Chr03G001010,Carg_Chr07G008320,Carg_Chr08G009090,Carg_Chr09G007630,Carg_Chr15G000190,Carg_Chr16G001230,Carg_Chr22G006090	Cmac_LG01G002850,Cmac_LG02G006210,Cmac_LG02G012590,Cmac_LG02G012600,Cmac_LG02G012610,Cmac_LG02G012620,Cmac_LG05G008210,Cmac_LG06G008610,Cmac_LG07G007550,Cmac_LG13G000170,Cmac_LG14G001230,Cmac_LG19G006090	gene10131,gene12847,gene14098,gene18728,gene19048,gene19820,gene22219,gene24774,gene60,gene8500	tubb1,tubb2,tubb2b,tubb4b,tubb5,tubb6,zgc_153426,zgc_55461,zgc_55461_2,zgc_55461_3,zgc_65894	TUBB,TUBB1,TUBB2A,TUBB2B,TUBB3,TUBB4B,TUBB6	LOC115529965,LOC115537005,LOC115540174,LOC115545614,LOC115548721,LOC115553442,LOC115557372,LOC115560394	Hsapie_TUBB,Hsapie_TUBB2A,Hsapie_TUBB2B,Hsapie_TUBB3,Hsapie_TUBB4B,Hsapie_TUBB6,TUBB4A,TUBB8,TUBB8B,TUBB_2,TUBB_3,TUBB_4,TUBB_5,TUBB_6,TUBB_7,TUBB_8	LOC104918600,LOC104922243,LOC104923784,LOC104929038,LOC104929325,LOC104933617,LOC104935199,LOC104937097,LOC104938425,LOC109139030,LOC109140809	Tubb2a,Tubb2b,Tubb3,Tubb4a,Tubb4b,Tubb5,Tubb5_2,Tubb5_3,Tubb6	LOC101157969,LOC101159143,LOC101162245,LOC101164232,LOC101166121,LOC101166392,LOC101168223,LOC101169649	LOC116945827,LOC116948606,LOC116955455,LOC116957438,LOC116958197,LOC116958198	GSTEN_00015300_G_001,GSTEN_00025280_G_001	Xtropi_tubb1,Xtropi_tubb2b,Xtropi_tubb4b,Xtropi_tubb6,tubb,tubb3,tubb4a
OG0000018		Carg_Chr01G002120,Carg_Chr01G002160,Carg_Chr01G002170,Carg_Chr01G002180,Carg_Chr01G002220,Carg_Chr01G002320,Carg_Chr01G002330,Carg_Chr01G002340,Carg_Chr01G002350,Carg_Chr01G002360,Carg_Chr01G002370,Carg_Contig00058G000010,Carg_Contig00058G000020,Carg_Contig00058G000030,Carg_Contig00074G000010,Carg_Contig00240G000010	Cmac_Contig00095G000010,Cmac_Contig00177G000010,Cmac_Contig00177G000020,Cmac_LG01G000650,Cmac_LG01G002320,Cmac_LG01G002360,Cmac_LG01G002390,Cmac_LG01G002400,Cmac_LG01G002410,Cmac_LG01G002420,Cmac_LG01G002430,Cmac_LG01G002440,Cmac_LG01G002450,Cmac_LG01G002470,Cmac_LG01G002480,Cmac_LG01G002510,Cmac_LG01G002520,Cmac_LG01G002530,Cmac_LG01G002560,Cmac_LG01G002570,Cmac_LG01G002580,Cmac_LG01G002600,Cmac…		mhc1uba,mhc1uka		LOC115529270,LOC115529271,LOC115529272,LOC115529274,LOC115529275,LOC115529323,LOC115529325,LOC115529326,LOC115529327,LOC115529328,LOC115529329,LOC115529330,LOC115529334,LOC115529445,LOC115535411,LOC115535430,LOC115535437,LOC115535439,LOC115535440,LOC115535442,LOC115535443,LOC115535444,LOC115535446,LOC115535447,LOC115535451,LOC115535452,LOC115535454,LOC115535455,LOC115535456,LOC115535457,LOC115535…		LOC104924415,LOC104924464,LOC104931058,LOC104933397,LOC104937681,LOC104938728,LOC104939706,LOC104940123,LOC109140021,LOC109140997,LOC109141242,LOC109141243,LOC109141246,LOC109141247,LOC109141248,LOC109141249,LOC109141250,LOC109142255,LOC109142256		LOC101165535,orla-uaa,orla-uba,orla-uha,orla-uia1		GSTEN_00004360_G_001,GSTEN_00006874_G_001,GSTEN_00018982_G_001
OG0000019		Carg_Chr17G002930,Carg_Chr17G007210,Carg_Chr17G007520,Carg_Chr17G007580,Carg_Chr17G007610,Carg_Chr17G007630,Carg_Chr17G007670,Carg_Chr17G007680,Carg_Chr17G007750,Carg_Chr17G007770,Carg_Chr17G007940,Carg_Chr17G007950,Carg_Chr17G007960,Carg_Chr17G008080,Carg_Chr17G008190,Carg_Chr17G008220,Carg_Chr17G008250,Carg_Chr17G008330,Carg_Chr17G008880,Carg_Chr17G008940,Carg_Chr17G009020,Carg_Chr17G009060,Car…	Cmac_Contig00003_ERROPOS9000000G000020,Cmac_Contig00053G000010,Cmac_Contig00145G000010,Cmac_LG15G002940,Cmac_LG15G007020,Cmac_LG15G007160,Cmac_LG15G007300,Cmac_LG15G007360,Cmac_LG15G007410,Cmac_LG15G007430,Cmac_LG15G007510,Cmac_LG15G007640,Cmac_LG15G007650,Cmac_LG15G007660,Cmac_LG15G007900,Cmac_LG15G007940,Cmac_LG15G007950,Cmac_LG15G007960,Cmac_LG15G007980,Cmac_LG15G008040,Cmac_LG15G008540,Cmac_L…	gene1552,gene1599,gene1600	si_dkey-170g13.2_2				LOC104937487,LOC104937489,LOC104937831,LOC104937833,LOC104937834,LOC104939333,LOC104939334,LOC109138512,LOC109138867,LOC109140375,LOC109140383,LOC109142944,LOC109142974,LOC109142975		LOC101155147,LOC101161271,LOC101161512,LOC101175110,LOC105353763,LOC105356306,LOC105356307,LOC105356316,LOC105356317,LOC105356322,LOC105356326,LOC110014094,LOC111946302,LOC111949302
OG0000020		Carg_Chr01G000520,Carg_Chr01G001220,Carg_Chr01G001240,Carg_Chr01G001250,Carg_Chr01G001280,Carg_Chr01G001410,Carg_Chr01G001450,Carg_Chr01G001480,Carg_Chr01G001510,Carg_Chr01G001820,Carg_Chr01G001880,Carg_Chr01G001900,Carg_Chr01G001910,Carg_Chr01G001940,Carg_Chr01G001950,Carg_Chr03G005830,Carg_Contig00066G000080	Cmac_Contig00117G000020,Cmac_LG01G000550,Cmac_LG01G000900,Cmac_LG01G000930,Cmac_LG01G001210,Cmac_LG01G001230,Cmac_LG01G001250,Cmac_LG01G001350,Cmac_LG01G001420,Cmac_LG01G001460,Cmac_LG01G001930,Cmac_LG01G001980,Cmac_LG01G002060,Cmac_LG01G002090,Cmac_LG01G002140,Cmac_LG02G017430,Cmac_LG02G017460	gene561	LOC100150188,LOC101884085,LOC101885964,LOC101886766,LOC798043,igic1s1,zgc_153659		LOC115543484,LOC115543485,LOC115543486,LOC115543487,LOC115543488,LOC115543489,LOC115543490,LOC115543491,LOC115543493,LOC115543494,LOC115543495,LOC115543496,LOC115543497,LOC115543499,LOC115543500,LOC115543501,LOC115543503,LOC115543504,LOC115543505,LOC115543506,LOC115543507,LOC115543508,LOC115543509,LOC115543620,LOC115543621,LOC115543867,LOC115543868,LOC115543869,LOC115543870		LOC104935723,LOC104936271,LOC109137706,LOC109137821,LOC109137980,LOC109138816,LOC109139558,LOC109139725,LOC109139949,LOC109140164,LOC109142461,LOC109142462,LOC109143051		LOC101155404,LOC101155905,LOC101156419,LOC101156664,LOC101156902,LOC101157140,LOC101158367,LOC101158916,LOC101159834,LOC101161531,LOC101169163,LOC101170070,LOC101172002,LOC101172746,LOC101172947,LOC101172990,LOC101173397,LOC101173432,LOC101173480,LOC101173675,LOC101174112,LOC101174637,LOC101175577,LOC105358055,LOC110015874,LOC111948164,LOC111948220,LOC111948222,LOC111948223,LOC111948224,LOC111948…
OG0000021		Carg_Chr02G006620,Carg_Chr05G003400,Carg_Chr06G008500,Carg_Chr08G000470,Carg_Chr08G000480,Carg_Chr08G000490,Carg_Chr08G000770,Carg_Chr08G000850,Carg_Chr08G000860,Carg_Chr14G002220,Carg_Chr16G007100,Carg_Chr17G002180,Carg_Chr17G003350,Carg_Chr17G003360,Carg_Chr17G003370,Carg_Chr17G003380,Carg_Chr17G003400,Carg_Chr24G002600,Carg_Chr24G002610,Carg_Chr24G005350	Cmac_LG02G006130,Cmac_LG03G014980,Cmac_LG04G008580,Cmac_LG06G000780,Cmac_LG06G000790,Cmac_LG06G000870,Cmac_LG06G000880,Cmac_LG06G001130,Cmac_LG06G001140,Cmac_LG06G001150,Cmac_LG12G002340,Cmac_LG14G007290,Cmac_LG15G002240,Cmac_LG15G003320,Cmac_LG15G003330,Cmac_LG15G003340,Cmac_LG15G003350,Cmac_LG15G003360,Cmac_LG21G002730,Cmac_LG21G002740,Cmac_LG21G005450	gene10070,gene1013,gene1108,gene1109,gene1110,gene14591,gene17974,gene18712,gene9529,gene9544	LOC100149991,LOC100535633,LOC100536410,btr02,btr04,btr05,btr06,btr07,btr09,btr09_2,btr16,btr18,btr20,btr22,btr23,btr24,btr25,btr26,btr29,btr31,btr32,btr33,si_ch211-216p19.6,si_ch211-247l8.10,zgc_173581		LOC115529121,LOC115532948,LOC115542352,LOC115543082,LOC115552589,LOC115557180,LOC115560159		LOC104918537,LOC104918607,LOC104925207,LOC104926804,LOC104927315,LOC104927923,LOC104928802,LOC104929630,LOC104932858,LOC104934087,LOC104934909,LOC104934919,LOC104934963,LOC104936985,LOC104937109,LOC109136697,LOC109137262,LOC109138299,LOC109138715,LOC109138716,LOC109139001,LOC109141742		LOC101161267,LOC101163053,LOC101163112,LOC101165640,LOC101171793		GSTEN_00005696_G_001,GSTEN_00007817_G_001,GSTEN_00013504_G_001,GSTEN_00019745_G_001,GSTEN_00034646_G_001
OG0000022								KIR2DL1,KIR2DL1_10,KIR2DL1_11,KIR2DL1_13,KIR2DL1_14,KIR2DL1_15,KIR2DL1_16,KIR2DL1_17,KIR2DL1_18,KIR2DL1_19,KIR2DL1_2,KIR2DL1_20,KIR2DL1_21,KIR2DL1_22,KIR2DL1_23,KIR2DL1_24,KIR2DL1_25,KIR2DL1_26,KIR2DL1_27,KIR2DL1_28,KIR2DL1_29,KIR2DL1_3,KIR2DL1_30,KIR2DL1_31,KIR2DL1_32,KIR2DL1_33,KIR2DL1_34,KIR2DL1_4,KIR2DL1_6,KIR2DL1_7,KIR2DL1_8,KIR2DL1_9,KIR2DL2,KIR2DL2_10,KIR2DL2_11,KIR2DL2_12,KIR2DL2_13,KIR2D…
OG0000023														LOC100124771,LOC100135222,LOC100136946,LOC100145105,LOC100485752,LOC100486775,LOC100487072,LOC100487181,LOC100487332,LOC100488000,LOC100488861,LOC100489068,LOC100489074,LOC100489379,LOC100489535,LOC100489639,LOC100489697,LOC100489864,LOC100490164,LOC100490328,LOC100491243,LOC100491764,LOC100491920,LOC100491979,LOC100492142,LOC100492977,LOC100493150,LOC100493468,LOC100493962,LOC100494300,LOC100494…
OG0000024	ENSACAG00000000475,ENSACAG00000000836,ENSACAG00000001104,ENSACAG00000001200,ENSACAG00000001718,ENSACAG00000012464,ENSACAG00000013951,ENSACAG00000015238	Carg_Chr03G002540,Carg_Chr03G005090,Carg_Chr06G001770,Carg_Chr08G003440,Carg_Chr15G010850,Carg_Chr21G002050,Carg_Chr23G000160,Carg_Contig00027_ERROPOS254662G000050	Cmac_LG02G002170,Cmac_LG02G014090,Cmac_LG02G016710,Cmac_LG04G001770,Cmac_LG06G002970,Cmac_LG18G001980,Cmac_LG20G000140	gene10071,gene165,gene19271,gene4796,gene523,gene7354,gene8390,gene9675	acta1a,acta1b,acta2,actb1,actb1_2,actb2,actc1a,actc1b,si_ch73-187m15.4,zgc_86709,zgc_86709_2,zgc_86709_3,zgc_86725,zgc_86725_2	ACTA1,ACTA2,ACTB,ACTBL2L,ACTC1,ACTC2L,ACTG1,ACTG2	Gmorhu_acta2,LOC115534421,LOC115537346,LOC115540271,LOC115540435,LOC115544317,LOC115558390,actg1	ACTBL2,Hsapie_ACTA1,Hsapie_ACTA2,Hsapie_ACTB,Hsapie_ACTC1,Hsapie_ACTG1,Hsapie_ACTG2	LOC104918508,LOC104920157,LOC104921174,LOC104926557,LOC104931734,LOC109139192,LOC109141717,Lcroce_acta2,actb,actc1	Acta1,Acta2,Actb,Actbl2,Actc1,Actg1,Actg2	LOC101155523,LOC101159887,LOC101161456,LOC101168921,LOC101170382,Olatip_acta2,Olatip_actb,acta1	LOC116939766,LOC116946217,LOC116947153,LOC116947790,LOC116951639	GSTEN_00013465_G_001,GSTEN_00015745_G_001,GSTEN_00022994_G_001,GSTEN_00032809_G_001,GSTEN_00034905_G_001	MGC75582,Xtropi_acta1,Xtropi_acta2,Xtropi_actb,Xtropi_actc1,Xtropi_actg1,acta4
OG0000025		Carg_Chr17G001560,Carg_Chr17G001570,Carg_Chr17G001580,Carg_Chr17G001600,Carg_Chr17G001610,Carg_Chr17G001620,Carg_Chr17G001630,Carg_Chr17G001640,Carg_Chr17G001650,Carg_Chr17G001660,Carg_Chr17G001670,Carg_Chr17G001680,Carg_Chr17G001690,Carg_Chr17G001700,Carg_Chr17G001710,Carg_Chr17G001720,Carg_Chr17G001730,Carg_Chr17G001740,Carg_Chr17G001750,Carg_Chr17G001760,Carg_Chr17G001770,Carg_Chr17G001790	Cmac_LG15G001620,Cmac_LG15G001630,Cmac_LG15G001650,Cmac_LG15G001660,Cmac_LG15G001670,Cmac_LG15G001680,Cmac_LG15G001690,Cmac_LG15G001700,Cmac_LG15G001710,Cmac_LG15G001720,Cmac_LG15G001730,Cmac_LG15G001740,Cmac_LG15G001750,Cmac_LG15G001760,Cmac_LG15G001770,Cmac_LG15G001780,Cmac_LG15G001790,Cmac_LG15G001800,Cmac_LG15G001810,Cmac_LG15G001820,Cmac_LG15G001830	gene1732,gene1733,gene1734,gene1736,gene1737	LOC101885194,nitr1a,nitr1a_2,nitr1b,nitr1b_2,nitr1c,nitr1c_2,nitr1d,nitr1d_2,nitr1h,nitr1k,nitr1l,nitr1m,nitr1n,nitr2a,nitr2a_2,nitr2b,nitr2b_2,nitr3a,nitr3a_2,nitr4a				LOC104937120,LOC104937125,LOC104938774,LOC104938775,LOC104938776,LOC104939184,LOC104939185,LOC104939186,LOC104939842,LOC104939843,LOC109140215,LOC109140682,LOC109140683,LOC109140686,LOC109140688,LOC109140689,LOC109140690,LOC109140691		LOC101157010,LOC101157252,LOC101157490,LOC101163310,LOC101164041,LOC101164291,LOC101164541,LOC101164787,LOC101165792,LOC101169011,LOC101169026,LOC101169508,LOC101169755,LOC111949274,LOC111949278,Olatip_nitr9,nitr14,nitr17		GSTEN_00008177_G_001,GSTEN_00035121_G_001,GSTEN_00035122_G_001,GSTEN_00035123_G_001
OG0000026	ENSACAG00000017325	Carg_Chr02G007080,Carg_Chr02G007090,Carg_Chr02G007100,Carg_Chr02G007110,Carg_Chr02G009780,Carg_Chr02G009790,Carg_Chr04G001680,Carg_Chr04G001690,Carg_Chr04G001700,Carg_Chr07G006490,Carg_Chr07G006500,Carg_Chr07G006510	Cmac_LG02G006610,Cmac_LG02G006620,Cmac_LG02G006630,Cmac_LG02G006640,Cmac_LG02G009340,Cmac_LG02G009350,Cmac_LG03G007020,Cmac_LG03G007030,Cmac_LG05G006370,Cmac_LG05G006380	gene11932,gene18867,gene5711,gene5712	myha,myhb,myhc4,myhz1.1,myhz1.2,myhz2,ns_zf-e68,wu_fd14a01	MYH13	LOC115533163,LOC115533170,LOC115537019,LOC115542525,LOC115542526,LOC115542527,LOC115542528,LOC115542529,LOC115542530,LOC115542531,LOC115542532,LOC115542533,LOC115542535,LOC115542536,LOC115542538,LOC115542539,LOC115542540,LOC115542541,LOC115542542,LOC115542543,LOC115542544,LOC115542545,LOC115542546,LOC115542547,LOC115542548,LOC115542557,LOC115542558,LOC115544853	Hsapie_MYH13,MYH3	LOC104918617,LOC104918618,LOC104919481,LOC104929124,LOC104931345,LOC104931364,LOC104933983,LOC104933993,LOC104933994,LOC109138812,LOC109142410	Myh13,Myh3	LOC100125431,LOC101158168,LOC101158198,LOC101160310,LOC101163414,mmyhemb1,mmyhl1,mmyhl2	LOC116946142,LOC116946143,LOC116946145	GSTEN_00006228_G_001,GSTEN_00013074_G_001,GSTEN_00013490_G_001,GSTEN_00027416_G_001	LOC100493121,LOC100495065,LOC100495212,LOC100495638,LOC100495802,LOC100495968,LOC101730386,myh13,myh2,myh3,myh4,myh7,myh8
OG0000027	ENSACAG00000000617,ENSACAG00000013902,ENSACAG00000025735	Carg_Chr01G004660,Carg_Chr01G004750,Carg_Chr04G010500,Carg_Chr07G004240,Carg_Chr09G005860,Carg_Chr09G005990,Carg_Chr09G011160,Carg_Chr17G001150,Carg_Chr20G007000	Cmac_LG01G005090,Cmac_LG01G005190,Cmac_LG03G001360,Cmac_LG05G004170,Cmac_LG07G005780,Cmac_LG07G005910,Cmac_LG07G011090,Cmac_LG15G001210,Cmac_LG17G006980	gene1177,gene1178,gene12150,gene14354,gene14822,gene15611,gene16000,gene20503,gene20513	icn,icn2,s100a10a,s100a10b,s100b,s100s,s100t,s100z	S100A1,S100A10,S100A11,S100A4,S100A6,S100A9,S100B,S100Z	Gmorhu_s100z,LOC115535333,LOC115535334,LOC115535715,LOC115554072,LOC115554763,LOC115557348	Hsapie_S100A1,Hsapie_S100A10,Hsapie_S100A11,Hsapie_S100A4,Hsapie_S100A6,Hsapie_S100A9,Hsapie_S100B,Hsapie_S100Z,S100A2,S100A5,S100P	LOC104918183,LOC104918196,LOC104919671,LOC104919672,LOC104927403,LOC104927535,LOC104927541,LOC104929090,LOC104931828,Lcroce_s100z	S100a11,S100a4,S100a5,S100a6,S100a9,S100b,S100g,S100z	LOC101155023,LOC101155878,LOC101155941,LOC101159682,LOC101173811,Olatip_s100a1,Olatip_s100b,Olatip_s100z,s100p	LOC116942074,LOC116942075,LOC116948586,LOC116950767,Pmarin_S100A1	GSTEN_00013622_G_001,GSTEN_00025230_G_001,GSTEN_00032575_G_001,GSTEN_00032587_G_001,GSTEN_00033945_G_001	LOC100494223,Xtropi_s100a1,Xtropi_s100p,Xtropi_s100z
OG0000028										Gm20747,Gm20804,Gm20806,Gm20812,Gm20813,Gm20815,Gm20822,Gm20826,Gm20828,Gm20830,Gm20834,Gm20840,Gm20842,Gm20852,Gm20854,Gm20859,Gm20862,Gm20868,Gm20877,Gm20879,Gm20880,Gm20881,Gm20892,Gm20898,Gm20902,Gm20907,Gm20917,Gm20918,Gm20921,Gm20934,Gm21114,Gm21118,Gm21160,Gm21242,Gm21245,Gm21275,Gm21292,Gm21396,Gm21470,Gm21506,Gm21524,Gm21617,Gm21642,Gm21683,Gm21806,Gm21943,LOC101056308,LOC108168521,LOC10…
OG0000029										Gm10665,Gm10666,Gm10670,Gm16442,Gm16451,Gm4133,Gm4141,Gm4175,Gm4177,Gm4187,Gm4201,Gm4214,Gm4216,Gm4498,Gm5725,Gm5726,Gm5728,Gm6164,Gm8453,Gm8653,Gm8660,Gm8677,Gm8693,Gm8720,V1rd19,Vmn1r100,Vmn1r101,Vmn1r103,Vmn1r104,Vmn1r107,Vmn1r111,Vmn1r112,Vmn1r113,Vmn1r114,Vmn1r115,Vmn1r116,Vmn1r117,Vmn1r118,Vmn1r119,Vmn1r120,Vmn1r121,Vmn1r122,Vmn1r123,Vmn1r124,Vmn1r125,Vmn1r126,Vmn1r127,Vmn1r128,Vmn1r129,Vmn…
OG0000030						CHIR-A2,CHIR-B2,CHIR-B3,CHIR2D-956,IGSF1L5,LILRA6L1,LOC100857409,LOC100857615,LOC100857878,LOC100857964,LOC100859870,LOC101747905,LOC101748339,LOC101749511,LOC107049062,LOC107049116,LOC107049125,LOC107049368,LOC107049370,LOC107049516,LOC107049567,LOC107049575,LOC107049633,LOC107049682,LOC107049690,LOC107049894,LOC107049909,LOC107049924,LOC107049941,LOC107049973,LOC107050007,LOC107050008,LOC107050…
OG0000031	ENSACAG00000000645,ENSACAG00000004375,ENSACAG00000004382,ENSACAG00000004647,ENSACAG00000005780,ENSACAG00000007254,ENSACAG00000007318,ENSACAG00000007363,ENSACAG00000007447,ENSACAG00000008591,ENSACAG00000010191,ENSACAG00000010437,ENSACAG00000010442,ENSACAG00000010478,ENSACAG00000010484,ENSACAG00000010487,ENSACAG00000010519,ENSACAG00000010521,ENSACAG00000011364,ENSACAG00000011368,ENSACAG00000011919,…	Carg_Chr14G004390	Cmac_LG12G004420	gene16980		LOC112533548,LOC420374,TRIM27.1,TRIM27.2,TRIM39.2,TRIM58,TRIM7,TRIM7.2	LOC115551933	Hsapie_TRIM58,Hsapie_TRIM7,TRIM11,TRIM17,TRIM21,TRIM27,TRIM27_2,TRIM27_3,TRIM27_5,TRIM27_6,TRIM27_7,TRIM39,TRIM39-RPP21,TRIM39-RPP21_2,TRIM39-RPP21_3,TRIM39-RPP21_4,TRIM39-RPP21_5,TRIM39-RPP21_6,TRIM39-RPP21_7,TRIM39_2,TRIM39_3,TRIM39_4,TRIM39_5,TRIM39_6,TRIM39_7,TRIM5,TRIM68	LOC104922623	Trim11,Trim17,Trim21,Trim27,Trim39,Trim39_2,Trim39_3,Trim39_4,Trim58,Trim58_2,Trim68,Trim7,Trim75,Trim7_3,Trim7_4	LOC101167374		GSTEN_00024593_G_001	LOC100485004,LOC100485429
OG0000032	ENSACAG00000015988,ENSACAG00000017866,ENSACAG00000028648	Carg_Chr02G010760,Carg_Chr02G010770,Carg_Chr02G010780,Carg_Chr02G010790,Carg_Chr02G010800,Carg_Chr02G010810,Carg_Chr08G009860,Carg_Chr08G009870	Cmac_LG02G010170,Cmac_LG02G010180,Cmac_LG02G010190,Cmac_LG02G010200,Cmac_LG02G010210,Cmac_LG02G010220,Cmac_LG06G009370,Cmac_LG06G009380	gene10525,gene10527,gene19402,gene19454,gene19455,gene19457	cyt1,cyt1l,krt1-19d,krt15,krt15_2,krt17,krt91,krt92,krtt1c19e,zgc_171226,zgc_171226_2	KRT20	LOC115533329,LOC115534825,LOC115534837,LOC115534848,LOC115534859,LOC115534885,LOC115539738,LOC115539743,LOC115539751,LOC115539752,LOC115539753,LOC115539755	Hsapie_KRT20,KRT12,KRT12_2,KRT20_2,KRT24,KRT25,KRT26,KRT27,KRT28	LOC104921626,LOC104922281,LOC104938471,LOC104938914,LOC104938915,LOC104938916,LOC104938917,LOC104938918	Krt12,Krt20,Krt24,Krt25,Krt26,Krt27,Krt28	LOC101159648,LOC101159894,LOC101162974,LOC101170988,LOC101171146	LOC116941139,LOC116945428,LOC116958675	GSTEN_00008533_G_001,GSTEN_00020008_G_001,GSTEN_00036759_G_001,GSTEN_00036927_G_001	LOC116407951,krt12.2,krt12.3,krt12.4,krt12.5,krt12.6,krt15.1,krt15.2,krt24,krt54,krt55,krt56,krt57
OG0000033	ENSACAG00000006391,ENSACAG00000008949	Carg_Chr02G004890,Carg_Chr07G010800,Carg_Chr09G005500,Carg_Chr09G005520,Carg_Chr17G009640,Carg_Chr17G009750,Carg_Chr17G009800,Carg_Contig00081G000010	Cmac_LG02G004310,Cmac_LG05G010640,Cmac_LG07G005410,Cmac_LG07G005430,Cmac_LG15G009360,Cmac_LG15G009450,Cmac_LG15G009510,Cmac_LG15G009710	gene14313,gene15073,gene1635,gene24877	LOC103911540,LOC110440035,mhc2dab,mhc2dbb,mhc2dcb,si_busm1-104n07.3,si_busm1-194e12.12,si_busm1-228j01.6,si_ch73-158p21.3,si_dkey-33b17.3,si_zfos-2070c2.3	BLB1,BLB2,BLB3,LOC107057103,MHCBL2		HLA-DPB1,HLA-DPB1_2,HLA-DPB1_3,HLA-DPB1_4,HLA-DPB1_5,HLA-DPB1_6,HLA-DPB1_7,HLA-DPB1_8,HLA-DQB1,HLA-DQB1_2,HLA-DQB1_3,HLA-DQB1_4,HLA-DQB1_5,HLA-DQB1_6,HLA-DQB1_7,HLA-DQB2,HLA-DQB2_2,HLA-DQB2_3,HLA-DQB2_4,HLA-DQB2_5,HLA-DQB2_6,HLA-DQB2_7,HLA-DQB2_8,HLA-DRB1,HLA-DRB1_2,HLA-DRB1_3,HLA-DRB1_4,HLA-DRB1_5,HLA-DRB1_6,HLA-DRB3,HLA-DRB3_2,HLA-DRB3_3,HLA-DRB4,HLA-DRB4_2,HLA-DRB4_3,HLA-DRB5	LOC104923043,LOC104923044,LOC104933696	H2-Ab1,H2-Ab1_2,H2-Ab1_3,H2-Ab1_4,H2-Eb1,H2-Eb1_2,H2-Eb1_3,H2-Eb1_4,H2-Eb2,H2-Eb2_2,H2-Eb2_3,H2-Eb2_4	LOC101156391,LOC101163710,LOC101173297,LOC111948938		GSTEN_00001673_G_001,GSTEN_00007996_G_001,GSTEN_00010161_G_001	LOC100145508,LOC100495183
OG0000034		Carg_Chr10G010260,Carg_Chr10G010270,Carg_Chr10G010280,Carg_Chr10G010290,Carg_Chr10G010300,Carg_Chr10G010370,Carg_Chr10G010380,Carg_Chr10G010390,Carg_Chr10G010400,Carg_Chr10G010410,Carg_Chr10G010420,Carg_Chr10G010430,Carg_Chr10G010440,Carg_Chr10G010450,Carg_Chr10G010460,Carg_Chr10G010470,Carg_Contig00014_ERROPOS25102104G000090,Carg_Contig00014_ERROPOS25102104G000100,Carg_Contig00014_ERROPOS2510210…	Cmac_LG08G010510,Cmac_LG08G010520,Cmac_LG08G010530,Cmac_LG08G010540,Cmac_LG08G010550,Cmac_LG08G010560,Cmac_LG08G010570,Cmac_LG08G010640,Cmac_LG08G010650,Cmac_LG08G010660,Cmac_LG08G010670,Cmac_LG08G010680,Cmac_LG08G010690,Cmac_LG08G010700,Cmac_LG08G010710,Cmac_LG08G010720,Cmac_LG08G010730,Cmac_LG08G010740	gene8733,gene8734,gene8735,gene8736,gene8737,gene8738,gene8745,gene8746,gene8747,gene8748,gene8750,gene8751,gene8752,gene8753,gene8754,gene8755,gene8756,gene8758,gene8759,gene8760	or121-1,si_ch1073-166e24.4		LOC115561026,LOC115561028,LOC115561029,LOC115561030,LOC115561031,LOC115561032,LOC115561034,LOC115561735,LOC115561743,LOC115561773		LOC104929705,LOC104929706,LOC104929708,LOC104929709,LOC104936730,LOC104936731,LOC104936732,LOC104938052,LOC104939293,LOC104939295,LOC104939360,LOC109139419,LOC109139420,LOC109141684,LOC109141685,LOC109142668,LOC109142685		LOC101155326,LOC101155572,LOC101163798,LOC101164040		GSTEN_00000652_G_001,GSTEN_00021148_G_001,GSTEN_00021154_G_001,GSTEN_00021155_G_001,GSTEN_00021156_G_001
OG0000035	ENSACAG00000000353,ENSACAG00000001038,ENSACAG00000002063,ENSACAG00000002844,ENSACAG00000009159,ENSACAG00000012739,ENSACAG00000017243	Carg_Chr02G000210,Carg_Chr05G000650,Carg_Chr05G004770,Carg_Chr07G004880,Carg_Chr12G005760,Carg_Chr13G003510,Carg_Chr16G005530,Carg_Chr22G005940,Carg_Chr23G002030	Cmac_LG02G000180,Cmac_LG03G004680,Cmac_LG05G004770,Cmac_LG10G005430,Cmac_LG11G003570,Cmac_LG14G005690,Cmac_LG19G005930,Cmac_LG20G002000	gene10805,gene12085,gene15549,gene18153,gene22182,gene7731	scn12aa,scn12ab,scn1lab,scn4aa,scn4aa_2,scn4ab,scn8aa,scn8ab	LOC395944,SCN1A,SCN2A,SCN3A,SCN4A,SCN5A,SCN8A,SCN9A	LOC115531374,LOC115532091,LOC115533352,LOC115537029,LOC115542578,LOC115548650	Hsapie_SCN1A,Hsapie_SCN2A,Hsapie_SCN3A,Hsapie_SCN4A,Hsapie_SCN5A,Hsapie_SCN8A,Hsapie_SCN9A	LOC104924198,LOC104926395,LOC104931273,LOC104931902,LOC104932209,LOC104932970,LOC104933730,LOC104934211	Scn1a,Scn2a,Scn3a,Scn4a,Scn5a,Scn8a,Scn9a	LOC101159774,LOC101167997,LOC101168288,LOC101169841,LOC101170963,LOC101171717,LOC101174811	LOC103091816,LOC116938683,LOC116954695	GSTEN_00009062_G_001,GSTEN_00015107_G_001,GSTEN_00024836_G_001,GSTEN_00025699_G_001,GSTEN_00026952_G_001,GSTEN_00028138_G_001,GSTEN_00030590_G_001	Xtropi_scn1a,scn2a,scn3a,scn4a,scn5a,scn8a
OG0000036	ENSACAG00000004213,ENSACAG00000005003	Carg_Chr11G009090,Carg_Chr11G009110,Carg_Chr11G009120,Carg_Chr11G009170,Carg_Chr11G009180,Carg_Chr11G009200,Carg_Chr16G004510,Carg_Contig00483_ERROPOS8804028G000010,Carg_Contig00483_ERROPOS8804028G000020,Carg_Contig00483_ERROPOS8804028G000030	Cmac_LG09G008990,Cmac_LG09G009000,Cmac_LG09G009020,Cmac_LG09G009030,Cmac_LG09G009080,Cmac_LG09G009090,Cmac_LG09G009110,Cmac_LG14G004590,Cmac_LG14G004600,Cmac_LG14G004610,Cmac_LG14G004630	gene21752,gene2584,gene2586,gene2640,gene2641,gene2643	rgs16,rgs16_2,rgs18,rgs4,rgs4_2,rgs5a,rgs5a_2,rgs5b,rgs8,rgs8_2,si_ch211-117l17.6,si_ch211-117l17.6_2	RGS1,RGS18,RGS21	LOC115549035,LOC115554999,LOC115556159,LOC115556169,LOC115556170,LOC115556176,LOC115556277	Hsapie_RGS1,Hsapie_RGS13,Hsapie_RGS18,Hsapie_RGS21,Hsapie_RGS5	LOC104921265,LOC104921266,LOC104926356,LOC104926357,LOC104933502,LOC104935954,LOC104935955,LOC104935956,LOC104935957,Lcroce_rgs8,rgs21	Rgs1,Rgs13,Rgs19,Rgs21,Rgs5	LOC101155418,LOC101155676,LOC101157088,LOC101157159,LOC101157323,LOC101157608,LOC101157852,LOC101158097,LOC101158346,LOC111947374,LOC111947375	LOC116942685	GSTEN_00013332_G_001,GSTEN_00015689_G_001,GSTEN_00023193_G_001,GSTEN_00023194_G_001,GSTEN_00036397_G_001	Xtropi_rgs16,Xtropi_rgs2,Xtropi_rgs21,Xtropi_rgs8,rgs5
OG0000037	ENSACAG00000004884,ENSACAG00000015774,ENSACAG00000028324	Carg_Chr02G010420,Carg_Chr02G010480,Carg_Chr02G010490,Carg_Chr02G010500,Carg_Chr09G004050,Carg_Chr10G001430,Carg_Chr12G005400,Carg_Chr19G003630,Carg_Chr19G003650	Cmac_LG02G009960,Cmac_LG02G010030,Cmac_LG07G003960,Cmac_LG08G001480,Cmac_LG10G005070,Cmac_LG16G009710	gene14660,gene19437,gene21002,gene21004,gene4455	hsc70,hsp70.1,hsp70.3,hsp70l,hspa8,hspa8_2,si_ch211-199o1.2,si_dkey-4p15.3	HSPA2,HSPA8	LOC115535376,LOC115546993,LOC115546994,LOC115552416	HSPA1A,HSPA1A_2,HSPA1A_3,HSPA1A_4,HSPA1A_5,HSPA1B,HSPA1B_2,HSPA1B_3,HSPA1B_4,HSPA1B_5,HSPA1L,HSPA1L_2,HSPA1L_3,HSPA1L_4,HSPA1L_5,HSPA6,Hsapie_HSPA2,Hsapie_HSPA8	LOC104926754,LOC104928941,LOC104932369,LOC104935111,LOC104938643	Hspa1a,Hspa1a_2,Hspa1a_3,Hspa1a_4,Hspa1b,Hspa1b_2,Hspa1b_3,Hspa1b_4,Hspa1l,Hspa1l_2,Hspa1l_3,Hspa1l_4,Hspa2,Hspa8	LOC100125490,LOC101169455,LOC101169944,LOC111947723,LOC111947725,Olatip_hsc70,hsp70-3,hsp70-5	LOC116957459,Pmarin_HSPA8	GSTEN_00007190_G_001,GSTEN_00007191_G_001,GSTEN_00007193_G_001,GSTEN_00016340_G_001,GSTEN_00034205_G_001	Xtropi_hspa8,hsp70,hspa1a,hspa1l,hspa2
OG0000038	ENSACAG00000002646,ENSACAG00000003630,ENSACAG00000004347,ENSACAG00000004682,ENSACAG00000004759,ENSACAG00000004881,ENSACAG00000005050,ENSACAG00000005052,ENSACAG00000005055,ENSACAG00000005129,ENSACAG00000006883,ENSACAG00000008145,ENSACAG00000008395,ENSACAG00000010182,ENSACAG00000013978,ENSACAG00000014804,ENSACAG00000022573,ENSACAG00000023926,ENSACAG00000027070,ENSACAG00000027231,ENSACAG00000028595,…	Carg_Chr11G003140,Carg_Chr21G001320,Carg_Chr21G001360	Cmac_Contig00014_ERROPOS2695998G000030,Cmac_LG18G001300		LOC103909721,cyp2ae1	CYP2AC1,CYP2AC7,CYP2C23a,CYP2C23b,CYP2C45,RP11-400G3.5		CYP2A13,CYP2A6,CYP2A7,CYP2B6,CYP2C18,CYP2C19,CYP2C8,CYP2C9	LOC104940088	Cyp2a22,Cyp2a4,Cyp2a5,Cyp2b10,Cyp2b13,Cyp2b19,Cyp2b23,Cyp2b9,Cyp2c23,Cyp2c38,Cyp2c55,Cyp2c70,Cyp2g1	LOC101174506	LOC116941472	GSTEN_00012642_G_001,GSTEN_00018528_G_001,GSTEN_00020535_G_001	LOC100036663,LOC100124950,LOC100491603,LOC100491773,LOC100492165,LOC100494435,LOC100494741,LOC100494900,LOC100495056,LOC100495200,LOC100497503,LOC100497808,LOC101732279,LOC619584,MGC69353,MGC69416,cyp2a13l,cyp2a6.1,cyp2a6.10,cyp2a6.2,cyp2a6.3,cyp2a6.7,cyp2a6.8,cyp2a6.9,cyp2c19,cyp2c8.1,cyp2c8.2,cyp2g1p,cyp2w1
OG0000039		Carg_Contig00014_ERROPOS25102104G000010	Cmac_LG08G010460	gene8732	or112-1	LOC107052458,OLFR52I1L,OR52B2,OR52B2L,OR52L1,OR52R1L1	LOC115561035	Hsapie_OR52B2,Hsapie_OR52R1,OR52A1,OR52B4,OR52B6,OR52D1,OR52E1,OR52E2,OR52E4,OR52E5,OR52E6,OR52E8,OR52H1,OR52J3,OR52K1,OR52K2,OR52N2,OR52Z1	LOC104939064	Olfr543,Olfr544,Olfr545,Olfr547,Olfr549,Olfr582,Olfr589,Olfr592,Olfr594,Olfr596,Olfr600,Olfr603,Olfr607,Olfr617,Olfr618,Olfr619,Olfr646,Olfr648,Olfr649,Olfr651,Olfr652,Olfr653,Olfr654,Olfr655,Olfr656,Olfr665,Olfr666,Olfr668,Olfr67,Olfr670,Olfr671,Olfr672,Olfr675,Olfr676,Olfr677,Olfr678,Olfr685,Olfr690,Olfr691	LOC101163303	LOC116955169,LOC116955170	GSTEN_00021157_G_001	LOC100486026,LOC100486975,LOC100487275,LOC100487277,LOC100488070,LOC100488533,LOC100488858,LOC100489019,LOC100489177,LOC101731912,LOC101733408,LOC116408617,LOC116408618,LOC116408619,LOC116408718,LOC116408926,or52d1,or52k1,or52l1l100488220,or52p1l100487911
OG0000040		Carg_Chr10G000220,Carg_Chr21G007800,Carg_Chr21G007810,Carg_Chr21G007820,Carg_Chr21G007830,Carg_Chr21G007840,Carg_Chr21G007850,Carg_Chr21G007860	Cmac_LG08G000230,Cmac_LG18G007580,Cmac_LG18G007590,Cmac_LG18G007600,Cmac_LG18G007610,Cmac_LG18G007620,Cmac_LG18G007630,Cmac_LG18G007640	gene24484,gene24485,gene24486,gene24487,gene24488,gene24489,gene24490,gene24491,gene24492,gene24493,gene25183	LOC100535889,LOC101885329,taar10a,taar10a_2,taar10a_3,taar10b,taar10b_2,taar10b_3,taar10c,taar10c_2,taar10c_3,taar10d,taar10d_2,taar10d_3,taar11,taar11_2,taar11_3		LOC115561556,LOC115561578,LOC115561580,LOC115561581,LOC115561583,LOC115561585,LOC115561587,LOC115561639,LOC115561646,LOC115561671		LOC104938364,LOC104938365,LOC104938808,LOC104938809,LOC104939761,LOC109140422,LOC109140423,LOC109140425,LOC109140426,LOC109140427,LOC109140428,LOC109140429,LOC109140564,LOC109140566,LOC109142651,LOC109142652		LOC101163058,LOC101174479,LOC101174719,LOC101174969,LOC101175211,LOC101175452,LOC101175700,LOC110014112,LOC110017689	LOC116944321,LOC116944353,LOC116944535	GSTEN_00007835_G_001,GSTEN_00007837_G_001,GSTEN_00009351_G_001,GSTEN_00010617_G_001,GSTEN_00011223_G_001,GSTEN_00011732_G_001,GSTEN_00011734_G_001,GSTEN_00011735_G_001,GSTEN_00035507_G_001,GSTEN_00035509_G_001
OG0000041		Carg_Chr10G001790,Carg_Chr10G001800,Carg_Chr10G001810,Carg_Chr10G001820,Carg_Chr10G001830,Carg_Chr10G001850,Carg_Chr10G001860,Carg_Chr10G001870,Carg_Chr10G001880,Carg_Chr10G001890,Carg_Chr10G001900,Carg_Chr10G001910,Carg_Chr10G001920,Carg_Chr10G001930,Carg_Chr10G001940,Carg_Chr10G001950,Carg_Chr10G001960,Carg_Chr10G001970,Carg_Chr10G001980,Carg_Chr10G001990,Carg_Chr10G002000,Carg_Chr10G002010,Car…	Cmac_LG08G001870,Cmac_LG08G001880,Cmac_LG08G001890,Cmac_LG08G001900,Cmac_LG08G001910,Cmac_LG08G001930,Cmac_LG08G001940,Cmac_LG08G001950,Cmac_LG08G001960,Cmac_LG08G001970,Cmac_LG08G001980,Cmac_LG08G001990,Cmac_LG08G002000,Cmac_LG08G002010,Cmac_LG08G002020,Cmac_LG08G002030,Cmac_LG08G002040,Cmac_LG08G002050,Cmac_LG08G002060,Cmac_LG08G002070,Cmac_LG08G002080,Cmac_LG08G002090,Cmac_LG08G002100,Cmac_LG0…	gene4379	olfcs1,olfcs1_2,olfcs2,olfcw1,olfcw1_2		LOC115528898,LOC115528929,LOC115560857,LOC115561145,LOC115561146,LOC115561149,LOC115561152,LOC115561418,LOC115561429,LOC115561739,LOC115561740,LOC115561741,LOC115561742,LOC115561794,LOC115561795		LOC104927642,LOC104933761,LOC104933765,LOC104933767,LOC109141031,LOC109141032		LOC101171351,LOC101172097,LOC101174520,LOC110016284,LOC111948486,LOC111948491	LOC116940402	GSTEN_00005469_G_001	LOC100496766
OG0000042	ENSACAG00000006890,ENSACAG00000007820,ENSACAG00000022124,ENSACAG00000024396,ENSACAG00000024486,ENSACAG00000025689,ENSACAG00000026694,ENSACAG00000026704,ENSACAG00000027182,ENSACAG00000027669	Carg_Chr18G000540,Carg_Chr18G000550,Carg_Chr18G000580	Cmac_LG16G000400,Cmac_LG16G000410,Cmac_LG16G000420,Cmac_LG16G000460			LOC107052138,LOC107052143,LOC112533191,LOC768958,OR10A7,OR6B1,OR6B1L2	LOC115547914	Hsapie_OR10A4,Hsapie_OR6B1,OR10A2,OR10A5,OR10AG1,OR10J3,OR10J4,OR11L1,OR6A2,OR6B1_2,OR6B2,OR6B3,OR6F1,OR6J1,OR6M1,OR6P1,OR6Q1,OR6T1,OR6X1,OR6Y1		Olfr1112,Olfr1120,Olfr1148,Olfr1336,Olfr1346,Olfr1347,Olfr1348,Olfr1358,Olfr1414,Olfr1415,Olfr1416,Olfr17,Olfr2,Olfr220,Olfr303,Olfr308,Olfr414,Olfr449,Olfr49,Olfr5,Olfr509,Olfr522,Olfr523,Olfr524,Olfr6,Olfr711,Olfr713,Olfr714,Olfr986	LOC101159375			LOC100485112,LOC100485726,LOC100486033,LOC100486213,LOC100487398,LOC100488830,LOC100488993,LOC100497780,LOC100498247,LOC100498402,LOC101732927,or11l1,or6t1
OG0000043	ENSACAG00000002837,ENSACAG00000022679,ENSACAG00000029247,ENSACAG00000029665	Carg_Chr16G010580,Carg_Chr16G010600,Carg_Chr16G010700,Carg_Chr16G010720,Carg_Chr16G010740,Carg_Chr16G010760,Carg_Chr16G010800,Carg_Chr16G010830,Carg_Chr16G010840	Cmac_LG14G010650,Cmac_LG14G010690,Cmac_LG14G010710,Cmac_LG14G010780,Cmac_LG14G010800,Cmac_LG14G010820,Cmac_LG14G010850,Cmac_LG14G010870,Cmac_LG14G010890,Cmac_LG14G010910,Cmac_LG14G010930,Cmac_LG14G010940,Cmac_LG14G010950,Cmac_LG14G010960,Cmac_LG14G010970,Cmac_LG14G010980,Cmac_LG14G010990,Cmac_LG14G011000,Cmac_LG14G011040,Cmac_LG14G011070,Cmac_LG14G011080		LOC100331689,LOC101882108,LOC101886169,LOC101886270,LOC101886328,LOC110437882		LOC115549341,LOC115549346,LOC115549347,LOC115549350	TRAV16,TRAV18,TRAV3,TRAV40,TRAV8-1,TRAV8-2,TRAV8-6,TRAV8-7,TRAV9-1	LOC109138225,LOC109138226,LOC109138228,LOC109138232	Trav12-1,Trav12-2,Trav12-3,Trav12d-1,Trav12d-1_2,Trav12d-2,Trav12d-3_2,Trav12n-1,Trav12n-3,Trav17,Trav6-1,Trav6-2,Trav6-3,Trav6-5,Trav6-6,Trav6-7-dv9,Trav6d-3,Trav6d-5,Trav6d-7,Trav6n-6,Trav6n-7	LOC101172302,LOC101173171,LOC101175683,LOC110013796,LOC111949035,LOC111949038		GSTEN_00005652_G_001
OG0000044		Carg_Chr14G004630,Carg_Chr14G004640,Carg_Chr14G004650,Carg_Chr14G004660,Carg_Chr14G004680,Carg_Chr14G004690,Carg_Chr14G004700	Cmac_LG12G004640,Cmac_LG12G004650,Cmac_LG12G004660,Cmac_LG12G004670,Cmac_LG12G004690	gene16933,gene16934,gene16935	LOC100536800,LOC108191536,LOC108192077,LOC110438852,LOC110440084,pcdh1g9,pcdh1gb2,pcdh1gb9,pcdh2g16,pcdh2g17,pcdh2g28,pcdh2g29		LOC115552160,LOC115552168,LOC115552169,LOC115552170,LOC115552176,LOC115552177,LOC115552179,LOC115552180,LOC115552181,LOC115552182,LOC115552184,LOC115552185,LOC115552188,LOC115552197,LOC115552198,LOC115552200,LOC115552201,LOC115552202,LOC115552206		LOC104930404,LOC104930412,LOC104930413,LOC104938853,LOC104938854,LOC104938855,LOC104938857,LOC104939582,LOC104939583,LOC104940114,LOC109138896,LOC109138897,LOC109139668,LOC109139670,LOC109139672,LOC109139854,LOC109140315,LOC109140316,LOC109140317,LOC109140318,LOC109140319,LOC109140320,LOC109141941,LOC109141942,LOC109141944,LOC109141945,LOC109141946,LOC109141947,LOC109141948,LOC109141950,LOC109141…		LOC111947993,LOC111948000		GSTEN_00006277_G_001,GSTEN_00006278_G_001,GSTEN_00007044_G_001
OG0000045		Carg_Chr05G002280,Carg_Chr05G002310,Carg_Chr05G002320	Cmac_LG03G003000,Cmac_LG03G003010,Cmac_LG03G003040,Cmac_LG11G008330,Cmac_LG11G008460	gene17663	crygs3,crygs3_2,crygs4,crygs4_2		LOC115532967		LOC104931471,LOC104932526,LOC104938505,LOC109141479		LOC101164273	LOC116953626	GSTEN_00021762_G_001,GSTEN_00021763_G_001,GSTEN_00021773_G_001	LOC100490478,LOC100490647,LOC100490813,LOC100490987,LOC100492272,LOC101730653,LOC101731166,LOC101731459,LOC101731560,LOC101731848,LOC108644466,LOC116406455,LOC116406474,LOC116406504,LOC116412008,LOC116412095,LOC116412112,LOC116412113,LOC116412116,LOC116412118,LOC116412119,cryga.2,cryga.7,crygbl.1,crygbl.2,crygdl.1,crygdl.11,crygdl.12,crygdl.13,crygdl.14,crygdl.15,crygdl.16,crygdl.17,crygdl.19,cry…
OG0000046							LOC115529699,LOC115530864,LOC115530865,LOC115530866,LOC115530867,LOC115533976,LOC115533977,LOC115533978,LOC115533979,LOC115533980,LOC115533983,LOC115533984,LOC115533985,LOC115533986,LOC115534274,LOC115534279,LOC115534280,LOC115534282,LOC115534283,LOC115534285,LOC115534286,LOC115534287,LOC115534289,LOC115534719,LOC115539091,LOC115539381,LOC115540995,LOC115541740,LOC115541779,LOC115541824,LOC115541…
OG0000047	ENSACAG00000002354,ENSACAG00000008546,ENSACAG00000014099	Carg_Chr03G005210,Carg_Chr10G002760,Carg_Chr15G000630,Carg_Chr20G002910	Cmac_LG02G016830,Cmac_LG08G002920,Cmac_LG13G000580,Cmac_LG17G002870	gene15325,gene20580,gene20581,gene20582,gene20583,gene4633,gene506	LOC100150142,ctu1,ft1,ft2,fut7,fut9a,fut9b,fut9d,si_ch1073-440p11.2,zgc_103510,zgc_112433,zgc_136963,zgc_165519,zgc_165582,zgc_173737,zmp_0000001132	FUT4,FUT6,FUT7,FUT9	Gmorhu_fut7,LOC115534695,LOC115536361,LOC115542022,LOC115542151,LOC115549130,fut9	FUT3,FUT5,Hsapie_FUT4,Hsapie_FUT6,Hsapie_FUT7,Hsapie_FUT9	LOC104931562,LOC104936372,LOC104940156,LOC109139330,Lcroce_fut7	Fut4,Fut7,Fut9	Olatip_fut7,Olatip_fut9a,Olatip_fut9b,fut4,fut7a,fut9c	LOC116957416	GSTEN_00010864_G_001,GSTEN_00014769_G_001,GSTEN_00024780_G_001,GSTEN_00029413_G_001,GSTEN_00031978_G_001,GSTEN_00031979_G_001,GSTEN_00031980_G_001,GSTEN_00035851_G_001	LOC100485897,LOC100497863,LOC100498016,Xtropi_fut4,Xtropi_fut7,Xtropi_fut9,fut3,fut5,fut6,fut6.2
OG0000048		Carg_Chr23G002830,Carg_Chr23G002840,Carg_Chr23G002850	Cmac_LG20G002780,Cmac_LG20G002790	gene7692	LOC100147926,LOC100329650,LOC100332004,LOC100334677,LOC100537399,LOC101885873,LOC101886966,LOC103909561,LOC103909906,LOC103910510,LOC103910514,LOC103910908,LOC103910919,LOC103910940,LOC103910973,LOC108181096,LOC108181097,LOC108183316,LOC108183335,LOC108183349,LOC108183350,LOC108183426,LOC108183449,LOC108183483,LOC108183484,LOC108183495,LOC108183498,LOC108183521,LOC108183562,LOC108183671,LOC108183…		LOC115530643		LOC104921135		LOC101157574		GSTEN_00012155_G_001
OG0000049												LOC116940227,LOC116940490,LOC116946280,LOC116951313,LOC116954764,LOC116956532,LOC116956538,LOC116956857,LOC116956858,LOC116956859,LOC116956860,LOC116956861,LOC116956862,LOC116956865,LOC116956875,LOC116956910,LOC116956916,LOC116956917,LOC116956920,LOC116956924,LOC116956942,LOC116956983,LOC116956984,LOC116956985,LOC116956986,LOC116956988,LOC116956989,LOC116956990,LOC116957101,LOC116957286,LOC116957…
OG0000050		Carg_Chr13G002120,Carg_Chr13G002130,Carg_Chr13G002140,Carg_Chr13G002160,Carg_Chr13G002170,Carg_Chr13G002180,Carg_Chr13G002190,Carg_Chr13G002200,Carg_Chr13G002210,Carg_Chr13G002230,Carg_Chr13G002250,Carg_Chr13G002260	Cmac_LG11G002150,Cmac_LG11G002160,Cmac_LG11G002170,Cmac_LG11G002180,Cmac_LG11G002190,Cmac_LG11G002220,Cmac_LG11G002230,Cmac_LG11G002240,Cmac_LG11G002250,Cmac_LG11G002260,Cmac_LG11G002270,Cmac_LG11G002280,Cmac_LG11G002290,Cmac_LG11G002320,Cmac_LG11G002330	gene18295,gene18296,gene18297,gene18298,gene18299,gene18300,gene18301,gene18463,gene18464,gene18465,gene25095	or126-1,or126-2,or126-3,or126-4,or126-5,or126-7		LOC115528909,LOC115533045,LOC115533427,LOC115533433,LOC115533469,LOC115533497,LOC115533504,LOC115533506,LOC115533507,LOC115533508,LOC115533534,LOC115533535,LOC115533541,LOC115533542,LOC115533543,LOC115533544,LOC115533672,LOC115533673,LOC115561600		LOC104926115,LOC104927014,LOC104927015,LOC104938811,LOC104938816,LOC104939806,LOC109140793,LOC109140795,LOC109140796,LOC109140797,LOC109140799,LOC109142770,LOC109142774		LOC101159956,LOC101165361,LOC101165606		GSTEN_00006524_G_001,GSTEN_00010701_G_001
OG0000051					LOC100004392_2,LOC100004867,LOC100005013,LOC100005013_2,LOC100005157,LOC100005157_2,LOC100005157_3,LOC100005157_4,LOC100005207,LOC100005207_3,LOC100148590,LOC100148590_2,LOC100329676,LOC103908682,LOC103908740,LOC103909946,LOC103911809,LOC103911809_2,LOC108179082,LOC108180010,LOC108190973,LOC108191592,LOC108191592_2,LOC110438813,LOC110438814,LOC110438885,LOC110438890,LOC110438891,LOC110438892,LOC1…
OG0000052	ENSACAG00000005197,ENSACAG00000010268,ENSACAG00000014502,ENSACAG00000017474,ENSACAG00000021948,ENSACAG00000022041,ENSACAG00000022088,ENSACAG00000022207,ENSACAG00000022236,ENSACAG00000022321,ENSACAG00000022322,ENSACAG00000022675,ENSACAG00000022790,ENSACAG00000022861,ENSACAG00000022918,ENSACAG00000023391,ENSACAG00000023428,ENSACAG00000023519,ENSACAG00000023650,ENSACAG00000023774,ENSACAG00000023803,…	Carg_Chr22G003190	Cmac_LG19G003210	gene3426	LOC101885179,nanos3			Hsapie_NANOS3,NANOS2,NANOS3_2	LOC104936906	Nanos2,Nanos3	nanos2			Xtropi_nanos1
OG0000053	ENSACAG00000015126,ENSACAG00000015139,ENSACAG00000017760,ENSACAG00000017763	Carg_Chr10G000700,Carg_Chr10G007100,Carg_Chr10G007110,Carg_Chr10G007120,Carg_Chr10G007130,Carg_Chr10G007140,Carg_Chr10G007150	Cmac_LG08G000720,Cmac_LG08G007300,Cmac_LG08G007310,Cmac_LG08G007320,Cmac_LG08G007330,Cmac_LG08G007340,Cmac_LG08G007350,Cmac_LG08G007360,Cmac_LG08G007370	gene3966,gene3975	LOC100006895,LOC103909927,LOC108179231,LOC407643,LOC569025,a2ml,si_ch211-212c13.10,si_dkey-105h12.2,si_dkey-46g23.2,si_dkey-52d15.2,zgc_165453,zgc_165518,zgc_171426,zgc_171446	A2M,A2ML1,A2ML2,A2ML3,A2ML4,OVSTL	LOC115560903,LOC115560909,LOC115561306,LOC115561308,LOC115561309,LOC115561310	Hsapie_A2M,Hsapie_A2ML1,PZP	LOC104926457,LOC104939506	A2m,A2ml1,Pzp	LOC101159604,LOC101159842,LOC101160088,LOC101161037,LOC101161298,LOC101161539,LOC111948476	Pmarin_A2ML1	GSTEN_00026825_G_001,GSTEN_00026833_G_001,GSTEN_00026853_G_001	LOC100495827,LOC101730963,LOC101734901,LOC101734961,LOC101735193,LOC108644844,LOC108645185,LOC116412040,LOC619594,a2m,a2ml1,pzp
OG0000054	ENSACAG00000002318,ENSACAG00000003040,ENSACAG00000004055,ENSACAG00000007221	Carg_Chr01G002240,Carg_Chr02G007200,Carg_Chr08G003330,Carg_Chr16G008200,Carg_Chr20G006330,Carg_Chr22G000520	Cmac_LG01G002640,Cmac_LG02G006720,Cmac_LG06G002860,Cmac_LG14G008380,Cmac_LG17G006290,Cmac_LG19G000540	gene16128,gene18495,gene19824,gene22422,gene3281,gene9649	col11a1a,col11a1a_2,col11a1b,col11a2,col5a1,col5a3a,col5a3b	COL11A1,COL5A1	Gmorhu_col5a1,LOC115531068,LOC115535395,LOC115536959,LOC115539872,LOC115548935	COL11A2,COL11A2_2,COL11A2_3,COL11A2_4,COL11A2_5,COL11A2_6,COL11A2_7,COL5A3,Hsapie_COL11A1,Hsapie_COL5A1	LOC104918561,LOC104921198,LOC104928174,LOC104931259,LOC104933391,col11a1	Col11a1,Col11a2,Col11a2_2,Col11a2_3,Col11a2_4,Col5a1,Col5a3	LOC101154880,LOC101155530,LOC101162214,LOC101166851,LOC101171898,Olatip_col11a1	LOC116938937,LOC116944881,LOC116953253,LOC116955358,LOC116958203	GSTEN_00015735_G_001,GSTEN_00025154_G_001,GSTEN_00027702_G_001,GSTEN_00033717_G_001	LOC100497990,Xtropi_col11a2,Xtropi_col5a1,col5a3
OG0000055	ENSACAG00000001352,ENSACAG00000006406,ENSACAG00000009849,ENSACAG00000015953	Carg_Chr05G003640,Carg_Chr07G001660,Carg_Chr07G009260,Carg_Chr12G000040,Carg_Chr12G007610,Carg_Chr12G008990,Carg_Chr24G003340	Cmac_LG03G015220,Cmac_LG05G001630,Cmac_LG05G009140,Cmac_LG05G011220,Cmac_LG10G000040,Cmac_LG10G007280,Cmac_LG10G008610,Cmac_LG21G003440	gene11477,gene11634,gene12435,gene12673,gene12727,gene6073,gene8990	LOC100331190,grm4,grm6a,grm6b,grm6b_2,grm8a,grm8b	GRM4,GRM7,GRM8	Gmorhu_grm4,LOC115549543,LOC115551429,LOC115557554,LOC115557670,grm8	GRM6,Hsapie_GRM4,Hsapie_GRM7,Hsapie_GRM8	LOC104922203,LOC104927451,LOC104928308,LOC104931494,LOC104934193,LOC104935569,LOC104937783	Grm4,Grm4_2,Grm6,Grm7,Grm8	LOC101157686,LOC101159432,LOC101164051,LOC101164479,LOC101165214,LOC101165481,LOC101169446,Olatip_grm8	LOC116942421,LOC116949408,LOC116951132	GSTEN_00014074_G_001,GSTEN_00023634_G_001,GSTEN_00033208_G_001,GSTEN_00034233_G_001	Xtropi_grm4,Xtropi_grm8,grm7,grm8l
OG0000056	ENSACAG00000006156,ENSACAG00000006465,ENSACAG00000017582	Carg_Chr02G005180,Carg_Chr02G006490,Carg_Chr02G007660,Carg_Chr02G007680,Carg_Chr23G002330,Carg_Chr23G005620,Carg_Chr23G007090,Carg_Chr23G008590	Cmac_LG02G004610,Cmac_LG02G005990,Cmac_LG02G007230,Cmac_LG02G007250,Cmac_LG20G002310,Cmac_LG20G005530,Cmac_LG20G006930,Cmac_LG20G008310	gene18791,gene18792,gene19070,gene25384,gene7971,gene7973,gene8367	hs3st2,hs3st3b1a,hs3st3b1a_2,hs3st3l,hs3st4,si_dkey-121b10.7	HS3ST2,HS3ST3B1L,HS3ST4	LOC115530799,LOC115531148,LOC115531486,LOC115531638,LOC115531686,LOC115532775,LOC115538377,LOC115539371,LOC115556894	HS3ST6_2,Hsapie_HS3ST2,Hsapie_HS3ST3B1,Hsapie_HS3ST6	LOC104918711,LOC104918861,LOC104918920,LOC104927397,LOC104934340,LOC104940293,LOC109138829,LOC109139383,LOC109141076,Lcroce_hs3st4	Hs3st2,Hs3st6	LOC101156328,LOC101156579,LOC101160852,LOC101161194,LOC101161641,LOC101161678,LOC101166586,LOC101171614	Pmarin_HS3ST6	GSTEN_00013186_G_001,GSTEN_00019729_G_001,GSTEN_00024006_G_001,GSTEN_00026993_G_001,GSTEN_00033420_G_001,GSTEN_00034422_G_001	Xtropi_hs3st2,hs3st3a1
OG0000057	ENSACAG00000007370,ENSACAG00000007706,ENSACAG00000007961,ENSACAG00000023015,ENSACAG00000028764,ENSACAG00000029007,ENSACAG00000029684		Cmac_LG10G002310			KRT5,KRT6A,KRT7,KRT71,KRT75,KRT75L1,KRT75L2,LOC112529929,LOC426897	LOC115540070,LOC115540076	Hsapie_KRT5,Hsapie_KRT6A,Hsapie_KRT7,Hsapie_KRT71,Hsapie_KRT75,KRT1,KRT2,KRT3,KRT4,KRT6B,KRT6C,KRT72,KRT73,KRT74,KRT76,KRT77,KRT78,KRT79,KRT81,KRT83,KRT84,KRT86		Gm5414,Krt1,Krt2,Krt4,Krt5,Krt6a,Krt6b,Krt7,Krt71,Krt72,Krt73,Krt75,Krt76,Krt77,Krt79,Krt81,Krt84,Krt86	LOC101167707	LOC116957881		LOC105946148,LOC105946568,krt59,krt61,krt62,krt6b,krt7,krt78.1,krt78.2,krt78.3,krt78.4,krt78.5,krt78.6,krt78.7,krt78.9
OG0000058					LOC100002481,LOC100149223,LOC100149676,LOC100149676_2,LOC100331742,LOC103911781,LOC108179083,LOC108191508,LOC108191509,LOC108191510,LOC108191511,LOC108191513,LOC108191514,LOC108191517,LOC108191518,LOC108191519,LOC108191520,LOC108191521,LOC108191522,LOC108191523,LOC108191558,LOC108191558_2,LOC108191559,LOC108191559_2,LOC110437881,LOC110438872,LOC110438873,LOC110438874,LOC110438876,LOC110438877,LOC…
OG0000059	ENSACAG00000010881,ENSACAG00000011902,ENSACAG00000013925	Carg_Chr01G009620,Carg_Chr04G005370,Carg_Chr06G001120,Carg_Chr09G012240,Carg_Chr11G005040,Carg_Chr16G007980,Carg_Chr20G000460	Cmac_LG01G010080,Cmac_LG03G010590,Cmac_LG04G001130,Cmac_LG07G012180,Cmac_LG09G005120,Cmac_LG14G008170,Cmac_LG17G000460	gene14195,gene15283,gene20424,gene2339,gene5558,gene6211	tpm1,tpm2,tpm3,tpm4a,tpm4a_2,tpm4b,tpma	TPM1,TPM2,TPM3,TPM4	Gmorhu_tpm1,LOC115542157,LOC115548938,LOC115554335,LOC115555582,LOC115558702	Hsapie_TPM1,Hsapie_TPM3,Hsapie_TPM4	LOC104917848,LOC104918278,LOC104923636,LOC104931432,LOC104933070,LOC104933463,LOC104937304	Tpm1,Tpm2,Tpm3,Tpm4	LOC101164789,LOC101167740,LOC101168689,LOC101172748,Olatip_tpm1,Olatip_tpm3,tpm4	LOC116942030,LOC116953557,LOC116955038,LOC116957900	GSTEN_00009011_G_001,GSTEN_00011539_G_001,GSTEN_00015950_G_001,GSTEN_00027747_G_001	MGC76092,Xtropi_tpm1,Xtropi_tpm2,Xtropi_tpm4
OG0000060	ENSACAG00000007240	Carg_Chr11G003070,Carg_Chr11G003080,Carg_Chr11G003100,Carg_Chr11G003110,Carg_Chr11G003120,Carg_Chr11G003150,Carg_Chr11G003170,Carg_Chr11G003180,Carg_Chr11G003190,Carg_Chr11G004520,Carg_Chr11G004530	Cmac_LG09G003220,Cmac_LG09G003230,Cmac_LG09G003240,Cmac_LG09G003250,Cmac_LG09G003260,Cmac_LG09G003270,Cmac_LG09G003280,Cmac_LG09G003290,Cmac_LG09G003300,Cmac_LG09G004630,Cmac_LG09G004640	gene2913,gene9343,gene9344	cyp2ad2,cyp2ad3,cyp2ad6,cyp2j20,cyp2n13,cyp2p10,cyp2p6,cyp2p7,cyp2p8,cyp2p9,cyp2v1	CYP2J19,CYP2J21,CYP2J22,CYP2J23	LOC115555953,LOC115555954,LOC115555955,LOC115555956,LOC115555958	CYP2J2	LOC104918450,LOC104926034,LOC104930795,LOC104930796,LOC104930797,LOC104930798	Cyp2j11,Cyp2j12,Cyp2j13,Cyp2j5,Cyp2j6,Cyp2j8,Cyp2j9	LOC101155419,LOC101156566,LOC101156965,LOC101157528,LOC101157767,LOC101160974,LOC105353996,cyp2p3	LOC116949609,LOC116949610	GSTEN_00012643_G_001,GSTEN_00020534_G_001,GSTEN_00024677_G_001
OG0000061										A430089I19Rik,AA792892,B020004J07Rik,BC061212,BC080695,BC080695_2,C87414,D5Ertd577e,E330014E10Rik,Gm10424,Gm12794,Gm12800,Gm13040,Gm13040_2,Gm13043,Gm13043_2,Gm13057,Gm13057_2,Gm13119,Gm13128,Gm13128_2,Gm16367,Gm16427,Gm16429,Gm16513,Gm3106,Gm3139,Gm3147,Gm3183,Gm3259,Gm3286,Gm46934,Gm46935,Gm6346,Gm6348,Gm6351,Gm6468,Gm6502,Gm7682,Gm7792,Gm7971,Gm7978,Gm7982,LOC100038995,LOC100039010,LOC10004171…
OG0000062	ENSACAG00000012173	Carg_Chr02G007390,Carg_Chr02G007410,Carg_Chr02G007440,Carg_Chr02G007450,Carg_Chr23G007220	Cmac_LG02G006920,Cmac_LG02G006960,Cmac_LG02G006980,Cmac_LG02G007010,Cmac_LG02G007020,Cmac_LG20G007050	gene8380,gene8381,gene8382	ba1,ba1l,hbba2,hbbe1.1,hbbe1.2,hbbe1.3,hbbe2,hbbe2_2,hbbe3,hbbe3_2	HBBA,HBBR,HBE,HBE1	LOC115530614,LOC115530615,LOC115530778,LOC115560866,LOC115560875	HBB,HBD,HBG1,HBG2,Hsapie_HBE1	LOC104918689,LOC104918690,LOC104918693,LOC104918911,LOC109136734,LOC109137791,LOC109137800,LOC109138839	Hbb-b1,Hbb-b2,Hbb-bh1,Hbb-bh1_2,Hbb-bh2,Hbb-bh2_2,Hbb-bs,Hbb-bt,Hbb-y,Hbb-y_2	LOC101158279,LOC101158529,LOC101159018,LOC101174748,gb_2,gb_3		GSTEN_00024201_G_001	LOC100037901,LOC100145107,LOC100216007,LOC101735171,hbd,hbe1,hbg1,hbg2
OG0000063					LOC100149041,LOC100333446,LOC100534990,LOC101882006,LOC101882006_2,LOC108192014,LOC108192014_2,LOC110437828,LOC110438220,LOC110438238,LOC110438859,LOC110438861,LOC110438861_2,LOC110438865,LOC110438865_2,LOC110438867,LOC110438949,LOC110438951,LOC110438954,LOC110438957_2,LOC110438958,LOC110438959,LOC110438962,LOC110438963,LOC110438963_2,LOC110438964,LOC110438964_2,LOC110438966,LOC797340,LOC797340_2…
OG0000064		Carg_Chr10G001630,Carg_Chr10G001640,Carg_Chr10G001660,Carg_Chr10G001670,Carg_Chr10G001680,Carg_Chr10G001690,Carg_Chr10G001700,Carg_Chr10G001710,Carg_Chr10G001720,Carg_Chr10G001730,Carg_Chr10G001740,Carg_Chr10G001750,Carg_Chr10G001760,Carg_Chr10G001770,Carg_Chr10G001780,Carg_Chr10G002050	Cmac_LG08G001710,Cmac_LG08G001720,Cmac_LG08G001740,Cmac_LG08G001750,Cmac_LG08G001760,Cmac_LG08G001770,Cmac_LG08G001780,Cmac_LG08G001790,Cmac_LG08G001800,Cmac_LG08G001810,Cmac_LG08G001820,Cmac_LG08G001830,Cmac_LG08G001840,Cmac_LG08G001850,Cmac_LG08G001860,Cmac_LG08G002110	gene4380,gene4381,gene4383,gene4384,gene4386,gene4387,gene4388,gene4389,gene4390,gene4391,gene4392,gene4393,gene4394			LOC115528928,LOC115561159,LOC115561164,LOC115561172,LOC115561391,LOC115561737,LOC115561738		LOC104933754,LOC104933756,LOC104933757,LOC104933768,LOC104933769,LOC104933770,LOC104939236,LOC104939239,LOC109141025,LOC109141026,LOC109141027,LOC109141028		LOC101156827,LOC101170861,LOC101171098		GSTEN_00005406_G_001,GSTEN_00005408_G_001	LOC100494017
OG0000065	ENSACAG00000000373,ENSACAG00000001859,ENSACAG00000002078,ENSACAG00000002146,ENSACAG00000003761,ENSACAG00000004720,ENSACAG00000006523,ENSACAG00000008162,ENSACAG00000010429,ENSACAG00000010540,ENSACAG00000013714,ENSACAG00000022079,ENSACAG00000022260,ENSACAG00000022384,ENSACAG00000022537,ENSACAG00000022580,ENSACAG00000022659,ENSACAG00000022781,ENSACAG00000022818,ENSACAG00000022830,ENSACAG00000022852,…
OG0000066	ENSACAG00000004073,ENSACAG00000004228,ENSACAG00000004230,ENSACAG00000005298,ENSACAG00000022474,ENSACAG00000025656,ENSACAG00000029443	Carg_Chr21G007290,Carg_Chr21G007300,Carg_Chr21G007310	Cmac_LG18G007090,Cmac_LG18G007100,Cmac_LG18G007110,Cmac_LG18G007120,Cmac_LG18G007130	gene6911	serpina1,serpina1l	SERPINA3/4L,SPIA1,SPIA3,SPIA4,SPIA5,SPIA9	LOC115534303	SERPINA1,SERPINA12,SERPINA1_2,SERPINA2,SERPINA3,SERPINA4,SERPINA5,SERPINA6,SERPINA6_2,SERPINA7,SERPINA9	LOC104932753	Serpina12,Serpina1a,Serpina1b,Serpina1b_2,Serpina1c,Serpina1d,Serpina1d_2,Serpina1e,Serpina3a,Serpina3b,Serpina3c,Serpina3f,Serpina3g,Serpina3i,Serpina3j,Serpina3k,Serpina3m,Serpina3n,Serpina5,Serpina6,Serpina7,Serpina9	LOC101158815		GSTEN_00018459_G_001	LOC100488834,LOC105948230,LOC116406470,Xtropi_serpina1,serpina3,serpina3k,serpina3m
OG0000067	ENSACAG00000005084,ENSACAG00000006064,ENSACAG00000014738	Carg_Chr02G011380,Carg_Chr04G009840,Carg_Chr07G007970,Carg_Chr12G008810,Carg_Chr13G001130,Carg_Chr23G002240	Cmac_LG02G010700,Cmac_LG03G001930,Cmac_LG05G007870,Cmac_LG10G008430,Cmac_LG11G001120,Cmac_LG20G002220	gene11716,gene12540,gene15346,gene18406,gene19551,gene7980	col1a1a,col1a1a_2,col1a1b,col2a1a,col2a1a_2,col2a1b,col5a2a,col5a2b	COL1A1,COL2A1,COL5A2	LOC115530900,LOC115531299,LOC115542646,LOC115545961,LOC115557392,col5a2	Hsapie_COL1A1,Hsapie_COL2A1,Hsapie_COL5A2	LOC104919652,LOC104919954,LOC104932212,LOC104933943	Col1a1,Col2a1,Col5a2	LOC100529192,LOC101162163,LOC101172057,Olatip_col2a1a,Olatip_col5a2,col1	LOC116938527,LOC116940795,LOC116943897,LOC116944932,LOC116954710	GSTEN_00016858_G_001,GSTEN_00021083_G_001,GSTEN_00026986_G_001,GSTEN_00027621_G_001	Xtropi_col5a2,col1a1,col2a1
OG0000068	ENSACAG00000003774	Carg_Chr05G003270,Carg_Chr05G003290,Carg_Chr05G003310,Carg_Chr06G000790,Carg_Chr06G000800,Carg_Chr06G000820,Carg_Chr06G009020	Cmac_LG03G014820,Cmac_LG03G014860,Cmac_LG03G014870,Cmac_LG03G014900,Cmac_LG04G000810,Cmac_LG04G009060	gene24368,gene24370,gene24371,gene24374,gene25180,gene5431,gene5432,gene5434,gene5488,gene7171	LOC100003133,c6ast3,c6ast4,he1a,he1b		LOC115534436,LOC115551495,LOC115554977,LOC115554978,LOC115554984,LOC115554985,LOC115555760,LOC115556333,LOC115558616,LOC115559104,LOC115559105,LOC115559993,LOC115559994,LOC115560441		LOC104919773,LOC104924472,LOC104925518,LOC104935188,LOC104939697,LOC109137006,LOC109139088,LOC109141327,LOC109141328,LOC109141329,LOC109141330		LOC101172803,LOC105358676,LOC111946254,LOC111947172,hce,hceb,mc6ast4	LOC116941442	GSTEN_00012859_G_001,GSTEN_00029834_G_001,GSTEN_00030537_G_001,GSTEN_00034769_G_001
OG0000069	ENSACAG00000009061,ENSACAG00000011476,ENSACAG00000012012,ENSACAG00000015036	Carg_Chr08G006550,Carg_Chr15G009370,Carg_Chr18G000200,Carg_Chr20G008300,Carg_Chr23G002820	Cmac_LG01G012480,Cmac_LG06G006130,Cmac_LG13G009220,Cmac_LG16G000210,Cmac_LG17G008360,Cmac_LG20G002770	gene15748,gene21578,gene23757,gene7691,gene9915	camk2a,camk2b,camk2b1,camk2d2,camk2g1,camk2g2,camk2g2_2	CAMK2A,CAMK2B,CAMK2D,CAMK2G	Gmorhu_camk2a,Gmorhu_camk2b,LOC115530649,LOC115540711,LOC115546047	Hsapie_CAMK2A,Hsapie_CAMK2B,Hsapie_CAMK2D,Hsapie_CAMK2G	LOC104924351,LOC104931702,LOC104935860,LOC104936335	Camk2a,Camk2b,Camk2d,Camk2g	LOC101159287,LOC101160009,LOC101168431,LOC101170191,LOC101170226,LOC101172229,Olatip_camk2a	LOC116940339,LOC116951021	GSTEN_00014312_G_001,GSTEN_00014562_G_001,GSTEN_00025360_G_001,GSTEN_00033048_G_001	Xtropi_camk2a,Xtropi_camk2b,camk2d,camk2g
OG0000070	ENSACAG00000006241,ENSACAG00000006327,ENSACAG00000006355,ENSACAG00000006357,ENSACAG00000006482,ENSACAG00000006485,ENSACAG00000006642,ENSACAG00000025478,ENSACAG00000025622,ENSACAG00000025639	Carg_Chr23G005020,Carg_Chr23G005030,Carg_Chr23G005050,Carg_Chr23G005060,Carg_Chr23G005070,Carg_Chr23G005080	Cmac_LG20G004920,Cmac_LG20G004930,Cmac_LG20G004940,Cmac_LG20G004950,Cmac_LG20G004960	gene7765	sult1st5,sult1st5_2,sult1st6	SULT1B,SULT1B1,SULT1C3,SULT1E1	LOC115530703,LOC115530704	Hsapie_SULT1E1,SULT1A1,SULT1A2,SULT1A3,SULT1A4,SULT1C4	LOC104926884	Sult1a1,Sult1c1,Sult1d1,Sult1e1	sult1a4	LOC116939605,LOC116956456,LOC116956528,LOC116956529,LOC116956530,LOC116956552	GSTEN_00035055_G_001	LOC100145082,LOC100487424,LOC100493528,LOC100497405,LOC100497516,LOC116407545,LOC116407546,LOC116407547,LOC116407548,LOC779590,sult1b1,sult1c1,sult1c2,sult1e1
OG0000071	ENSACAG00000005913,ENSACAG00000023760,ENSACAG00000028039	Carg_Chr03G005660,Carg_Chr11G004900,Carg_Chr15G005990,Carg_Chr15G006000,Carg_Chr20G005630,Carg_Chr20G005640	Cmac_LG02G017260,Cmac_LG09G004980,Cmac_LG13G005890,Cmac_LG13G005900,Cmac_LG17G005610,Cmac_LG17G005620	gene16483,gene16484,gene23207,gene2355,gene24606,gene24607,gene629	gna11a,gna11a_2,gna11b,gna14,gna14a,gnaq	GNA11,GNAQ	LOC115542817,LOC115542818,LOC115542819,LOC115544135,LOC115545986,LOC115545987,LOC115555099	Hsapie_GNA11,Hsapie_GNA14,Hsapie_GNAQ	LOC104920278,LOC104920279,LOC104922461,LOC104922462,LOC104923650,LOC104926600	Gna11,Gna14,Gnaq	LOC101158934,LOC101161353,LOC101167719,LOC101168134,LOC101168718,LOC101168962	LOC116941327,LOC116950626	GSTEN_00014469_G_001,GSTEN_00028786_G_001,GSTEN_00029407_G_001,GSTEN_00031920_G_001	Xtropi_gna14,Xtropi_gnaq,gna11
OG0000072	ENSACAG00000004377													LOC100490677,LOC100490841,LOC100491180,LOC100491800,LOC100491854,LOC100491973,LOC100492137,LOC100492191,LOC100492347,LOC100492511,LOC100492627,LOC100492682,LOC100492853,LOC100492970,LOC100493016,LOC100493136,LOC100493185,LOC100493298,LOC100493960,LOC100494298,LOC100494461,LOC100494622,LOC100494776,LOC100495230,LOC100495545,LOC100496182,LOC100496339,LOC100496494,LOC100496648,LOC100496805,LOC100496…
OG0000073	ENSACAG00000007087	Carg_Chr08G003350,Carg_Chr20G002160,Carg_Chr23G000230,Carg_Chr23G000300,Carg_Chr23G000310,Carg_Chr23G000320,Carg_Chr23G000370,Carg_Chr23G000400,Carg_Chr23G000420,Carg_Chr23G000430,Carg_Chr23G001890	Cmac_LG06G002880,Cmac_LG17G002150,Cmac_LG20G000210,Cmac_LG20G000280,Cmac_LG20G000290,Cmac_LG20G000300,Cmac_LG20G000350,Cmac_LG20G000390,Cmac_LG20G000400,Cmac_LG20G001860	gene18498,gene18499,gene9683	LOC100007488,LOC100334800,LOC108179162,LOC555374,LOC566119,mfap4,si_ch1073-110a20.1,si_ch1073-110a20.2,si_ch1073-110a20.3,si_zfos-2330d3.1,si_zfos-2330d3.3,si_zfos-2330d3.6,si_zfos-2330d3.8,wu_fj11g02,zgc_171687,zgc_173915	LOC112531347	LOC115532960,LOC115532972,LOC115535570,LOC115535573	MFAP4	LOC104921168,LOC104933157,LOC104936726,LOC104938907	Mfap4	LOC101156467,LOC101161619,LOC101161869,LOC101164465,LOC101165534,LOC101169418		GSTEN_00007029_G_001,GSTEN_00007031_G_001	LOC100488177,LOC100488486,mfap4.1,mfap4.2
OG0000074		Carg_Chr13G002220,Carg_Chr13G002240,Carg_Chr13G006720,Carg_Chr13G006730,Carg_Chr13G006740,Carg_Chr13G006750,Carg_Chr13G006760,Carg_Chr13G006770,Carg_Chr13G006780,Carg_Chr13G006790,Carg_Chr13G006800,Carg_Chr13G006810,Carg_Chr13G006820,Carg_Chr13G006830,Carg_Chr13G006840,Carg_Chr13G006850,Carg_Chr13G006860,Carg_Chr13G006870,Carg_Chr13G006880,Carg_Chr13G006890	Cmac_LG11G002300,Cmac_LG11G002310,Cmac_LG11G010250,Cmac_LG11G010260,Cmac_LG11G010270,Cmac_LG11G010280,Cmac_LG11G010290,Cmac_LG11G010300,Cmac_LG11G010310,Cmac_LG11G010320,Cmac_LG11G010330,Cmac_LG11G010340,Cmac_LG11G010350,Cmac_LG11G010360,Cmac_LG11G010370,Cmac_LG11G010380,Cmac_LG11G010390,Cmac_LG11G010400,Cmac_LG11G010410,Cmac_LG11G010420	gene17553,gene18462	or127-1,or128-1,or128-10,or128-2,or128-3,or128-4,or128-5,or128-6,or128-7,or128-8,or128-9		LOC115533532,LOC115533695		LOC104936016,LOC104938813,LOC104938814,LOC109140311				GSTEN_00013166_G_001,GSTEN_00013173_G_001,GSTEN_00013202_G_001,GSTEN_00013409_G_001,GSTEN_00014472_G_001
OG0000075	ENSACAG00000003770,ENSACAG00000004217,ENSACAG00000012181,ENSACAG00000012321,ENSACAG00000014055	Carg_Chr10G010160,Carg_Chr13G005130,Carg_Chr16G002100,Carg_Chr17G003010	Cmac_LG11G005170,Cmac_LG11G005190,Cmac_LG14G002120,Cmac_LG15G002980,Cmac_LG15G002990	gene1257,gene18096,gene18097,gene21960,gene4515	col4a1,col4a2,col4a3,col4a5,col4a6	COL4A1,COL4A2,COL4A4,COL4A5,COL4A6	Gmorhu_col4a1,Gmorhu_col4a2,Gmorhu_col4a5,LOC115548344	Hsapie_COL4A1,Hsapie_COL4A2,Hsapie_COL4A3,Hsapie_COL4A5	LOC104919227,LOC104933376,Lcroce_col4a5	Col4a1,Col4a3,Col4a4,Col4a5,Col4a6,Col4a6_2	LOC101158411,LOC101168576,Olatip_col4a1,Olatip_col4a2,Olatip_col4a5	LOC116952474,LOC116954477,LOC116956298,LOC116956299,LOC116956744,Pmarin_COL4A6	GSTEN_00009982_G_001,GSTEN_00021178_G_001,GSTEN_00026005_G_001	Xtropi_col4a1,Xtropi_col4a2,Xtropi_col4a6
OG0000076		Carg_Chr02G003690,Carg_Chr02G003700,Carg_Chr02G003710,Carg_Chr02G003740,Carg_Chr02G003750,Carg_Chr02G003780,Carg_Chr02G003830,Carg_Chr02G003900,Carg_Chr02G003930,Carg_Chr02G003940,Carg_Chr02G004080	Cmac_Contig00067G000030,Cmac_Contig00067G000100,Cmac_Contig00067G000130,Cmac_Contig00067G000150,Cmac_Contig00067G000170,Cmac_Contig00280_ERROPOS12639078+G000210,Cmac_Contig00280_ERROPOS12639078+G000240,Cmac_Contig00280_ERROPOS12639078+G000250,Cmac_Contig00280_ERROPOS12639078+G000300,Cmac_Contig00284_ERROPOS6100000+G000040,Cmac_Contig00284_ERROPOS6100000+G000070,Cmac_LG02G003610,Cmac_LG02G003620,C…		LOC103910276,LOC110437836		LOC115534475,LOC115537948		LOC104938886,LOC104939252,LOC104939838,LOC104939901,LOC109141988,LOC109141989,LOC109141994,LOC109142009		LOC101158528,LOC101159266,LOC101167843,LOC101168520,LOC101171472,LOC101171728,LOC105353582,LOC105354583,LOC105354605,LOC111947765,LOC111947766		GSTEN_00006066_G_001,GSTEN_00006727_G_001,GSTEN_00006729_G_001,GSTEN_00006731_G_001,GSTEN_00007744_G_001,GSTEN_00009859_G_001,GSTEN_00009861_G_001,GSTEN_00011248_G_001
OG0000077	ENSACAG00000012166,ENSACAG00000012486,ENSACAG00000012613	Carg_Chr02G005880,Carg_Chr02G005890,Carg_Chr21G001310,Carg_Chr21G001330,Carg_Chr21G001340,Carg_Chr21G001350	Cmac_Contig00014_ERROPOS2695998G000040,Cmac_Contig00014_ERROPOS2695998G000050,Cmac_LG02G005330,Cmac_LG02G005340,Cmac_LG18G001290	gene7475,gene7476,gene7477	cyp2k16,cyp2k17,cyp2k18,cyp2k19,cyp2k20,cyp2k21,cyp2k22,cyp2k31,cyp2k6,cyp2k8	CYP2AC2	LOC115546763,LOC115546764,LOC115556605		LOC104925694,LOC104926026,LOC104939015,LOC104939016,LOC104939017,LOC109137001,LOC109138583		LOC101155397,LOC101157991,LOC101174266	LOC116947934,LOC116951219	GSTEN_00018529_G_001,GSTEN_00018530_G_001,GSTEN_00018531_G_001,GSTEN_00018532_G_001	LOC100145285,LOC100490015,LOC100490476,LOC100490986,LOC100491441,LOC100493928,LOC100494424,LOC100495517,LOC105947503,MGC107969,MGC108322,cyp2b6,cyp2e1,cyp2e1.2,cyp2f1
OG0000078	ENSACAG00000016715,ENSACAG00000016757,ENSACAG00000016851	Carg_Chr09G003820,Carg_Chr09G003830,Carg_Chr09G003840,Carg_Chr09G003920,Carg_Chr09G008100	Cmac_LG07G003730,Cmac_LG07G003810,Cmac_LG07G008000	gene14640,gene14648,gene15148,gene15149,gene20102	try	KLK7,LOC107049865,LOC107050394,LOC107055482,LOC107055578,PRSS3,TRY1P1L1	LOC115553671,LOC115554378,LOC115554380,LOC115554381	KLK14	LOC104927340,LOC104927560,LOC104932383,LOC104938150,LOC109142408	Klk14	LOC101170788	LOC103091700,LOC103091791,LOC116948756,LOC116948757,LOC116948758,LOC116948759,LOC116948764,LOC116948765,LOC116948825,LOC116948827,LOC116948967,LOC116948968,LOC116953417,LOC116955430,TRYPA3	GSTEN_00005309_G_001,GSTEN_00008892_G_001	LOC100498083,LOC101730924,LOC101730988,LOC105945797,LOC116406450,LOC116412105,LOC116412106,LOC496623,prss2
OG0000079					LOC100002266,LOC100333957,LOC100334101,LOC100535428,LOC101883625,LOC101885212,LOC101885212_2,LOC101886021,LOC103908614,LOC103909012,LOC103910999,LOC103911012,LOC108182119,LOC108183322,LOC108183462,LOC108183464,LOC108183497,LOC108183921,LOC110437849,LOC110437849_2,LOC110438926,LOC110439408,LOC110439425,LOC567883,si_ch211-114l13.1,si_ch211-114l13.13,si_ch211-114l13.4,si_ch211-15j1.1,si_ch211-15j1.5…				LOC104937294
OG0000080	ENSACAG00000009210,ENSACAG00000009556,ENSACAG00000010151,ENSACAG00000011979	Carg_Chr05G003820,Carg_Chr07G007840,Carg_Chr07G010040,Carg_Chr12G001920,Carg_Chr24G002760	Cmac_LG03G015390,Cmac_LG05G007740,Cmac_LG05G009920,Cmac_LG10G001560,Cmac_LG21G002880	gene10899,gene12519,gene12609,gene8883	atp2b1a,atp2b1b,atp2b2,atp2b3a,atp2b3b,atp2b3b_2	ATP2B1,ATP2B2,ATP2B4	LOC115550322,LOC115557622,LOC115561758,atp2b1	ATP2B3,Hsapie_ATP2B1,Hsapie_ATP2B2,Hsapie_ATP2B4	LOC104927822,LOC104929905,LOC104936163,Lcroce_atp2b1	Atp2b1,Atp2b2,Atp2b3,Atp2b4	LOC101172706,LOC101173614,Olatip_atp2b1,Olatip_atp2b2,atp2b3	LOC116942453,LOC116947622,LOC116949301,LOC116951307,LOC116952307,LOC116952815	GSTEN_00004333_G_001,GSTEN_00012843_G_001,GSTEN_00029836_G_001	LOC100488346,Xtropi_atp2b1,Xtropi_atp2b2,Xtropi_atp2b3
OG0000081	ENSACAG00000003878,ENSACAG00000003891,ENSACAG00000010950,ENSACAG00000017408,ENSACAG00000017438	Carg_Chr21G005390	Cmac_LG18G005220	gene24590	LOC100536376,LOC100536376_2,LOC101884879,LOC101885301,LOC108183379,LOC108183587,LOC110438629,si_dkey-14d8.20,si_dkey-14d8.21,si_dkey-21h14.8,si_dkey-21h14.9	AGWCL,CD163,DMBT1L1,LOC100859036,LOC100859834,LOC101748207,LOC101750540,LOC107049194,LOC107049548,LOC107049557,LOC107049613,LOC107049933,LOC107050751,LOC107051231,LOC112532502,LOC112533570	LOC115534679,LOC115534680,LOC115534681,LOC115548580	CD163L1,CD5L,Hsapie_DMBT1	LOC104925655,LOC104930267	Cd163l1,Cd5l,Dmbt1	LOC101164448,cd5l	LOC103091832,LOC116940253,LOC116940387,LOC116940388,LOC116944308,LOC116958573	GSTEN_00030284_G_001	LOC100496982,LOC101733357,LOC105945665,LOC116406822,Xtropi_ssc4d
OG0000082	ENSACAG00000002862,ENSACAG00000006813,ENSACAG00000007071	Carg_Chr04G010340,Carg_Chr07G008120,Carg_Chr12G004180,Carg_Chr13G006240,Carg_Chr16G009020,Carg_Chr22G000060	Cmac_LG03G001520,Cmac_LG05G008020,Cmac_LG10G003920,Cmac_LG11G010740,Cmac_LG14G009180,Cmac_LG19G000060	gene10671,gene12557,gene18359,gene22713,gene3302	kif5aa,kif5ba,kif5bb,kif5c	KIF5B,KIF5C,LOC107050879	LOC115533607,LOC115538418,LOC115541787,LOC115542493,LOC115548787,kif5a	Hsapie_KIF5B,Hsapie_KIF5C,KIF5A,KIF5C_2	LOC104926424,LOC104932574,LOC104935814,Lcroce_kif5a,Lcroce_kif5c,kif5b	Kif5a,Kif5b,Kif5c	LOC101155960,LOC101162282,LOC101165391,Olatip_kif5b,Olatip_kif5c	LOC116940845,LOC116949592,LOC116954782	GSTEN_00013577_G_001,GSTEN_00015205_G_001,GSTEN_00016686_G_001,GSTEN_00022558_G_001	Xtropi_kif5a,Xtropi_kif5b,Xtropi_kif5c
OG0000083	ENSACAG00000013020,ENSACAG00000013117,ENSACAG00000013187,ENSACAG00000013227,ENSACAG00000013320	Carg_Chr11G002800,Carg_Chr11G002810,Carg_Chr11G002830,Carg_Chr11G002840,Carg_Chr11G002850	Cmac_LG09G002970,Cmac_LG09G002980,Cmac_LG09G003000,Cmac_LG09G003010,Cmac_LG09G003020	gene2810,gene2921	fmo5,fmo5_2,si_dkey-239i20.2,si_dkey-239i20.2_2,si_dkey-239i20.4,si_dkey-239i20.4_2	DM5L,FMO3,FMO5	LOC115550746,LOC115555603,LOC115555622,LOC115555623,LOC115555723	FMO2,Hsapie_FMO3,Hsapie_FMO5	LOC104926013,LOC104926014,LOC109141804	Fmo2,Fmo3,Fmo5,Fmo6,Fmo9,Gm4846,Gm4847	LOC101159005,LOC101173695,LOC101173929	LOC116944901	GSTEN_00005112_G_001,GSTEN_00016059_G_001,GSTEN_00024685_G_001	LOC100489107,LOC100489254,LOC100489408,LOC100492603,MGC89174,fmo1,fmo2,fmo3,fmo5.1,fmo5.2
OG0000084	ENSACAG00000008340,ENSACAG00000010098,ENSACAG00000014930,ENSACAG00000021057,ENSACAG00000022114	Carg_Chr09G005040	Cmac_LG07G004970,Cmac_LG07G004980	gene14336,gene14337,gene14338,gene14339,gene14702,gene5576	si_ch211-270n8.1,si_ch211-270n8.1_2	CRP,LOC776376	LOC115541099,LOC115553680,LOC115553696,LOC115554653	APCS,Hsapie_CRP	LOC104940051,LOC104940052,LOC104940316,LOC104940317,LOC104940318	Apcs,Crp,Mptx1,Mptx2	LOC101165093,LOC101165585,LOC101165759,LOC111946276		GSTEN_00033982_G_001,GSTEN_00037021_G_001	LOC100135384,LOC100145348,LOC100486739,LOC100487769,LOC100489587,LOC100489659,LOC100489750,LOC100490829,LOC100494645,LOC101730495,LOC108644479,LOC496665,LOC496737,LOC496764,MGC107876,MGC108147,apcs,apcs.2,crp.1,crp.2,crp.4
OG0000085	ENSACAG00000013141,ENSACAG00000015427,ENSACAG00000015431	Carg_Chr04G007560,Carg_Chr04G007570,Carg_Chr07G009050,Carg_Chr07G009060,Carg_Chr12G006800,Carg_Chr12G006810,Carg_Chr24G000370	Cmac_LG03G012710,Cmac_LG03G012720,Cmac_LG05G008930,Cmac_LG05G008950,Cmac_LG10G006480,Cmac_LG10G006490,Cmac_LG21G000390,Cmac_LG21G000410	gene10610,gene12704,gene12705,gene6727,gene6728,gene8619	LOC100004160,LOC100330283,kcna1a,kcna3a,kcna3a_2	KCNA1,KCNA3,KCNA5	LOC115542675,LOC115542692,LOC115547400,LOC115547408,LOC115556881,LOC115556882	Hsapie_KCNA1,Hsapie_KCNA3	LOC104918375,LOC104918376,LOC104931868,LOC104931876,LOC104939948,LOC104940656	Kcna1,Kcna3,Kcna5	LOC101171484,LOC105353871,LOC105354379	LOC116939033,LOC116948563	GSTEN_00027986_G_001,GSTEN_00027988_G_001,GSTEN_00033892_G_001	kcna3,kcna5,kcna6
OG0000086										1700040F15Rik,3830403N18Rik,Gm20736,Gm20814,Gm20819,Gm20835,Gm20850,Gm20855,Gm20883,Gm20885,Gm20890,Gm20894,Gm20901,Gm20903,Gm20905,Gm20906,Gm20908,Gm20911,Gm20916,Gm20920,Gm20929,Gm20931,Gm21117,Gm21170,Gm21171,Gm21191,Gm21209,Gm21241,Gm21258,Gm21317,Gm21366,Gm21409,Gm21477,Gm21488,Gm21518,Gm21627,Gm21647,Gm21679,Gm21737,Gm21756,Gm21996,Gm28553,Gm28576,Gm28998,Gm29740,Gm30737,Gm35134,LOC10086169…
OG0000087		Carg_Contig00027_ERROPOS1341195+G000070		gene18843	LOC100006104,LOC100006649,LOC100006752,LOC100147925,LOC100148735,LOC100149229,LOC100149247,LOC100149932,LOC100150177,LOC100150424,LOC100150661,LOC100151328,LOC100333168,LOC100333244,LOC100536927,LOC101882982,LOC101883054,LOC101883531,LOC101883960,LOC101884507,LOC103908692,LOC103909416,LOC103909419,LOC103909420,LOC103909439,LOC103909442,LOC103909460,LOC103909461,LOC108186460,LOC108190563,LOC110439…								GSTEN_00035340_G_001
OG0000088								KIR2DL4,KIR2DL4_10,KIR2DL4_11,KIR2DL4_12,KIR2DL4_13,KIR2DL4_14,KIR2DL4_15,KIR2DL4_16,KIR2DL4_17,KIR2DL4_18,KIR2DL4_19,KIR2DL4_2,KIR2DL4_20,KIR2DL4_21,KIR2DL4_22,KIR2DL4_23,KIR2DL4_24,KIR2DL4_25,KIR2DL4_26,KIR2DL4_27,KIR2DL4_28,KIR2DL4_29,KIR2DL4_3,KIR2DL4_30,KIR2DL4_31,KIR2DL4_32,KIR2DL4_33,KIR2DL4_34,KIR2DL4_35,KIR2DL4_36,KIR2DL4_37,KIR2DL4_38,KIR2DL4_39,KIR2DL4_4,KIR2DL4_40,KIR2DL4_41,KIR2DL4_5…
OG0000089	ENSACAG00000007800,ENSACAG00000010141	Carg_Chr05G002890,Carg_Chr07G000490,Carg_Chr07G003800,Carg_Chr12G002670,Carg_Chr12G005540,Carg_Chr24G004010	Cmac_LG03G014420,Cmac_LG05G000590,Cmac_LG05G003730,Cmac_LG10G002380,Cmac_LG10G005220	gene10782,gene11064,gene12280,gene9093	LOC101886030,cpne5a,cpne5a_2,cpne5b,cpne8,cpne9	CPNE8,CPNE9,LOC101748755	Gmorhu_cpne9,LOC115531985,LOC115541019,LOC115549168,LOC115550349,LOC115556095	Hsapie_CPNE8,Hsapie_CPNE9	LOC104919268,LOC104925118,LOC104926640,LOC104939815,Lcroce_cpne8,Lcroce_cpne9	Cpne5,Cpne5_2,Cpne8,Cpne9	LOC101166794,LOC101170754,LOC101173626,Olatip_cpne8,Olatip_cpne9	LOC116949290	GSTEN_00004649_G_001,GSTEN_00019843_G_001,GSTEN_00025673_G_001,GSTEN_00028164_G_001	Xtropi_cpne8,Xtropi_cpne9,cpne5
OG0000090	ENSACAG00000007127,ENSACAG00000008280,ENSACAG00000017021	Carg_Chr04G007990,Carg_Chr07G001680,Carg_Chr07G003770,Carg_Chr12G000060,Carg_Chr12G005560	Cmac_LG03G013150,Cmac_LG05G001650,Cmac_LG05G003700,Cmac_LG10G000060,Cmac_LG10G005240	gene10555,gene10784,gene12285,gene12437,gene6519	srpk1a,srpk1a_2,srpk1b,srpk2,srpk3	SRPK1,SRPK2	LOC115540378,LOC115543673,LOC115550402,LOC115557309,srpk1	Hsapie_SRPK1,Hsapie_SRPK2,SRPK3	LOC104922201,LOC104931973,LOC104939613,LOC109136663,LOC109140883,Lcroce_srpk1	Srpk1,Srpk1_2,Srpk2,Srpk3	LOC101159187,LOC101165710,LOC101167956,LOC101171240,Olatip_srpk1	LOC116942480,LOC116947575,LOC116952742	GSTEN_00013029_G_001,GSTEN_00014071_G_001,GSTEN_00028161_G_001	Xtropi_srpk1,Xtropi_srpk2,Xtropi_srpk3
OG0000091	ENSACAG00000009272,ENSACAG00000014633,ENSACAG00000025744	Carg_Chr03G000040,Carg_Chr03G004350,Carg_Chr19G000370,Carg_Chr22G005730	Cmac_LG02G011660,Cmac_LG02G015970,Cmac_LG16G006580,Cmac_LG19G005720	gene1066,gene21711,gene3713,gene442,gene6858,gene6861	LOC100330554,LOC561083,gabrr2a,gabrr2b,gabrr3a	GABRR1,GABRR2,GABRR3	LOC115534151,LOC115534915,LOC115544352,LOC115544359,LOC115547684	Hsapie_GABRR1,Hsapie_GABRR2,Hsapie_GABRR3	LOC104922155,LOC104924074,LOC104924592,LOC104930839,LOC104934164,LOC104938677	Gabrr1,Gabrr2,Gabrr3	LOC101160376,LOC101163783,LOC101164606,LOC101166653,LOC101167911,LOC101173583	LOC116955556	GSTEN_00015780_G_001,GSTEN_00019019_G_001,GSTEN_00032132_G_001	LOC100486148,LOC101735178,LOC116410948,Xtropi_gabrr1,gabrr3
OG0000092	ENSACAG00000001660,ENSACAG00000011892,ENSACAG00000012255,ENSACAG00000012880	Carg_Chr13G002540,Carg_Chr14G002420,Carg_Chr14G005960,Carg_Chr18G002040	Cmac_LG11G002620,Cmac_LG12G002550,Cmac_LG12G005880,Cmac_LG16G002050	gene16583,gene17245,gene18248,gene20899	sept10,sept6,sept6_2,sept8a,sept8b	SEPT10,SEPT11,SEPT6,SEPT8	LOC115547362,LOC115547782,LOC115552323,septin10,septin6	SEPTIN10,SEPTIN11,SEPTIN14,SEPTIN6,SEPTIN8	LOC104917787,LOC109138676,Lcroce_sept10,sept8	Sept10,Sept11,Sept14,Sept6,Sept8	LOC101165402,LOC101166488,Olatip_sept10,Olatip_sept6	LOC116958370	GSTEN_00017019_G_001,GSTEN_00029310_G_001,GSTEN_00030448_G_001,GSTEN_00033754_G_001	Xtropi_septin10,Xtropi_septin6,septin11,septin8
OG0000093		Carg_Chr10G007290,Carg_Chr10G007300,Carg_Chr10G007310,Carg_Chr10G007320,Carg_Chr10G007330	Cmac_LG08G007510,Cmac_LG08G007520,Cmac_LG08G007530,Cmac_LG08G007540,Cmac_LG08G007550,Cmac_LG08G007560	gene25222,gene4347,gene4348,gene4349,gene4350	or131-1,or131-2,wu_fj20b03		LOC115561118,LOC115561513,LOC115561551		LOC104919846,LOC104919847,LOC104919848,LOC104919849,LOC104919855,LOC104919857,LOC104919858,LOC104939720,LOC104940060,LOC109137729,LOC109139174,LOC109139175,LOC109139176,LOC109139177,LOC109139178,LOC109139179,LOC109139188,LOC109139189,LOC109139190,LOC109142056,LOC109142057,LOC109142058		LOC101158042,LOC101158294,LOC101158546,LOC101158785,LOC101159032,LOC101160256,LOC101160500,LOC101160753,LOC101160996,LOC101161256,LOC101161497,LOC101161740	LOC116956627
OG0000094					LOC100006950,LOC100536182,LOC101882488,LOC101882560,LOC101882560_2,LOC108179017,LOC108179111,LOC108180198,LOC110437704,LOC110437704_2,LOC567984,LOC570079,LOC570163,LOC570185,LOC570251,LOC571488,ftr01,ftr02,ftr03,ftr07,ftr11,ftr11_2,ftr13,ftr14,ftr15,ftr16,ftr19,ftr24,ftr26,ftr26_2,ftr27,ftr27_2,ftr29,ftr30,ftr33,ftr34,ftr35,ftr37,ftr41,ftr41_2,ftr42,ftr42_2,ftr51,ftr54,ftr56,ftr57,ftr58,ftr59,ftr…
OG0000095	ENSACAG00000006908,ENSACAG00000011537,ENSACAG00000021080	Carg_Chr10G008930,Carg_Chr10G008940,Carg_Chr10G008950,Carg_Chr18G003010	Cmac_LG08G009090,Cmac_LG08G009100,Cmac_LG08G009110,Cmac_LG16G003050	gene20956,gene20957,gene4054,gene4055,gene4056	LOC100147871,cldna,cldnb,cldnf,cldng,zgc_112437	CLDN4,CLDN9	LOC115528814,LOC115528980,LOC115547714,LOC115547715,LOC115547722,LOC115561722	CLDN6,Hsapie_CLDN4	LOC104925792,LOC104925793,LOC104934288,LOC104934289,LOC104934290,LOC109141672,LOC109141674,LOC109141676,LOC109141677	Cldn4,Cldn6	LOC101159933,LOC101160928,LOC101161257,LOC101161498	LOC116957771	GSTEN_00029924_G_001,GSTEN_00029925_G_001,GSTEN_00035179_G_001,GSTEN_00035180_G_001,GSTEN_00035181_G_001	cldn4,cldn6.1,cldn6.2
OG0000096	ENSACAG00000014037,ENSACAG00000014040,ENSACAG00000014097,ENSACAG00000021130,ENSACAG00000028320	Carg_Chr09G002910,Carg_Chr09G002920,Carg_Chr09G002930,Carg_Chr09G002940	Cmac_LG07G002850,Cmac_LG07G002860,Cmac_LG07G002870	gene14894,gene14895,gene14896	cabz01093075.1,ccr11.1,ccr8.1,ccr8.1_2,si_cabz01093077.1,si_ch211-207g17.2,si_ch211-207g17.3	CCR2,CCR4,CCR5,CCR8,CCR8L,CX3CR1	LOC115554645,LOC115554700,LOC115554702	CCR1,CCR3,Hsapie_CCR2,Hsapie_CCR4,Hsapie_CCR5,Hsapie_CX3CR1	LOC104934761,LOC104934762,LOC104940418	Ccr1,Ccr1l1,Ccr2,Ccr3,Ccr4,Ccr5,Ccr8	LOC101163603,LOC101163845,LOC101164090,LOC101164340,LOC101164587		GSTEN_00035411_G_001,GSTEN_00035412_G_001	LOC105946838,ccr2
OG0000097	ENSACAG00000015401	Carg_Chr01G012830,Carg_Chr03G002580,Carg_Chr09G000730,Carg_Chr10G008740,Carg_Chr19G000410,Carg_Chr21G002000	Cmac_LG01G013100,Cmac_LG02G014130,Cmac_LG07G000720,Cmac_LG08G008940,Cmac_LG16G006620,Cmac_LG18G001920	gene13419,gene4043,gene7348,gene8493	ryr1a,ryr1a_2,ryr1b,ryr3	RYR1L1,RYR2,RYR3	Gmorhu_ryr3,LOC115546754,LOC115560373,LOC115561656,ryr2	Hsapie_RYR2,Hsapie_RYR3,RYR1	LOC104924595,LOC104926569,LOC104934276,LOC104937379,Lcroce_ryr2	Ryr1,Ryr2,Ryr3	LOC101164337,LOC101167142,LOC101172039,LOC101172231,Olatip_ryr3,ryr1	LOC116939631,LOC116953891	GSTEN_00019016_G_001,GSTEN_00022984_G_001,GSTEN_00022986_G_001,GSTEN_00031574_G_001,GSTEN_00032380_G_001,GSTEN_00035194_G_001	Xtropi_ryr1,Xtropi_ryr3
OG0000098		Carg_Chr01G010030,Carg_Chr02G000530,Carg_Chr06G003730,Carg_Chr07G006380,Carg_Chr11G004570,Carg_Chr21G008490,Carg_Chr24G002540,Carg_Chr24G005960,Carg_Contig00045G000020,Carg_Contig00091G000010,Carg_Contig00494_ERROPOS10600000G000120	Cmac_LG01G005330,Cmac_LG04G006930,Cmac_LG06G012260,Cmac_LG08G004310,Cmac_LG13G003690	gene23178	LOC103909475,LOC103910220,LOC103911469,LOC108179085,LOC108179354,LOC108179640,LOC108180185,LOC110438910,LOC110439121,LOC110440005		LOC115530976,LOC115539278,LOC115542657,LOC115544052,LOC115544233,LOC115548474,LOC115550801,LOC115561502		LOC109138253,LOC109139125,LOC109142474		LOC105357219,LOC110013482,LOC110014220,LOC110014314,LOC110015538,LOC111946470,LOC111946579,LOC111947792,LOC111948011,LOC111948165,LOC111948186,LOC111948234,LOC111948389,LOC111948463,LOC111948797			LOC101733728,LOC116411075,LOC116411480
OG0000099		Carg_Chr10G002160,Carg_Chr10G002170,Carg_Chr10G002180,Carg_Chr10G002190,Carg_Chr10G002200,Carg_Chr10G002210,Carg_Chr10G002220,Carg_Chr10G002230,Carg_Chr10G002240,Carg_Chr10G002250,Carg_Chr10G002270,Carg_Chr10G002280	Cmac_LG08G002220,Cmac_LG08G002230,Cmac_LG08G002240,Cmac_LG08G002250,Cmac_LG08G002260,Cmac_LG08G002270,Cmac_LG08G002280,Cmac_LG08G002290,Cmac_LG08G002300,Cmac_LG08G002310,Cmac_LG08G002330,Cmac_LG08G002340,Cmac_LG08G002350,Cmac_LG08G002360,Cmac_LG08G002370,Cmac_LG08G002380,Cmac_LG08G002390,Cmac_LG08G002400,Cmac_LG08G002420	gene4372	LOC793043,olfcg6		LOC115560855,LOC115560858,LOC115560859,LOC115560860,LOC115560861,LOC115561126,LOC115561127,LOC115561128		LOC104927655,LOC104927656,LOC104935863,LOC104935864,LOC104935866,LOC104935867,LOC104935869,LOC109141035,LOC109141038		LOC101173565,LOC110014533,LOC111948488		GSTEN_00014704_G_001,GSTEN_00014705_G_001
OG0000100										1700049E17Rik1,1700049E17Rik2,4930503E14Rik,4930555G01Rik,D830030K20Rik,Gm10338,Gm10378,Gm10408,Gm10410,Gm10413,Gm16434,Gm16440,Gm21154,Gm2244,Gm2832,Gm2888,Gm2959,Gm2977,Gm3012,Gm3043,Gm3050,Gm3115,Gm3127,Gm3159,Gm3182,Gm3187,Gm3248,Gm3278,Gm3424,Gm3476,Gm3594,Gm3642,Gm3685,Gm3727,Gm5458,Gm5622,Gm5795,Gm5797,Gm5798,Gm5799,Gm5930,Gm6337,Gm7247,Gm8050,Gm8126,Gm8246,Gm8271,Gm8279,Gm9602,LOC10086181…
OG0000101	ENSACAG00000007804,ENSACAG00000013535	Carg_Chr08G006730,Carg_Chr11G000360,Carg_Chr11G006770,Carg_Chr16G008080,Carg_Chr17G006390	Cmac_LG06G006310,Cmac_LG09G000120,Cmac_LG09G006810,Cmac_LG14G003090,Cmac_LG14G008260,Cmac_LG15G006220	gene1656,gene2088,gene21857,gene22410,gene9933	ptprdb,ptprfa,ptprfb,ptprsa,ptprsb	PTPRF,PTPRS	Gmorhu_ptprd,LOC115540474,LOC115548669,LOC115549564,LOC115555942,LOC115556094	Hsapie_PTPRF,Hsapie_PTPRS	LOC104927979,LOC104929637,LOC104931439,LOC104933854,LOC104940290,LOC109136709	Ptprs	LOC101165843,LOC101165944,LOC101168742,LOC101169564,LOC101174175,ptprf	LOC116943560,LOC116948983,Pmarin_PTPRD	GSTEN_00006758_G_001,GSTEN_00008261_G_001,GSTEN_00019120_G_001,GSTEN_00021347_G_001,GSTEN_00028546_G_001	Xtropi_ptprf
OG0000102	ENSACAG00000000544,ENSACAG00000001882,ENSACAG00000006173,ENSACAG00000007244,ENSACAG00000008690,ENSACAG00000010277,ENSACAG00000011006	Carg_Chr04G000420,Carg_Chr04G003610	Cmac_LG03G005750,Cmac_LG03G008860	gene6705	ces2,ces2_2,ces3,ces3_2	CES1L1,CES1L2,LOC769704	LOC115550529,LOC115551024	CES1,CES1_2,CES2,CES4A,LOC107987423	LOC104930143,LOC109138038	Ces1a,Ces1b,Ces1c,Ces1d,Ces1e,Ces1f,Ces1g,Ces1h,Ces2a,Ces2b,Ces2c,Ces2e,Ces2f,Ces2g,Ces2h,Ces4a	LOC101159009		GSTEN_00007860_G_001,GSTEN_00022824_G_001	LOC100493819,LOC100493994,LOC116410405,ces3.1,ces3.4,ces3.5,ces3.7,ces5a
OG0000103	ENSACAG00000002183,ENSACAG00000004368	Carg_Chr01G012880,Carg_Chr03G007970,Carg_Chr09G000490,Carg_Chr14G000290,Carg_Chr14G008050,Carg_Chr15G003370	Cmac_LG01G013160,Cmac_LG02G019640,Cmac_LG07G000480,Cmac_LG12G000260,Cmac_LG13G003250	gene13424,gene17139,gene17332,gene23279,gene808	ube2d1a,ube2d1a_2,ube2d1b,ube2d2,ube2d2l,ube2d3,ube2d4	UBE2D1,UBE2D3	Gmorhu_ube2d4,LOC115543410,LOC115552262,LOC115552263,LOC115560258	Hsapie_UBE2D1,Hsapie_UBE2D3	LOC104919534,LOC104920566,LOC104935329,LOC104938063,LOC104938077,LOC104938947	Ube2d1,Ube2d2a,Ube2d2b,Ube2d3	LOC101158902,LOC101164669,LOC101172587,LOC101172956	LOC116940359,LOC116945000,LOC116950938	GSTEN_00019941_G_001	Xtropi_ube2d3,Xtropi_ube2d4,ube2d1
OG0000104					LOC100002141,LOC100004104,LOC100006469,LOC100006557,LOC100006805,LOC100007503,LOC100007813,LOC100007935,LOC100148050,LOC100329351,LOC100329398,LOC100334996,LOC100535331,LOC100535756,LOC100536572,LOC100538136,LOC100538212,LOC101882696,LOC101882696_2,LOC101883412,LOC101883412_2,LOC101883469,LOC101883469_2,LOC101883645,LOC101883802,LOC101884194,LOC101884288,LOC101886679,LOC101886864,LOC103909517,LOC…
OG0000105						CHIR-B4,CHIR-B6,IGSF1L2,IGSF1L6,IGSF1L7,IGSF1L8,IGSF1L9,LOC100857193,LOC100857302,LOC100857570,LOC100857597,LOC100857718,LOC100858456,LOC100859680,LOC101747711,LOC101750116,LOC101750289,LOC107049014,LOC107049149,LOC107049150,LOC107049513,LOC107049514,LOC107049866,LOC107049923,LOC107050070,LOC107050223,LOC107050231,LOC107050291,LOC107050356,LOC107050770,LOC107050774,LOC107050925,LOC107050973,LOC10…
OG0000106	ENSACAG00000023817	Carg_Chr02G010990,Carg_Chr09G000890,Carg_Chr09G000920,Carg_Chr10G000730	Cmac_LG02G010370,Cmac_LG05G000340,Cmac_LG06G010240,Cmac_LG07G000890,Cmac_LG07G000920,Cmac_LG08G000750,Cmac_LG20G002080	gene11021,gene14850,gene15015,gene15065,gene15668,gene15669,gene15741,gene1871,gene19339,gene20043,gene20168,gene22355,gene3727,gene3728,gene3729,gene3730,gene8606,gene9252			LOC115534552,LOC115534875,LOC115556072	HIPK4	LOC104921722,LOC104923502,LOC104929219,LOC104931453,LOC104936474,LOC109139512,LOC109140036,LOC109140907,LOC109142092,LOC109142964	Hipk4	LOC101159457,LOC110014054,LOC110014537,LOC111947619,LOC111949005	LOC116955698	GSTEN_00020361_G_001,GSTEN_00027630_G_001,GSTEN_00033572_G_001
OG0000107	ENSACAG00000000055,ENSACAG00000007691,ENSACAG00000012721	Carg_Chr02G011730,Carg_Chr04G006400,Carg_Chr12G005410,Carg_Chr23G005550,Carg_Chr24G005210	Cmac_LG03G011560,Cmac_LG10G005080,Cmac_LG20G005430,Cmac_LG21G005310	gene10981,gene6392,gene8150,gene9231	kcnc1a,kcnc1b,kcnc1b_2,kcnc2,kcnc3a,kcnc3b	KCNC1,KCNC2,KCNC4,LOC100859454	Gmorhu_kcnc2,Gmorhu_kcnc4,LOC115531675,LOC115558311,kcnc1	Hsapie_KCNC1,Hsapie_KCNC2,Hsapie_KCNC4	LOC104920699,LOC104927163,Lcroce_kcnc1,Lcroce_kcnc2,Lcroce_kcnc4	Kcnc1,Kcnc2	LOC101159863,LOC101168545,Olatip_kcnc2,Olatip_kcnc4	LOC116937535,LOC116939873,LOC116945537	GSTEN_00005544_G_001,GSTEN_00025571_G_001,GSTEN_00028178_G_001	LOC100497714,Xtropi_kcnc2,Xtropi_kcnc4
OG0000108	ENSACAG00000002026,ENSACAG00000010029,ENSACAG00000017294	Carg_Chr09G008500,Carg_Chr10G008060,Carg_Chr18G004020,Carg_Chr21G003830	Cmac_LG07G000970,Cmac_LG07G008410,Cmac_LG08G008280,Cmac_LG16G004150,Cmac_LG18G003650	gene14042,gene15006,gene21443,gene4329,gene7126	LOC100334689,grik1a,grik1b,grik2	GRIK1,GRIK2,GRIK3	LOC115528816,LOC115547843,LOC115554296,grik3	Hsapie_GRIK1,Hsapie_GRIK2,Hsapie_GRIK3	LOC104918405,LOC104923829,LOC104927045,Lcroce_grik3,grik1	Grik1,Grik2,Grik3	LOC101173029,LOC101173326,Olatip_grik1,Olatip_grik2,Olatip_grik3	LOC116953441,LOC116955637,Pmarin_GRIK2	GSTEN_00018902_G_001,GSTEN_00022921_G_001,GSTEN_00023134_G_001,GSTEN_00035207_G_001	Xtropi_grik1,Xtropi_grik2,Xtropi_grik3
OG0000109	ENSACAG00000010081,ENSACAG00000022348,ENSACAG00000024100			gene17528,gene4083	LOC100007966,LOC100534762,LOC100536608,LOC100536922,LOC100537361,LOC101883622,LOC101884961,LOC101886494,LOC103910606,LOC103910729,LOC103910773,LOC108182799,LOC108183436,LOC108183614,LOC108183629,LOC108183672,LOC108183709,LOC108183754,LOC110437872,LOC110439342,LOC110439583,LOC110439608,LOC560099_3,LOC561361,LOC797319_3,si_ch211-229l10.11,si_ch73-367f21.4,si_dkey-201g16.1,si_dkeyp-53d3.6,wu_fc31d10…	LOC112531020	LOC115542080,LOC115542280,LOC115542359,LOC115542399,LOC115560308		LOC104927591		LOC101161614,LOC101168490,LOC105356154,LOC105358153,LOC110013423	LOC116957227		LOC100488737,LOC105945440,zfp2
OG0000110	ENSACAG00000005170,ENSACAG00000008640,ENSACAG00000011246	Carg_Chr07G002240,Carg_Chr07G005380,Carg_Chr12G010980,Carg_Chr12G011720,Carg_Chr24G004710	Cmac_LG05G002190,Cmac_LG05G005250,Cmac_LG10G010640,Cmac_LG10G011450,Cmac_LG21G004800	gene10701,gene11365,gene12062,gene9267	pfkfb1,pfkfb3,pfkfb4a,pfkfb4b,si_dkey-96f10.1	PFKFB3,PFKFB4,PFKFB4L	Gmorhu_pfkfb1,Gmorhu_pfkfb3,LOC115555102,LOC115555563,LOC115557025	Hsapie_PFKFB3,Hsapie_PFKFB4,PFKFB1	LOC104933104,Lcroce_pfkfb1,Lcroce_pfkfb3	Pfkfb1,Pfkfb3,Pfkfb4	LOC101159498,LOC101162989,LOC101174905,Olatip_pfkfb1,Olatip_pfkfb3	LOC116942350,LOC116947553,LOC116952328	GSTEN_00013118_G_001,GSTEN_00023398_G_001,GSTEN_00027279_G_001	Xtropi_pfkfb1,Xtropi_pfkfb3,pfkfb4
OG0000111	ENSACAG00000001034,ENSACAG00000011287,ENSACAG00000029159,ENSACAG00000029417	Carg_Chr11G010610,Carg_Chr22G000690,Carg_Chr22G000700	Cmac_LG09G010370,Cmac_LG19G000700,Cmac_LG19G000710	gene2461,gene3258	serpinb1,serpinb14,serpinb1l1,serpinb1l2,serpinb1l3,serpinb1l4,zgc_173729	SERPINB1,SERPINB6L	LOC115536983,LOC115536984,LOC115536989,LOC115536990,LOC115536991,LOC115537475,LOC115555558	Hsapie_SERPINB1,SERPINB6,SERPINB8	LOC104929058,LOC104929070,LOC104940140	Serpinb1a,Serpinb1b,Serpinb1c,Serpinb6a,Serpinb6b,Serpinb6c,Serpinb6d,Serpinb6e,Serpinb8	LOC101160308,LOC101163464,LOC101165267	LOC116954045,LOC116954046	GSTEN_00015675_G_001,GSTEN_00015677_G_001,GSTEN_00016647_G_001	Xtropi_serpinb1,serpinb6
OG0000112	ENSACAG00000008297,ENSACAG00000017941	Carg_Chr07G006170,Carg_Chr07G008920,Carg_Chr12G001200,Carg_Chr12G003640,Carg_Chr12G006540	Cmac_LG05G006030,Cmac_LG05G008820,Cmac_LG10G001070,Cmac_LG10G003370,Cmac_LG10G006220,Cmac_LG10G006580	gene11181,gene11262,gene11969,gene12692	rhoaa,rhoab,rhoac,rhoca,rhocb,rhocb_2	RHOA,RHOC	LOC115531057,LOC115553663,LOC115555749,LOC115557462	Hsapie_RHOA,Hsapie_RHOC	LOC104918352,LOC104918363,LOC104931794,LOC104932082	Rhoa,Rhoc	LOC101155194,LOC101158607,LOC101160539,LOC101167618,LOC101173444	LOC116942383,LOC116947614,LOC116952246	GSTEN_00011459_G_001,GSTEN_00027366_G_001,GSTEN_00027973_G_001,GSTEN_00028020_G_001,GSTEN_00033871_G_001	rhoa,rhoa.2,rhoc
OG0000113		Carg_Chr14G004720,Carg_Chr14G004730,Carg_Chr14G004740,Carg_Chr14G004750,Carg_Chr14G004760,Carg_Chr14G004770	Cmac_LG12G004710,Cmac_LG12G004720,Cmac_LG12G004730,Cmac_LG12G004740,Cmac_LG12G004750,Cmac_LG12G004760,Cmac_LG12G004770,Cmac_LG12G004780,Cmac_LG12G004790	gene16938,gene16940,gene16941,gene16942	LOC103909937,pcdh2g3		LOC115552161,LOC115552164,LOC115552171,LOC115552173,LOC115552183,LOC115552186,LOC115552189,LOC115552191,LOC115552192,LOC115552193,LOC115552194,LOC115552195,LOC115552203,LOC115552204,LOC115552205,LOC115552207,LOC115552237,LOC115552765,LOC115552766		LOC104939775,LOC104939787,LOC104939788,LOC109138898		LOC101162500,LOC111947996,LOC111948001,LOC111948002,LOC111948067		GSTEN_00009104_G_001,GSTEN_00009106_G_001,GSTEN_00009107_G_001,GSTEN_00009108_G_001
OG0000114	ENSACAG00000000321,ENSACAG00000002157,ENSACAG00000003629,ENSACAG00000003834,ENSACAG00000005605,ENSACAG00000007196,ENSACAG00000007897,ENSACAG00000008880,ENSACAG00000009427,ENSACAG00000011467,ENSACAG00000016370,ENSACAG00000017735,ENSACAG00000017737,ENSACAG00000022004,ENSACAG00000022021,ENSACAG00000022141,ENSACAG00000022212,ENSACAG00000022289,ENSACAG00000022838,ENSACAG00000022939,ENSACAG00000023043,…
OG0000115	ENSACAG00000014418	Carg_Chr14G003780,Carg_Chr24G003230	Cmac_LG12G003820,Cmac_LG21G003330	gene10426,gene10428,gene13073,gene13122,gene13184,gene13185,gene13186,gene13310,gene13313,gene13314,gene13315,gene13317,gene13318,gene13319,gene13329,gene13331,gene13332,gene13333,gene18077,gene2315,gene8976		LOC428094	LOC115528947,LOC115540533,LOC115551421,LOC115560198		LOC104922795,LOC104922806,LOC104932321,LOC104934101,LOC104935211,LOC104937565		LOC101161884	LOC116956308,LOC116956356	GSTEN_00007982_G_001,GSTEN_00016893_G_001,GSTEN_00018307_G_001,GSTEN_00018757_G_001,GSTEN_00025052_G_001,GSTEN_00025053_G_001,GSTEN_00025054_G_001,GSTEN_00025058_G_001,GSTEN_00025060_G_001,GSTEN_00025061_G_001,GSTEN_00034214_G_001	LOC100492076
OG0000116	ENSACAG00000003383,ENSACAG00000003458,ENSACAG00000027342,ENSACAG00000028383,ENSACAG00000028620	Carg_Chr07G000720,Carg_Chr07G000730,Carg_Chr07G004150,Carg_Chr12G009200,Carg_Chr12G009230	Cmac_LG05G000350,Cmac_LG05G000370,Cmac_LG05G004080,Cmac_LG10G008820,Cmac_LG10G008830	gene11500,gene12646,gene12647	chia.1,chia.2,chia.3,chia.4,chia.5,chia.6,ovgp1	CHIA,CHIA-M31,LOC768786	LOC115546646,LOC115546928,LOC115552715,LOC115557160,LOC115557271	CHI3L2,CHIT1,Hsapie_CHIA	LOC104933900,LOC104933901,LOC104933904,chia	Chia1,Chil5,Chil6,Chit1	LOC101158601,LOC101158848,LOC101159095	LOC116958608	GSTEN_00011605_G_001,GSTEN_00023605_G_001	LOC548945,Xtropi_chia
OG0000117	ENSACAG00000001306,ENSACAG00000008694,ENSACAG00000011796	Carg_Chr01G005440,Carg_Chr03G004050,Carg_Chr07G010880,Carg_Chr09G001330,Carg_Chr12G007790	Cmac_LG01G005870,Cmac_LG02G015680,Cmac_LG05G010720,Cmac_LG07G001300,Cmac_LG10G007460	gene11660,gene12675	ywhaba,ywhabb,ywhabl,ywhaqa,ywhaqb,ywhaz	YWHAB,YWHAQ,YWHAZ	LOC115536205,LOC115553599,ywhab,ywhaq	Hsapie_YWHAB,Hsapie_YWHAQ,Hsapie_YWHAZ	LOC104931621,LOC104935149,LOC104935375,LOC109142287,Lcroce_ywhaq,Lcroce_ywhaz	Ywhab,Ywhaq,Ywhaz	LOC101154846,LOC101163516,LOC101167287,LOC101168878,Olatip_ywhaq	LOC116939128,LOC116946561	GSTEN_00017376_G_001,GSTEN_00033230_G_001	Xtropi_ywhab,Xtropi_ywhaq,Xtropi_ywhaz
OG0000118	ENSACAG00000027130	Carg_Chr08G001770,Carg_Chr08G001930,Carg_Chr08G001940,Carg_Chr08G001970,Carg_Chr08G001980,Carg_Chr08G002010,Carg_Chr08G002020,Carg_Chr08G002040,Carg_Chr08G002070,Carg_Chr08G002080,Carg_Chr08G002090,Carg_Contig00027_ERROPOS1341195+G000010,Carg_Contig00027_ERROPOS1341195+G000040,Carg_Contig00027_ERROPOS1341195+G000060	Cmac_LG06G001630,Cmac_LG06G001640,Cmac_LG06G001650	gene9355,gene9356	LOC108179169		LOC115536913,LOC115536914,LOC115536916,LOC115536918,LOC115536920,LOC115536923,LOC115537301,LOC115537376,LOC115537515,LOC115537650,LOC115537651,LOC115537652,LOC115544391,LOC115560660,LOC115560666,LOC115560675,LOC115560676,LOC115560703	CD22	LOC104939516,LOC109140177		LOC101164620,LOC105354089,LOC105356876,LOC105356883,LOC105358244,LOC110015796,LOC111947741,LOC111947787		GSTEN_00009511_G_001	Xtropi_cd22
OG0000119	ENSACAG00000004575,ENSACAG00000017050	Carg_Chr06G005140,Carg_Chr10G006730,Carg_Chr11G001790,Carg_Chr16G002240,Carg_Chr17G000030	Cmac_LG04G005170,Cmac_LG08G006940,Cmac_LG09G001960,Cmac_LG14G002270,Cmac_LG15G000030	gene1165,gene21947,gene4014,gene5251	ap1s1,ap1s2,ap1s2_2,ap1s3a,ap1s3b	AP1S2,AP1S3	Gmorhu_ap1s1,LOC115549304,LOC115558683,ap1s3	AP1S1,Hsapie_AP1S2,Hsapie_AP1S3	LOC104919208,LOC104919768,LOC104928285,LOC104937150,LOC109142889,Lcroce_ap1s3	Ap1s1,Ap1s2,Ap1s3	LOC101157435,LOC101171526,Olatip_ap1s1,Olatip_ap1s3	LOC116937384,LOC116950565	GSTEN_00001476_G_001,GSTEN_00018029_G_001,GSTEN_00026731_G_001,GSTEN_00028443_G_001	Xtropi_ap1s1,Xtropi_ap1s2,Xtropi_ap1s3
OG0000120	ENSACAG00000014622	Carg_Chr05G003300,Carg_Chr05G003330,Carg_Chr06G000810,Carg_Chr06G009010,Carg_Chr13G003120,Carg_Chr21G006440	Cmac_LG03G014840,Cmac_LG03G014850,Cmac_LG03G014880,Cmac_LG04G000820,Cmac_LG04G000830,Cmac_LG04G009050,Cmac_LG11G003180,Cmac_LG18G006250	gene16370,gene18200,gene24369,gene5151,gene5152,gene5736,gene7457	c6ast1,he2,npsn,si_ch211-167j6.5		LOC115551498	Hsapie_ASTL	LOC104919017,LOC104919049,LOC104927714,LOC104933827,LOC104933828,LOC104933832,LOC104936828,LOC104938433,LOC104940076,LOC109137027,LOC109138999	Astl	LOC101161172,lce,mc6ast2,mc6ast3,mnep	LOC116940965,LOC116941430,LOC116941485	GSTEN_00011553_G_001,GSTEN_00020735_G_001,GSTEN_00030536_G_001	LOC100489456
OG0000121		Carg_Chr18G001050,Carg_Chr18G001060,Carg_Chr18G001070,Carg_Chr18G001080	Cmac_LG16G000920,Cmac_LG16G000930,Cmac_LG16G000940,Cmac_LG16G000950	gene21622,gene21623,gene21624			LOC115546849,LOC115547114,LOC115547115,LOC115547116,LOC115547117,LOC115547118,LOC115547124,LOC115547125,LOC115547126,LOC115547127,LOC115547128,LOC115547130,LOC115547131,LOC115547132		LOC104936341,LOC104936342,LOC104936345,LOC104936346,LOC104938322,LOC104938324,LOC104938325,LOC104938326,LOC104938327,LOC104939695,LOC109137796,LOC109138727,LOC109138729,LOC109138730,LOC109139613,LOC109139614,LOC109139615,LOC109139617,LOC109140049,LOC109142627		LOC101162310,LOC101162546,LOC101162777,LOC101163023,LOC101171968,LOC105357980	LOC116957507
OG0000122	ENSACAG00000013876,ENSACAG00000014632	Carg_Chr01G004380,Carg_Chr05G000580,Carg_Chr07G004860,Carg_Chr09G011720,Carg_Chr13G003420	Cmac_LG01G004820,Cmac_LG03G004760,Cmac_LG05G004750,Cmac_LG07G011650,Cmac_LG11G003480	gene12120,gene14250,gene15537,gene18164	slc4a10a,slc4a10b,slc4a7,slc4a8	SLC4A10,SLC4A7,SLC4A8	LOC115535556,LOC115557788,slc4a10	Hsapie_SLC4A10,Hsapie_SLC4A7,Hsapie_SLC4A8	LOC104926389,LOC104928411,LOC104931283,LOC104939700	Slc4a10,Slc4a7,Slc4a8	LOC101162907,LOC101166250,LOC101167104,LOC101171423,Olatip_slc4a10	LOC116940953,LOC116943952,LOC116946148	GSTEN_00024847_G_001,GSTEN_00027207_G_001,GSTEN_00030576_G_001,GSTEN_00032617_G_001	Xtropi_slc4a10,Xtropi_slc4a7,Xtropi_slc4a8
OG0000123	ENSACAG00000001228,ENSACAG00000028609	Carg_Chr12G003560,Carg_Chr12G011440,Carg_Chr17G007550,Carg_Chr17G007560,Carg_Chr17G007730,Carg_Chr20G008620,Carg_Chr20G008660,Carg_Chr20G008770	Cmac_LG10G003300,Cmac_LG10G011150,Cmac_LG15G007320,Cmac_LG15G007480,Cmac_LG17G008660,Cmac_LG17G008690	gene20574,gene20575	LOC103910168,clec19a,clec19a_2,si_ch211-125e6.11,si_ch211-125e6.12,si_ch211-125e6.13,si_ch211-125e6.14,si_ch211-125e6.5,si_dkey-216e24.3,si_dkey-241l7.2,si_dkey-241l7.3,si_dkey-241l7.5,si_dkey-241l7.6,zgc_171670,zgc_172053	CLEC19A	LOC115550800,LOC115550846	Hsapie_CLEC19A	LOC104922040,LOC104922092,LOC109137073,LOC109137684,LOC109137763,LOC109140257	Gm32766	LOC101164187,LOC101166397,LOC101174137,LOC110013319,LOC110017067	LOC116958139		Xtropi_clec19a
OG0000124	ENSACAG00000004863,ENSACAG00000004979,ENSACAG00000004990,ENSACAG00000009144,ENSACAG00000009370,ENSACAG00000017452,ENSACAG00000026773,ENSACAG00000026828,ENSACAG00000027118,ENSACAG00000027457	Carg_Chr15G011120,Carg_Chr23G003410	Cmac_LG13G010790,Cmac_LG20G003330	gene23961,gene8096	zgc_174164	ADAM20,ADAM5P,ADAM9,LOC100857840,LOC100858347	Gmorhu_adam9,LOC115530858	ADAM21,Hsapie_ADAM20	LOC104926903,LOC109136883,Lcroce_adam9	Adam20,Adam21,Adam24,Adam26a,Adam26b,Adam29,Adam34,Adam39,Adam6a,Gm4787,Gm5346,Gm5347	LOC101173664,Olatip_adam9	LOC116940505,LOC116947442,LOC116947446	GSTEN_00010755_G_001,GSTEN_00035912_G_001	LOC100486640,LOC100493925,Xtropi_adam9
OG0000125	ENSACAG00000005650,ENSACAG00000009688,ENSACAG00000014362	Carg_Chr08G012060,Carg_Chr13G004640,Carg_Chr14G000620,Carg_Chr14G002340	Cmac_LG06G011680,Cmac_LG11G004680,Cmac_LG12G000670,Cmac_LG12G002460	gene10483,gene16557,gene17145,gene18049	glra1,glra2,glra3,glra4a,glra4a_2	GLRA1,GLRA2,GLRA3,GLRA4	Gmorhu_glra1,Gmorhu_glra2,Gmorhu_glra3,LOC115552868	Hsapie_GLRA1,Hsapie_GLRA2,Hsapie_GLRA3	LOC104919891,Lcroce_glra1,Lcroce_glra2,Lcroce_glra3	Glra1,Glra2,Glra3,Glra4	LOC101156095,LOC101174559,Olatip_glra1,Olatip_glra2	LOC116943585	GSTEN_00024269_G_001,GSTEN_00026064_G_001,GSTEN_00026337_G_001,GSTEN_00029286_G_001	Xtropi_glra1,Xtropi_glra2,Xtropi_glra3
OG0000126							LOC115529866,LOC115532084,LOC115534094,LOC115534095,LOC115534409,LOC115534410,LOC115534411,LOC115534476,LOC115534621,LOC115534622,LOC115534623,LOC115534624,LOC115534718,LOC115534740,LOC115534781,LOC115534851,LOC115534877,LOC115534906,LOC115534911,LOC115537737,LOC115542296,LOC115542297,LOC115542298,LOC115542300,LOC115542304,LOC115542305,LOC115542680,LOC115542682,LOC115542895,LOC115543067,LOC115549…
OG0000127										Gm10499,Gm11127,Gm11127_2,Gm11127_3,Gm7030,Gm7030_2,Gm8909,H2-Bl,H2-Bl_2,H2-D1,H2-D1_2,H2-D1_3,H2-D1_4,H2-K1,H2-K1_2,H2-K1_3,H2-K1_4,H2-Q1,H2-Q10,H2-Q10_2,H2-Q10_3,H2-Q10_4,H2-Q1_2,H2-Q1_3,H2-Q1_4,H2-Q2,H2-Q2_2,H2-Q2_3,H2-Q2_4,H2-Q4,H2-Q4_2,H2-Q4_3,H2-Q4_4,H2-Q6,H2-Q6_2,H2-Q6_3,H2-Q6_4,H2-Q7,H2-Q7_2,H2-Q7_3,H2-Q7_4,H2-Q8,H2-Q9,H2-T-ps,H2-T-ps_2,H2-T23,H2-T23_2,H2-T23_3,LOC547349,LOC547349_2,LOC54…
OG0000128	ENSACAG00000004635,ENSACAG00000006380,ENSACAG00000009777,ENSACAG00000013956,ENSACAG00000024540,ENSACAG00000026822	Carg_Chr08G005490,Carg_Chr18G000060,Carg_Chr21G008680,Carg_Chr22G003380	Cmac_LG06G005070,Cmac_LG16G000060,Cmac_LG18G008480,Cmac_LG19G003410	gene3447,gene9851	si_dkey-119m7.4,slc22a13b,slc22a7b.3	SLC22A13,SLC22A13L	LOC115534291,LOC115536833,LOC115537408,LOC115546745,LOC115548527	Hsapie_SLC22A13,SLC22A11,SLC22A14,SLC22A6,SLC22A8	LOC104922931,LOC104937132	Slc22a12,Slc22a12_2,Slc22a13,Slc22a14,Slc22a20,Slc22a22,Slc22a6,Slc22a8	LOC101155455,LOC101156614,LOC101166767,LOC101168641,LOC101172381	LOC116941145	GSTEN_00019000_G_001	LOC116410345,slc22a8
OG0000129	ENSACAG00000004499,ENSACAG00000008513,ENSACAG00000010161,ENSACAG00000015712	Carg_Chr01G017920,Carg_Chr03G001030,Carg_Chr10G003100	Cmac_LG01G018210,Cmac_LG02G012640,Cmac_LG18G006990	gene13064,gene4258,gene58	calm1a,calm1b,calm2a,calm2a_2,calm2b,calm3a,calm3b	CALM1,CALM2,CALML3	LOC115534362,calm1,calm2,calm3	CALM3,Hsapie_CALM1,Hsapie_CALML3	LOC104925922,LOC104929377,LOC109138087,LOC109138172,Lcroce_calm1	Calm2,Calm3,Calml3	LOC100049419,LOC100049422,Olatip_calm2,Olatip_calm3	LOC116943208,LOC116947290,LOC116947843,LOC116948322	GSTEN_00014816_G_001,GSTEN_00018439_G_001	Xtropi_calm1,Xtropi_calm2
OG0000130	ENSACAG00000004685,ENSACAG00000013348,ENSACAG00000017578	Carg_Chr02G011120,Carg_Chr02G011130,Carg_Chr02G011140,Carg_Chr02G011150,Carg_Chr02G011160,Carg_Chr06G004010	Cmac_LG02G010500,Cmac_LG02G010510,Cmac_LG04G004050	gene19687,gene4886	fth1a,fth1b	FTH1	LOC115550866,LOC115558075,LOC115558225	Hsapie_FTH1,Hsapie_FTL	LOC104919244,LOC104928844,LOC104931113,LOC109139124	Fth1,Ftl1,LOC100862446	LOC101155346,LOC101169025,LOC101170845,LOC101171084,LOC101171335	LOC116944397,LOC116944399,LOC116954127,LOC116954128,LOC116954129,LOC116954130,LOC116954521,LOC116954522,Pmarin_FTH1	GSTEN_00007159_G_001,GSTEN_00021044_G_001	MGC75752,MGC76132,MGC79725,fth1.1,ftmt
OG0000131	ENSACAG00000011984,ENSACAG00000016623,ENSACAG00000028664	Carg_Chr07G004740,Carg_Chr09G002860,Carg_Chr12G006250,Carg_Chr13G003390	Cmac_LG05G004630,Cmac_LG07G002800,Cmac_LG10G005970,Cmac_LG11G003450	gene11289,gene12137,gene14753,gene18167,gene20223	rbms1a,rbms2a,rbms2b,rbms2b_2,rbms3	RBMS1,RBMS2,RBMS3	Gmorhu_rbms3,LOC115533002,LOC115556508	Hsapie_RBMS1,Hsapie_RBMS2,Hsapie_RBMS3	LOC104920066,LOC104922532,LOC104929062,LOC104932374,LOC104934030	Rbms1,Rbms2,Rbms3	LOC101164552,LOC101170938,LOC101171488,LOC101175607,Olatip_rbms3	LOC116938742,LOC116943947	GSTEN_00027224_G_001,GSTEN_00030574_G_001	Xtropi_rbms1,Xtropi_rbms3,rbms2
OG0000132	ENSACAG00000006923,ENSACAG00000008240	Carg_Chr02G007970,Carg_Chr07G005180,Carg_Chr12G006190,Carg_Chr16G000590,Carg_Chr23G000650	Cmac_LG02G007540,Cmac_LG05G005070,Cmac_LG10G005910,Cmac_LG14G000610,Cmac_LG20G000640	gene11257,gene12078,gene22300,gene7803	arf1,arf2a,arf2b,arf3a,arf3b,arf3b_2	ARF1,ARF3	LOC115531119,LOC115550466,LOC115557418	Hsapie_ARF3	LOC104917685,LOC104938400,LOC104938681,Lcroce_arf1,arf3	Arf1,Arf2,Arf3	LOC101155726,LOC101167961,LOC101174416,Olatip_arf1,Olatip_arf3	LOC116940889,LOC116954745,LOC116956152	GSTEN_00016148_G_001,GSTEN_00022004_G_001,GSTEN_00027264_G_001	Xtropi_arf1,Xtropi_arf3,Xtropi_arf5
OG0000133	ENSACAG00000009146,ENSACAG00000016035	Carg_Chr04G003910,Carg_Chr07G005490,Carg_Chr07G007010,Carg_Chr12G005320,Carg_Chr24G001950	Cmac_LG03G009160,Cmac_LG05G005360,Cmac_LG05G006900,Cmac_LG10G004990,Cmac_LG21G001980	gene11868,gene12051,gene6357,gene8854	gnai1,gnai2a,gnai2b,gnaia,gnaia_2	GNAI1,GNAI2,GNAI3	LOC115550678,LOC115556708	Hsapie_GNAI1,Hsapie_GNAI2,Hsapie_GNAI3	LOC104920508,LOC104925310,LOC104926835,LOC104930488,LOC104940444,LOC109138798	Gnai1,Gnai2,Gnai3	LOC101157265,LOC101158355,LOC105358374,Olatip_gnai3,gnai2	LOC116942386,LOC116947618,LOC116952296,LOC116952658	GSTEN_00022774_G_001	Xtropi_gnai1,Xtropi_gnai2
OG0000134	ENSACAG00000005505	Carg_Chr01G002060,Carg_Chr07G006590,Carg_Chr09G007420,Carg_Chr12G005160,Carg_Chr17G010400	Cmac_LG01G002260,Cmac_LG05G006460,Cmac_LG07G007340,Cmac_LG10G004830,Cmac_LG15G010210	gene11214,gene11923,gene14121,gene1627,gene19724	eno1a,eno1a_2,eno1b,eno2,eno3	ENO1,ENO2	Gmorhu_eno2,Gmorhu_eno3,eno1	ENO3,Hsapie_ENO1,Hsapie_ENO2	LOC104931338,LOC104935007,Lcroce_eno1,Lcroce_eno2,Lcroce_eno3	Eno1,Eno1_2,Eno1b,Eno2,Eno3_2	LOC101159663,LOC101165077,Olatip_eno1,Olatip_eno2	LOC116946993,LOC116951700	GSTEN_00003809_G_001,GSTEN_00004994_G_001,GSTEN_00027422_G_001	Xtropi_eno1,Xtropi_eno3
OG0000135		Carg_Chr10G002330,Carg_Chr13G006500,Carg_Chr14G003530,Carg_Chr14G009110,Carg_Chr24G005860,Carg_Contig00051G000010	Cmac_LG03G005260,Cmac_LG11G010520,Cmac_LG18G008300,Cmac_LG20G008600		LOC101883771,LOC101883824,LOC101884727,LOC101885155,LOC101885620,LOC101886086,LOC101886657,LOC103908683,LOC103908762,LOC103910221,LOC108190499,LOC108191338,LOC108191636,LOC108191636_2,LOC108191637,LOC110438311,LOC110438608,LOC110438997,LOC110439066,LOC110439581,LOC110439944		LOC115539147,LOC115541880,LOC115544224,LOC115555195		LOC104934881		LOC105356652,LOC110015942,LOC110017230,LOC110017460,LOC111947382,LOC111947642			LOC100489553,LOC100491360,LOC101731053,LOC101731929,LOC101732922,LOC105947221,LOC108645796,LOC108647869
OG0000136		Carg_Chr11G008560,Carg_Chr15G010280,Carg_Chr16G002570,Carg_Chr20G000070	Cmac_LG09G008580,Cmac_LG13G010080,Cmac_LG14G002600,Cmac_LG17G000060	gene15299,gene21928,gene23507	slc25a23a,slc25a24,slc25a25a,slc25a25b,slc25a25b_2	SLC25A24,SLC25A25	Gmorhu_slc25a24,LOC115538238,LOC115540194,LOC115542049,LOC115549424	Hsapie_SLC25A24,Hsapie_SLC25A25,SLC25A23,SLC25A24_2	LOC104924833,LOC104927852,LOC104935003,LOC104935995,slc25a25	Slc25a23,Slc25a24,Slc25a24_2,Slc25a25	LOC101157381,LOC101160000,LOC101160474,LOC101169667,LOC101174699	LOC116944926,LOC116944927,LOC116953114,LOC116955446	GSTEN_00019343_G_001,GSTEN_00026272_G_001,GSTEN_00030992_G_001	Xtropi_slc25a25,slc25a23
OG0000137										Gm20738,Gm20809,Gm20816,Gm20823,Gm20844,Gm20865,Gm20867,Gm20925,Gm20935,Gm21180,Gm21672,LOC108168570,LOC108168574,LOC108168574_2,LOC108168580,LOC108168583,LOC108168584,LOC108168585,LOC108168586,LOC108168588,LOC108168589,LOC108168596,LOC108168602,LOC108168603,LOC108168604,LOC108168605,LOC108168606,LOC108168607,LOC108168610,LOC108168611,LOC108168618,LOC108168619,LOC108168630,LOC108168631,LOC1081686…
OG0000138	ENSACAG00000001928,ENSACAG00000004362	Carg_Chr20G008260,Carg_Chr23G003730	Cmac_LG13G010750,Cmac_LG17G008320,Cmac_LG20G003670	gene15744,gene23908,gene2927,gene8061	ppiaa,ppiab,ppifb	PPIA,PPIF	LOC115530678,LOC115531931,LOC115545253	Hsapie_PPIA,Hsapie_PPIF,PPIAL4A,PPIAL4C,PPIAL4D,PPIAL4E,PPIAL4F,PPIAL4F_2,PPIAL4G,PPIAL4H	LOC104929887,LOC104934127,LOC104934128,LOC104936527,LOC109143048	Ppia,Ppif	LOC101156984,LOC101163424,ppif	LOC116945029,LOC116945030	GSTEN_00010751_G_001,GSTEN_00024651_G_001,GSTEN_00025345_G_001,GSTEN_00025348_G_001	LOC100488106,LOC100496569,Xtropi_ppif,ppia
OG0000139	ENSACAG00000007982,ENSACAG00000010690,ENSACAG00000013914	Carg_Chr09G007950,Carg_Chr18G001370,Carg_Chr18G001380	Cmac_LG07G007850,Cmac_LG09G007960,Cmac_LG15G005350,Cmac_LG16G001200	gene14940,gene1728,gene2177	LOC100537055,LOC100537055_2,cnfn,cnfn_2,plac8.1,ponzr1,ponzr10,ponzr10_2,ponzr5,ponzr5_2	PLAC8L1	Gmorhu_cnfn,LOC115529612,LOC115529613,LOC115530008,LOC115538453,plac8	PLAC8	LOC104921809,LOC104922267,LOC104929470,LOC104937118,LOC109140399,LOC109141051,Lcroce_plac8l1		LOC101159215,LOC101174737	LOC116952620,LOC116955940,LOC116955941	GSTEN_00022928_G_001	LOC100495837,LOC100497729,LOC116409853,LOC733751,cnfn.2
OG0000140	ENSACAG00000001830,ENSACAG00000006142,ENSACAG00000024947	Carg_Chr10G006930,Carg_Chr15G003310,Carg_Chr19G001120,Carg_Chr20G007880	Cmac_LG08G007140,Cmac_LG13G003180,Cmac_LG16G007170,Cmac_LG17G007690	gene16045,gene21049,gene22898,gene23522,gene3989	pitpnaa,pitpnab,pitpnab_2,pitpnb,pitpnbl,pitpnbl_2	PITPNA,PITPNB	LOC115532421,LOC115547404,LOC115553538,LOC115561710	Hsapie_PITPNA,Hsapie_PITPNB	LOC104920879,LOC104934927,LOC104939145,Lcroce_pitpnb	Pitpna,Pitpnb	LOC101157147,LOC101162302,LOC101174122,Olatip_pitpnb	LOC116936863,LOC116939234	GSTEN_00011561_G_001,GSTEN_00018949_G_001,GSTEN_00025294_G_001,GSTEN_00026704_G_001	Xtropi_pitpnb,pitpna,pitpnb.2
OG0000141	ENSACAG00000008033,ENSACAG00000008151	Carg_Chr04G001650,Carg_Chr07G009710,Carg_Chr09G012200,Carg_Chr16G009330,Carg_Chr17G004200	Cmac_LG03G006990,Cmac_LG05G009600,Cmac_LG07G012140,Cmac_LG14G009460,Cmac_LG15G004160	gene1214,gene12512,gene12985,gene5716	pnp4a,pnp4b,pnp5a,pnp5b,pnp6,pnp6_2	PNP	LOC115529761,LOC115549089,LOC115550387,LOC115550388,LOC115550389,LOC115551251,LOC115554334,LOC115557518	Hsapie_PNP	LOC104917949,LOC104929128,LOC104932305,LOC104936488,LOC104937086	Pnp,Pnp2	LOC101160356,LOC101162955,LOC101165730,LOC101168443	LOC116945770,LOC116957105	GSTEN_00011807_G_001,GSTEN_00014282_G_001,GSTEN_00038767_G_001	pnp
OG0000142	ENSACAG00000004770,ENSACAG00000005840,ENSACAG00000012549	Carg_Chr02G007020,Carg_Chr09G010030,Carg_Chr16G001450	Cmac_LG02G006550,Cmac_LG07G009900,Cmac_LG13G002550,Cmac_LG14G001440	gene15080,gene18874	pbx1a,pbx2,pbx4	PBX1,PBX3,PBX4	LOC115554205,pbx1	Hsapie_PBX1,PBX2,PBX2_2,PBX2_3,PBX2_4,PBX2_5,PBX2_6,PBX2_7	LOC104918572,LOC104921741,LOC104928639	Pbx1,Pbx2,Pbx2_2,Pbx2_3,Pbx2_4,Pbx3	LOC101159440,LOC101160104,LOC101172525	LOC116945009,LOC116953203,LOC116955290	GSTEN_00006285_G_001,GSTEN_00012474_G_001,GSTEN_00028358_G_001,GSTEN_00034371_G_001	Xtropi_pbx2,Xtropi_pbx3
OG0000143	ENSACAG00000004680,ENSACAG00000004686,ENSACAG00000010602,ENSACAG00000010655,ENSACAG00000023426	Carg_Chr09G003910	Cmac_LG07G003800	gene14647	fpr1	LOC427665	LOC115553273,LOC115553279,LOC115554376	FPR1,FPR2,FPR3,GPR32,GPR33	LOC104932386,LOC109142398	Fpr-rs3,Fpr-rs4,Fpr-rs6,Fpr-rs7,Fpr1,Fpr2,Fpr3,Gpr33	LOC101160719,LOC101173005,LOC101175382	LOC116939221,LOC116939222,LOC116939227	GSTEN_00011245_G_001,GSTEN_00011247_G_001	LOC100489149,LOC100490494,LOC100491339,LOC100491504,LOC101732071,LOC108648060,LOC108648117,LOC116412268,LOC116412269,LOC116412271,LOC116412383,LOC116412385,LOC116412386
OG0000144	ENSACAG00000010287,ENSACAG00000010290,ENSACAG00000025676	Carg_Chr09G008930	Cmac_LG07G008850	gene14233	LOC100004033,LOC571502,si_ch73-90p23.1	FFAR2L,FFAR2L3,FFAR2L4,FFAR2L7,FFAR3L1,GPR42L,GR42L5,GR42L6,GR42LP4,LOC107049040,LOC107049618,LOC107050658,LOC107057638,LOC112531113,LOC112531127,LOC112531231,LOC112531260,LOC112531336,LOC112531337	LOC115545263	FFAR2,FFAR3,GPR42	ffar2	Ffar2,Ffar3	LOC101169730,LOC101169970,LOC101170213	LOC116939455,LOC116939456,LOC116941457,LOC116947689	GSTEN_00001856_G_001,GSTEN_00008852_G_001,GSTEN_00022723_G_001	LOC101733212,LOC108644815,Xtropi_ffar2,ffar3
OG0000145	ENSACAG00000009139,ENSACAG00000016644,ENSACAG00000023328	Carg_Chr01G009070,Carg_Chr03G002020,Carg_Chr09G003600,Carg_Chr14G002640,Carg_Chr21G000590	Cmac_LG01G009500,Cmac_LG02G013600,Cmac_LG07G003510,Cmac_LG12G002760,Cmac_LG18G000600	gene122,gene14616,gene16619	zdhhc14,zdhhc18a,zdhhc18b,zdhhc9	ZDHHC14,ZDHHC18,ZDHHC9	Gmorhu_zdhhc14,Gmorhu_zdhhc9,LOC115534190,LOC115536309,LOC115544972	Hsapie_ZDHHC14,Hsapie_ZDHHC18,Hsapie_ZDHHC9	LOC104924637,LOC104926094,LOC104938010,LOC109137142,Lcroce_zdhhc9	Zdhhc14,Zdhhc18,Zdhhc9	LOC101156694,LOC101172178,LOC101173734,Olatip_zdhhc9	LOC116938324,Pmarin_ZDHHC14	GSTEN_00018646_G_001,GSTEN_00032447_G_001	Xtropi_zdhhc14,Xtropi_zdhhc9
OG0000146	ENSACAG00000022393,ENSACAG00000022701	Carg_Chr01G012000,Carg_Chr08G000430,Carg_Chr10G009430	Cmac_Contig00001_ERROPOS24800000G000010,Cmac_Contig00001_ERROPOS24800000G000020,Cmac_LG06G001230,Cmac_LG08G009590	gene13035,gene4108,gene746,gene9462	slc8a1a,slc8a1b,slc8a1b_2,slc8a2b,slc8a3	SLC8A1,SLC8A2,SLC8A3	Gmorhu_slc8a3,LOC115539930,LOC115559438,LOC115560754	Hsapie_SLC8A1,Hsapie_SLC8A2,Hsapie_SLC8A3	LOC104927497,LOC104928835,LOC104937524,Lcroce_slc8a3	Slc8a1,Slc8a2,Slc8a3	LOC101158622,LOC101162981,LOC101174771,Olatip_slc8a3	LOC116943285,LOC116947340,LOC116947943,LOC116948438	GSTEN_00018658_G_001,GSTEN_00026686_G_001,GSTEN_00035804_G_001	Xtropi_slc8a3,slc8a1,slc8a2
OG0000147		Carg_Chr10G000430,Carg_Chr11G000460,Carg_Chr11G000550,Carg_Chr22G003220,Carg_Chr22G004730,Carg_Contig00047G000010	Cmac_LG08G000430,Cmac_LG09G000030,Cmac_LG09G000570,Cmac_LG19G003250,Cmac_LG19G003720,Cmac_LG19G004760	gene10323,gene2540			LOC115548304,LOC115560319,LOC115560325		LOC104922764,LOC104929915,LOC104933324,LOC104936177,LOC104939382,LOC109140629,LOC109142144		LOC101158571,LOC101162965,LOC101167931,LOC101172985,LOC105354033,LOC105354829,LOC105357081,LOC105358310,LOC110014423,LOC110015718,LOC110015875,LOC110016742,LOC110017174,LOC110017175,LOC110017377,LOC110017395,LOC110017554,LOC111946458,LOC111946776,LOC111947799,LOC111947928,LOC111947932,LOC111948937		GSTEN_00016590_G_001,GSTEN_00035113_G_001
OG0000148								LILRA1,LILRA1_2,LILRA1_3,LILRA1_4,LILRA2,LILRA2_2,LILRA2_3,LILRA2_4,LILRA3,LILRA3_2,LILRA3_3,LILRA3_4,LILRA4,LILRA4_2,LILRA4_3,LILRA4_4,LILRA6,LILRA6_2,LILRA6_3,LILRA6_4,LILRA6_5,LILRB1,LILRB1_2,LILRB1_3,LILRB1_4,LILRB2,LILRB2_2,LILRB2_3,LILRB2_4,LILRB2_5,LILRB3,LILRB4,LILRB4_2,LILRB4_3,LILRB4_4,LILRB4_5,LILRB5,LILRB5_2,LILRB5_3,LILRB5_4,LILRB5_5,LOC102725035,LOC107987425,LOC107987441,LOC10798746…
OG0000149	ENSACAG00000006644,ENSACAG00000006648,ENSACAG00000013760,ENSACAG00000014531,ENSACAG00000014592,ENSACAG00000016341,ENSACAG00000026791,ENSACAG00000027810	Carg_Chr10G008790,Carg_Chr10G008800,Carg_Chr10G008810	Cmac_LG08G008990,Cmac_LG08G009000	gene4039	cyp2y3,si_zfos-411a11.2	LOC112530469	LOC115561809,LOC115561810	CYP2E1,CYP2F1	LOC104934278,LOC104934281,LOC109141663	Cyp2a12,Cyp2c29,Cyp2c37,Cyp2c39,Cyp2c40,Cyp2c50,Cyp2c54,Cyp2c65,Cyp2c66,Cyp2c67,Cyp2c68,Cyp2c69,Cyp2e1,Cyp2f2,Cyp2t4	LOC101156755,LOC101157144,LOC111948423	LOC116957435	GSTEN_00035188_G_001	LOC100145541,LOC116406634,LOC116406635,LOC116406636
OG0000150	ENSACAG00000009384,ENSACAG00000009562,ENSACAG00000029696	Carg_Chr15G008700,Carg_Chr15G008710,Carg_Chr15G008720	Cmac_LG13G008530,Cmac_LG13G008540,Cmac_LG13G008550,Cmac_LG13G008570	gene23627,gene23629	LOC571561,ugt2b1,ugt2b3,zgc_172315	UGT2A1		Hsapie_UGT2A1,UGT2A2,UGT2A3,UGT2A3_2,UGT2B10,UGT2B10_2,UGT2B11,UGT2B15,UGT2B15_2,UGT2B17,UGT2B28,UGT2B4,UGT2B7	LOC104919003,LOC109137467	Ugt2a1,Ugt2a2,Ugt2a3,Ugt2b1,Ugt2b34,Ugt2b35,Ugt2b36,Ugt2b37,Ugt2b38,Ugt2b5	LOC101172907	LOC116957477,LOC116957478,LOC116957488	GSTEN_00038705_G_001	Xtropi_ugt2a1
OG0000151	ENSACAG00000013469	Carg_Chr11G000930,Carg_Chr15G011580,Carg_Chr16G003800,Carg_Chr20G001930	Cmac_LG09G000980,Cmac_LG13G011260,Cmac_LG14G003870,Cmac_LG17G001910	gene15386,gene22087	gsna,gsna_2,gsna_3,gsnb,scin,scin_2,scinla,scinla_2,scinlb	GSN,SCIN	Gmorhu_scin,LOC115545385,LOC115548586,LOC115556239,gsn	Hsapie_GSN,Hsapie_SCIN	LOC104920942,LOC104921735,LOC104927362,LOC104927366,LOC104939059,Lcroce_gsn	Gsn,Scin	LOC101158206,LOC101159773,Olatip_gsn	LOC116944849,LOC116944850,LOC116944851,LOC116944852	GSTEN_00009386_G_001	LOC100496020,Xtropi_gsn,Xtropi_scin
OG0000152	ENSACAG00000000017,ENSACAG00000005380,ENSACAG00000017960	Carg_Chr01G006250,Carg_Chr02G008290,Carg_Chr09G010170,Carg_Chr23G004140	Cmac_LG01G006690,Cmac_LG02G007850,Cmac_LG07G010080,Cmac_LG20G004090	gene14495,gene19144,gene20412,gene7647	rab5aa,rab5ab,rab5c	RAB5A,RAB5B,RAB5C	Gmorhu_rab5c,LOC115531050,LOC115535339,LOC115553903	Hsapie_RAB5A,Hsapie_RAB5B,Hsapie_RAB5C	LOC104923118,LOC104924139,Lcroce_rab5c,rab5a	Rab5a,Rab5b,Rab5c	LOC101157247,LOC101159835,Olatip_rab5c	LOC116941038,LOC116943972,LOC116948277	GSTEN_00005991_G_001,GSTEN_00017460_G_001,GSTEN_00021960_G_001,GSTEN_00022051_G_001	Xtropi_rab5a,Xtropi_rab5b,Xtropi_rab5c
OG0000153	ENSACAG00000002337,ENSACAG00000008069,ENSACAG00000012857	Carg_Chr07G005130,Carg_Chr16G001400	Cmac_LG03G003910,Cmac_LG05G005020,Cmac_LG11G008080,Cmac_LG14G001390	gene12115,gene15965,gene17769,gene22110	prkag1,prkag2a,prkag2b,prkag3a,prkag3b	PRKAG1,PRKAG2,PRKAG3	Gmorhu_prkag1,LOC115537639,LOC115548183,LOC115561761	Hsapie_PRKAG1,Hsapie_PRKAG2,Hsapie_PRKAG3	LOC104918292,LOC104932506,LOC104934537,Lcroce_prkag1	Prkag1,Prkag2,Prkag3	LOC101160204,LOC101160591,LOC101163796,Olatip_prkag1	LOC103091728,LOC103091846	GSTEN_00025314_G_001,GSTEN_00027259_G_001,GSTEN_00028347_G_001,GSTEN_00029111_G_001	Xtropi_prkag1,Xtropi_prkag2,prkag3
OG0000154	ENSACAG00000000140,ENSACAG00000006591,ENSACAG00000027387	Carg_Chr01G008910,Carg_Chr03G007910,Carg_Chr12G008550,Carg_Chr21G003340	Cmac_LG01G009340,Cmac_LG02G019580,Cmac_LG10G008180,Cmac_LG18G003180	gene11578,gene12573,gene20597,gene25127	kcnk15,kcnk3a,kcnk3b,kcnk9	KCNK15,KCNK3,KCNK9	Gmorhu_kcnk9,LOC115543928,LOC115545904,kcnk3	Hsapie_KCNK15,Hsapie_KCNK3,Hsapie_KCNK9	LOC104919657,LOC104936558,Lcroce_kcnk3,Lcroce_kcnk9	Kcnk15,Kcnk3	LOC101160319,LOC101165434,Olatip_kcnk3,Olatip_kcnk9	LOC116946629	GSTEN_00014026_G_001,GSTEN_00019936_G_001,GSTEN_00023686_G_001,GSTEN_00026183_G_001,GSTEN_00030406_G_001	Xtropi_kcnk15,Xtropi_kcnk3,Xtropi_kcnk9
OG0000155	ENSACAG00000005237,ENSACAG00000005856,ENSACAG00000011629	Carg_Chr07G009590,Carg_Chr10G006800,Carg_Chr11G006640,Carg_Chr11G006650	Cmac_LG05G009480,Cmac_LG08G007010,Cmac_LG09G006690,Cmac_LG09G006700	gene12624,gene2038,gene2039,gene4006	alp3,alpi.1,alpi.2,alpl	ALPI,ALPL,ALPP	Gmorhu_alpl,LOC115556245,LOC115556347,LOC115561715	ALPG,Hsapie_ALPI,Hsapie_ALPL,Hsapie_ALPP	LOC104920888,LOC104939950,LOC104939951,Lcroce_alpl	Alpi,Alpl,Alppl2	LOC101155674,LOC101155917,LOC101159123,Olatip_alpl	LOC116948083,Pmarin_ALPL	GSTEN_00022940_G_001,GSTEN_00026721_G_001	Xtropi_alpi.1,Xtropi_alpi.2,Xtropi_alpl
OG0000156	ENSACAG00000006768,ENSACAG00000011617,ENSACAG00000015134	Carg_Chr05G001740,Carg_Chr11G001570,Carg_Chr14G005920,Carg_Chr18G001990	Cmac_LG03G003570,Cmac_LG09G001650,Cmac_LG12G005840,Cmac_LG16G001960	gene15784,gene17252,gene1855,gene21208	LOC101883326,gabrb1,gabrb2,gabrb3,gabrb3_2	GABRB2,GABRB3	Gmorhu_gabrb2,Gmorhu_gabrb3,LOC115544338	GABRB1,Hsapie_GABRB2,Hsapie_GABRB3	LOC104917790,LOC104925736,Lcroce_gabrb1,Lcroce_gabrb2,Lcroce_gabrb3	Gabrb1,Gabrb2,Gabrb3	LOC101167169,LOC101170407,Olatip_gabrb1,Olatip_gabrb2,Olatip_gabrb3	LOC116943685	GSTEN_00017014_G_001,GSTEN_00020134_G_001,GSTEN_00026915_G_001	Xtropi_gabrb1,Xtropi_gabrb2,Xtropi_gabrb3
OG0000157	ENSACAG00000008973,ENSACAG00000008979,ENSACAG00000009926	Carg_Chr04G007420,Carg_Chr07G003880,Carg_Chr07G006850,Carg_Chr24G004650	Cmac_LG03G012570,Cmac_LG05G003810,Cmac_LG05G006750,Cmac_LG21G004740	gene11889,gene12269,gene9279	camk1a,camk1a_2,camk1b,camk1da,camk1da_2,camk1db,pnck	CAMK1,CAMK1D	LOC115541694,LOC115550539,LOC115557707	Hsapie_CAMK1,Hsapie_CAMK1D,PNCK	LOC104926107,LOC104930599,LOC104940218,LOC104940642	Camk1,Camk1d,Pnck	LOC101170017,LOC101175563,camk1d	LOC116942438,LOC116952337,LOC116952811	GSTEN_00013255_G_001,GSTEN_00013968_G_001,GSTEN_00029739_G_001	Xtropi_camk1d,Xtropi_pnck,camk1
OG0000158	ENSACAG00000012336	Carg_Chr19G001210,Carg_Chr20G001920	Cmac_LG16G007260,Cmac_LG17G001900	gene15387,gene21038,gene4336	stom,stom_2,stom_3,stoml3a,stoml3b,zgc_112408,zgc_112408_2,zgc_112408_3	NPHS2,STOM,STOML3	Gmorhu_stom,LOC115528779,LOC115546555	Hsapie_NPHS2,Hsapie_STOM,Hsapie_STOML3	LOC104923823,LOC104925222,LOC109143127	Nphs2,Stom,Stoml3	LOC101162729,LOC101171931,LOC101173000,LOC105355599,Olatip_stom	LOC116945035,LOC116948179,LOC116955394,Pmarin_STOM	GSTEN_00003079_G_001,GSTEN_00009385_G_001,GSTEN_00018923_G_001,GSTEN_00035218_G_001	LOC100493429,Xtropi_nphs2,Xtropi_stom,stoml3
OG0000159	ENSACAG00000003188	Carg_Chr07G009750,Carg_Chr07G009760,Carg_Chr07G009770,Carg_Chr07G009780,Carg_Chr07G009790,Carg_Chr07G009810,Carg_Chr07G009820,Carg_Chr12G004270	Cmac_LG05G009650,Cmac_LG05G009660,Cmac_LG05G009670,Cmac_LG05G009680,Cmac_LG05G009690,Cmac_LG05G009700,Cmac_LG10G004020	gene10661,gene10662,gene12517,gene12867	her12	HES5,LOC107057363,LOC419390	LOC115539840,LOC115556581,LOC115557725,LOC115557726,LOC115557728,LOC115557749,LOC115557750	HES5_2,Hsapie_HES5	LOC104926421,LOC104938781,LOC109137292,LOC109137294,LOC109139650	Hes5	LOC100049435,LOC100049439	LOC116939479,LOC116939480,LOC116939481	GSTEN_00022550_G_001	hes5.1,hes5.3,hes5.5
OG0000160		Carg_Chr21G001370,Carg_Chr21G001380,Carg_Chr21G001390,Carg_Chr21G001510,Carg_Chr21G001520,Carg_Chr21G001540,Carg_Chr21G001550,Carg_Chr21G001580,Carg_Chr21G001590,Carg_Chr21G001750,Carg_Chr21G001760,Carg_Chr21G001770,Carg_Contig00137G000010,Carg_Contig00494_ERROPOS10600000G000050,Carg_Contig00494_ERROPOS10600000G000070,Carg_Contig00494_ERROPOS10600000G000080,Carg_Contig00494_ERROPOS10600000G000090…	Cmac_Contig00123G000010,Cmac_LG18G001310,Cmac_LG18G001320,Cmac_LG18G001400,Cmac_LG18G001420,Cmac_LG18G001430,Cmac_LG18G001500,Cmac_LG18G001510,Cmac_LG18G001520,Cmac_LG18G001530,Cmac_LG18G001550,Cmac_LG18G001560,Cmac_LG18G001570,Cmac_LG18G001580	gene7424,gene7471					LOC104934980,LOC104939018,LOC104939813,LOC109136832,LOC109137671,LOC109138582,LOC109138585,LOC109139064,LOC109140068,LOC109140644,LOC109140645,LOC109140646				GSTEN_00005130_G_001
OG0000161		Carg_Chr03G000240,Carg_Chr21G007130,Carg_Chr23G003070	Cmac_LG02G011870,Cmac_LG20G003010	gene13454,gene1762,gene21731,gene6887,gene7717,gene965	nrxn1a,nrxn1a_2,nrxn1b,nrxn1b_2,nrxn2a,nrxn2b,nrxn3a,nrxn3b	NRXN1	LOC115529556,LOC115531651,LOC115534388,LOC115544018,LOC115546740,nrxn1	Hsapie_NRXN1,NRXN2	LOC104918691,LOC104923885,LOC104929499,nrxn2,nrxn3	Nrxn1,Nrxn2,Nrxn2_2	LOC101156134,LOC101165088,LOC101166255,LOC101167491,Olatip_nrxn1	LOC116939524,LOC116943217,LOC116947744	GSTEN_00018421_G_001,GSTEN_00030744_G_001	Xtropi_nrxn1,Xtropi_nrxn2
OG0000162								KIR3DL1_11,KIR3DL3,KIR3DL3_10,KIR3DL3_11,KIR3DL3_12,KIR3DL3_13,KIR3DL3_14,KIR3DL3_15,KIR3DL3_16,KIR3DL3_17,KIR3DL3_18,KIR3DL3_19,KIR3DL3_2,KIR3DL3_20,KIR3DL3_21,KIR3DL3_22,KIR3DL3_23,KIR3DL3_24,KIR3DL3_25,KIR3DL3_26,KIR3DL3_27,KIR3DL3_28,KIR3DL3_29,KIR3DL3_3,KIR3DL3_30,KIR3DL3_31,KIR3DL3_32,KIR3DL3_33,KIR3DL3_34,KIR3DL3_35,KIR3DL3_36,KIR3DL3_37,KIR3DL3_38,KIR3DL3_39,KIR3DL3_4,KIR3DL3_40,KIR3DL3_4…
OG0000163										Gm10302,Vmn2r111,Vmn2r112,Vmn2r113,Vmn2r114,Vmn2r115,Vmn2r116,Vmn2r117,Vmn2r28,Vmn2r29,Vmn2r30,Vmn2r31,Vmn2r32,Vmn2r33,Vmn2r34,Vmn2r35,Vmn2r36,Vmn2r37,Vmn2r38,Vmn2r39,Vmn2r40,Vmn2r41,Vmn2r42,Vmn2r43,Vmn2r44,Vmn2r45,Vmn2r46,Vmn2r47,Vmn2r48,Vmn2r49,Vmn2r50,Vmn2r51,Vmn2r52,Vmn2r65,Vmn2r66,Vmn2r67,Vmn2r68,Vmn2r69,Vmn2r70,Vmn2r71,Vmn2r72,Vmn2r73,Vmn2r74,Vmn2r75,Vmn2r76,Vmn2r77,Vmn2r78,Vmn2r79
OG0000164	ENSACAG00000001119,ENSACAG00000003600,ENSACAG00000022586,ENSACAG00000023040,ENSACAG00000029264	Carg_Chr10G009210		gene7431	LOC101884866,LOC108183465,zgc_113343,zgc_66483,znf1032	LOC112531237	LOC115541307,LOC115542277,LOC115542290,LOC115547963				LOC101160460,LOC105355234,LOC105355324,LOC105355409,LOC110014209,LOC111948668	LOC116941135,LOC116955061,LOC116957231,LOC116957240,LOC116957579		LOC100489897,LOC100496815,LOC101731227,LOC101731488,LOC101732003,LOC101732026,LOC101732496,LOC101735263,LOC105945434,LOC108644772,LOC108644780,LOC108648775,LOC116407549,LOC116407555,LOC116407556,LOC116407565,LOC116407624,znf383,znf853
OG0000165	ENSACAG00000012975,ENSACAG00000015922,ENSACAG00000016295	Carg_Chr02G005380,Carg_Chr02G006180,Carg_Chr23G002740,Carg_Chr23G006820	Cmac_LG02G004850,Cmac_LG02G005650,Cmac_LG20G002690,Cmac_LG20G006690	gene18795,gene19028,gene7930,gene8348	cyth1a,cyth1b,cyth3a,cyth3b	CYTH1,CYTH3,CYTH4	LOC115531165,LOC115534424,LOC115556697,cyth3	Hsapie_CYTH1,Hsapie_CYTH3,Hsapie_CYTH4	LOC104918807,LOC104925066,LOC104933894,Lcroce_cyth3	Cyth1,Cyth3,Cyth4	LOC101158948,LOC101170762,LOC101171613,LOC101174779	LOC116951404,LOC116952718	GSTEN_00018578_G_001,GSTEN_00024155_G_001,GSTEN_00033390_G_001	Xtropi_cyth2,Xtropi_cyth3
OG0000166	ENSACAG00000005562,ENSACAG00000008018	Carg_Chr07G004970,Carg_Chr12G005700,Carg_Chr16G009880,Carg_Chr22G000810	Cmac_LG05G004860,Cmac_LG10G005380,Cmac_LG14G010080,Cmac_LG19G000840	gene10800,gene12094,gene22564,gene3241	pfkma,pfkmb,pfkmb_2,pfkmb_3,pfkmb_4,pfkpa,pfkpb,pfkpb_2	PFKM,PFKP	LOC115537609,pfkm,pfkp	Hsapie_PFKM,Hsapie_PFKP	LOC104924699,LOC104931351,LOC104932642,LOC104933053	Pfkm,Pfkp	LOC101155970,LOC101163079,LOC101174339,Olatip_pfkp	LOC116938804,LOC116941058,LOC116945286,LOC116948704	GSTEN_00016608_G_001,GSTEN_00028145_G_001	Xtropi_pfkm,Xtropi_pfkp
OG0000167	ENSACAG00000004556,ENSACAG00000006007	Carg_Chr01G002820,Carg_Chr01G002830,Carg_Chr01G011940,Carg_Chr08G011700	Cmac_LG01G003300,Cmac_LG01G003310,Cmac_LG01G012220,Cmac_LG06G011320	gene13044,gene19855,gene19856,gene19857,gene19858	eef1a1a,eef1a1b,eef1a1b_2,eef1a1l1,eef1a1l2,eef1a2,eef1a2_2	EEF1A1,EEF1A2	LOC115536142,LOC115536143,LOC115559686	Hsapie_EEF1A1,Hsapie_EEF1A2	LOC104920372,LOC104924398,LOC104924412,LOC104930997,LOC109136926,LOC109136930	Eef1a1,Eef1a2	LOC101166076,LOC101170939,eef1a	LOC116937796,LOC116945224,LOC116946621	GSTEN_00018671_G_001	Xtropi_eef1a2,eef1a1,eef1a1o
OG0000168	ENSACAG00000002795,ENSACAG00000008559,ENSACAG00000012939	Carg_Chr01G013630,Carg_Chr18G001680,Carg_Chr20G007920,Carg_Chr23G003800	Cmac_LG01G013920,Cmac_LG16G001620,Cmac_LG17G007650,Cmac_LG20G003740	gene13096,gene16050,gene20801,gene7686	vdac1,vdac2,vdac3,zgc_56235	VDAC1,VDAC2,VDAC3	Gmorhu_vdac1,LOC115531381,LOC115531866,LOC115560032	Hsapie_VDAC1,Hsapie_VDAC2,Hsapie_VDAC3	LOC104930544,LOC104930678,LOC104934930,Lcroce_vdac1	Vdac1,Vdac2,Vdac3	LOC101154906,LOC101162768,LOC101173732,Olatip_vdac1	LOC116940199	GSTEN_00016402_G_001,GSTEN_00025298_G_001,GSTEN_00029888_G_001	Xtropi_vdac1,Xtropi_vdac2,Xtropi_vdac3
OG0000169	ENSACAG00000004827,ENSACAG00000008128,ENSACAG00000013062	Carg_Chr05G002330,Carg_Chr09G010440,Carg_Chr23G001760	Cmac_LG03G002990,Cmac_LG07G010350,Cmac_LG11G008300,Cmac_LG20G001740	gene15118,gene17648,gene8029	etv1,etv4,etv4_2,etv5a,etv5a_2,etv5a_3,etv5b,etv5b_2	ETV1,ETV4,ETV5	Gmorhu_etv1,etv5	Hsapie_ETV1,Hsapie_ETV4,Hsapie_ETV5	LOC104926276,LOC104931470,LOC109138832,LOC109141477,Lcroce_etv1	Etv1,Etv4,Etv5	LOC101164024,LOC101165293,Olatip_etv1,Olatip_etv4	LOC116938746,LOC116948315	GSTEN_00021759_G_001,GSTEN_00021941_G_001,GSTEN_00027039_G_001	Xtropi_etv1
OG0000170	ENSACAG00000013311,ENSACAG00000015995,ENSACAG00000021005	Carg_Chr07G009070,Carg_Chr12G006790,Carg_Chr24G000400	Cmac_LG05G008960,Cmac_LG10G006470	gene12706,gene6729,gene8617	LOC100536252,LOC100537815,LOC100537815_2,kcna2b,kcna6a	KCNA10,KCNA2	LOC115542691,LOC115549560,LOC115551517,LOC115551540	Hsapie_KCNA2,Hsapie_KCNA5,Hsapie_KCNA6,KCNA7	LOC104918378,LOC104937909,LOC104940655	Kcna2,Kcna6	LOC101157131,LOC101157775,LOC101161723,LOC101167438,LOC101167693,LOC101171239	LOC116945592,LOC116952634,LOC116952651,LOC116956452	GSTEN_00029720_G_001,GSTEN_00029721_G_001	Xtropi_kcna4,kcna1,kcna2,kcna7
OG0000171	ENSACAG00000006769	Carg_Chr06G000050,Carg_Chr06G000060	Cmac_LG04G000040,Cmac_LG04G000050	gene4811,gene4995,gene4996,gene4997,gene4998	ctrb1,ctrb1_2,zgc_112160,zgc_112160_2,zgc_136461,zgc_136461_2	CTRB2,LOC112529919	LOC115558456,LOC115558457,LOC115558458,LOC115558459,LOC115558460	CTRB1,CTRB1_2,CTRB2_2,Hsapie_CTRB2	LOC104938940	Ctrb1	LOC101170410,LOC105356289	LOC116944030,LOC116944031,LOC116944032,LOC116944033,LOC116944035,LOC116944078,LOC116944079,LOC116944080,LOC116944094	GSTEN_00019361_G_001,GSTEN_00019362_G_001,GSTEN_00019363_G_001	LOC100489516,LOC101733231,Xtropi_ctrb1,Xtropi_ctrl
OG0000172	ENSACAG00000007376,ENSACAG00000011727	Carg_Chr08G000170,Carg_Chr08G000190,Carg_Chr10G002880	Cmac_LG06G001450,Cmac_LG06G001470,Cmac_LG08G003040	gene20940,gene4616	capn12,capn12_2,si_ch211-202f3.4,zgc_136872,zgc_162184		LOC115543893,LOC115547675,LOC115560758	CAPN12,CAPN12_2,Hsapie_CAPN13,Hsapie_CAPN14	LOC104925807,LOC104927501,LOC104931612,LOC104939929,LOC104939931,LOC109136792,capn3	Capn12,Capn13	LOC101156267,LOC101157105	LOC116943125,LOC116943272,LOC116948249,LOC116948275	GSTEN_00010286_G_001,GSTEN_00012443_G_001,GSTEN_00029983_G_001,GSTEN_00030802_G_001	LOC101731595,capn10l,capn13,capn14,capn8.5,capn8.6
OG0000173	ENSACAG00000003200,ENSACAG00000004190	Carg_Chr01G002260,Carg_Chr09G010090,Carg_Chr15G011410	Cmac_LG01G002660,Cmac_LG07G009980,Cmac_LG13G011090	gene15075,gene15568,gene19834,gene23883	brd2a,brd3a,brd3b	BRD2,BRD3	LOC115532096,LOC115535403,LOC115553366,brd3	BRD2_2,BRD2_4,BRD2_5,BRD2_6,BRD2_7,Hsapie_BRD2,Hsapie_BRD3	LOC104924864,LOC104928643,LOC104933389	Brd2,Brd2_2,Brd2_3,Brd2_4,Brd3	LOC101159110,LOC101162475,LOC101165986,LOC101174934	LOC116955345,LOC116957456	GSTEN_00006084_G_001,GSTEN_00011447_G_001,GSTEN_00033719_G_001	Xtropi_brd3,brd2
OG0000174		Carg_Chr10G008960,Carg_Chr18G003050,Carg_Chr18G003060,Carg_Chr18G003090,Carg_Chr18G003100,Carg_Chr18G003110	Cmac_LG08G009120,Cmac_LG08G009130,Cmac_LG08G009150,Cmac_LG16G003090,Cmac_LG16G003100,Cmac_LG16G003120,Cmac_LG16G003140,Cmac_LG16G003150	gene20951,gene20952,gene20953,gene4057,gene4058	LOC796314,cldne		LOC115528877,LOC115547701,LOC115547712,LOC115547718,LOC115547719		LOC104925796,LOC104925798,LOC104925799,LOC104934291,LOC104934292,LOC109136656,LOC109141340,LOC109141341,LOC109141342,LOC109141678,LOC109141679		LOC101160429,LOC101160678,LOC101162388,LOC101164177,LOC101164424	LOC116939144	GSTEN_00029918_G_001,GSTEN_00029919_G_001,GSTEN_00029921_G_001,GSTEN_00035178_G_001
OG0000175		Carg_Chr07G011890	Cmac_LG05G011760,Cmac_LG05G011770	gene12926,gene12927,gene12928,gene12929,gene12930,gene12931,gene12932,gene12933,gene12934,gene25692			LOC115556578,LOC115557110,LOC115557111,LOC115557113,LOC115557115,LOC115557116,LOC115557117,LOC115557118,LOC115557119,LOC115557120,LOC115557124,LOC115557140,LOC115557141,LOC115557142,LOC115557143,LOC115557377,LOC115557387,LOC115557516,LOC115557555,LOC115557615,LOC115557738		LOC104936680,LOC104936681,LOC104936682,LOC104936683,LOC104937835,LOC104937836,LOC104939847,LOC109142414		LOC101173531,LOC101173771,LOC101174006,LOC101174250,LOC101174489
OG0000176		Carg_Chr21G008640	Cmac_LG11G008370,Cmac_LG11G008380,Cmac_LG13G008670,Cmac_LG18G008440	gene17652,gene17653,gene17654,gene17655	crygm2a,crygm2b,crygm2c,crygm2e,crygm2f,crygm2f_2		LOC115533452,LOC115533453,LOC115534775,LOC115548489,LOC115550368,LOC115550370		LOC104922935,LOC104932531,LOC104932532,LOC104936781,LOC104938584,LOC104938700,LOC104938701,LOC104939602,LOC104939772,LOC104940029,LOC104940108,LOC109136593,LOC109136661,LOC109137127,LOC109141078,LOC109141079		LOC101161489,LOC101164459,LOC101167703,LOC101168516,LOC101169012,LOC101169995,LOC105353738,LOC110013316		GSTEN_00021767_G_001,GSTEN_00029012_G_001
OG0000177	ENSACAG00000000954,ENSACAG00000011260	Carg_Chr10G002410,Carg_Chr13G004340,Carg_Chr14G003360,Carg_Chr16G002270	Cmac_LG08G002540,Cmac_LG11G004360,Cmac_LG12G003440,Cmac_LG14G002300	gene16881,gene17617,gene21944,gene4289	LOC100332969,rap2ab,rap2b,rap2c	RAP2A,RAP2B,RAP2C	Gmorhu_rap2b,LOC115533558,LOC115548866,LOC115552388	Hsapie_RAP2A,Hsapie_RAP2B,Hsapie_RAP2C	LOC104919204,LOC104922683,LOC104925549,LOC104927646	Rap2a,Rap2b,Rap2c	LOC101166017,LOC101168899,Olatip_rap2b,Olatip_rap2c	LOC116944611	GSTEN_00015766_G_001,GSTEN_00026108_G_001,GSTEN_00031205_G_001	Xtropi_rap2b,Xtropi_rap2c,rap2a
OG0000178	ENSACAG00000028934	Carg_Chr02G004960,Carg_Chr02G004970,Carg_Chr02G004980,Carg_Chr23G006910	Cmac_LG02G004380,Cmac_LG02G004390,Cmac_LG02G004400,Cmac_LG20G006770	gene18890,gene18892,gene18894,gene8337,gene8338	pvalb1,pvalb2,pvalb2_2,pvalb3,pvalb3_2,pvalb4	LOC427654,OCM2	LOC115531333,LOC115531334,LOC115531721,LOC115537300,LOC115537726	PVALEF	LOC104918051,LOC104918052,LOC104918844,LOC104918845,LOC104918846		LOC101165806,LOC101173896		GSTEN_00022464_G_001,GSTEN_00022465_G_001,GSTEN_00024166_G_001,GSTEN_00024167_G_001	ocm3,ocm4.1,ocm4.2,ocm4.3,ocm4.4,ocm4.5,ocm4.6
OG0000179	ENSACAG00000012349,ENSACAG00000012353,ENSACAG00000015629,ENSACAG00000015633,ENSACAG00000022519,ENSACAG00000022990,ENSACAG00000023200,ENSACAG00000023291,ENSACAG00000023499,ENSACAG00000024149,ENSACAG00000024282,ENSACAG00000024780,ENSACAG00000024944,ENSACAG00000025046,ENSACAG00000025461,ENSACAG00000026340,ENSACAG00000026732,ENSACAG00000026891,ENSACAG00000027034,ENSACAG00000027098,ENSACAG00000027245,…					PCDHGC3		PCDHGB1,PCDHGB2,PCDHGB3,PCDHGB4,PCDHGB5,PCDHGB6,PCDHGB7		Pcdhgb1,Pcdhgb2,Pcdhgb4,Pcdhgb5,Pcdhgb6,Pcdhgb7				LOC100493106,LOC100493274,LOC100493445,LOC100493596,LOC105946895,LOC116409533,pcdhga11
OG0000180	ENSACAG00000003090,ENSACAG00000014920,ENSACAG00000016948,ENSACAG00000017404	Carg_Chr02G003570,Carg_Chr04G003300,Carg_Chr04G003640	Cmac_LG02G003490,Cmac_LG03G008550,Cmac_LG03G008900	gene18983,gene6331	hrasa,hrasb,kras,nras,zgc_55558,zgc_55558_2	HRAS,KRAS,NRAS	Gmorhu_kras,LOC115529769,LOC115550554	HRAS_2,Hsapie_HRAS,Hsapie_KRAS,Hsapie_NRAS	LOC104930345,Lcroce_kras,hras	Hras,Kras,Kras_2,Nras	LOC101154954,Olatip_hras,Olatip_kras	LOC116945466,LOC116956509	GSTEN_00021499_G_001,GSTEN_00022812_G_001	Xtropi_hras,Xtropi_kras,Xtropi_nras,krasl
OG0000181	ENSACAG00000005131,ENSACAG00000013998	Carg_Chr01G010210,Carg_Chr03G007000,Carg_Chr17G000510,Carg_Chr19G000550	Cmac_LG01G010670,Cmac_LG02G018570,Cmac_LG15G000540,Cmac_LG16G006740	gene13200,gene1772,gene21730,gene724	pygb,pygb_2,pygma,pygmb	PYGB,PYGL	Gmorhu_pygl,LOC115546743,pygm	Hsapie_PYGB,Hsapie_PYGL,PYGM	LOC104935669,LOC104936496,Lcroce_pygl	Pygb,Pygl,Pygm,Pygm_2	LOC101169133,LOC101171113,Olatip_pygb,Olatip_pygl	LOC116939620,LOC116947734,Pmarin_PYGL	GSTEN_00018999_G_001,GSTEN_00025010_G_001,GSTEN_00035781_G_001	LOC100491051,Xtropi_pygl,Xtropi_pygm
OG0000182	ENSACAG00000000476,ENSACAG00000002083	Carg_Chr01G011820,Carg_Chr08G000520,Carg_Chr10G006450,Carg_Chr21G008400	Cmac_LG01G012100,Cmac_LG06G001100,Cmac_LG08G006660,Cmac_LG18G008180	gene13276,gene4430,gene605	meis1a,meis1b,meis2a,meis2b,meis3	MEIS1,MEIS2	LOC115528748,LOC115534305,meis1	Hsapie_MEIS1,Hsapie_MEIS2,MEIS3	LOC104918539,LOC104930906,LOC104938729,LOC104939916,meis2	Meis1,Meis2,Meis3	LOC101154966,LOC101171546,Olatip_meis1,Olatip_meis2	LOC116947347,LOC116947946,LOC116947947,LOC116948498	GSTEN_00037519_G_001	Xtropi_meis1,Xtropi_meis2,Xtropi_meis3
OG0000183		Carg_Chr18G000510,Carg_Chr18G000520,Carg_Chr18G000530,Carg_Chr18G000560,Carg_Chr18G000570,Carg_Chr18G000600,Carg_Chr18G000610	Cmac_LG16G000380,Cmac_LG16G000390,Cmac_LG16G000430,Cmac_LG16G000440,Cmac_LG16G000450,Cmac_LG16G000480,Cmac_LG16G000490	gene21593,gene21595,gene21596,gene21597,gene21598,gene21599,gene21600,gene21601,gene21602,gene21603,gene21604,gene21607	or115-15		LOC115547101,LOC115547104,LOC115547105,LOC115547106,LOC115547438		LOC104931089,LOC104931102,LOC104931105,LOC104939512,LOC104939513,LOC109140352,LOC109142436,LOC109142437		LOC101158130,LOC101160093,LOC101160339,LOC110016341		GSTEN_00009574_G_001,GSTEN_00011201_G_001
OG0000184	ENSACAG00000005354,ENSACAG00000005469,ENSACAG00000012330,ENSACAG00000012361,ENSACAG00000012387,ENSACAG00000012389,ENSACAG00000023476,ENSACAG00000029482	Carg_Chr09G010120,Carg_Chr21G003500	Cmac_LG07G010040,Cmac_LG18G003340	gene14502,gene7085	LOC100536500	CRISP2,LOC428667	LOC115533988,LOC115553369	CRISP3,Hsapie_CRISP2	LOC104932467,LOC104932468	Crisp1,Crisp2,Crisp3	LOC101157728	LOC116938452,LOC116946008,LOC116953163,LOC116955505,LOC116955518,LOC116955538,LOC116955592,LOC116955596,LOC116955604,LOC116955615	GSTEN_00006961_G_001	LOC101732829,crisp1.11,crisp1.3,crisp1.6,crisp1.7,crisp2-like,crispl
OG0000185	ENSACAG00000014786,ENSACAG00000017192,ENSACAG00000017334,ENSACAG00000028697	Carg_Chr08G009000,Carg_Chr08G009010,Carg_Chr08G009020,Carg_Chr08G009030,Carg_Chr08G009060	Cmac_LG06G008580,Cmac_LG06G008590	gene10107,gene10109	c3a.1,c3a.2,c3a.3,c3a.4,c3a.6	C3	LOC115540185,LOC115540255,LOC115540357	Hsapie_C3	LOC104925397,LOC104925398,LOC104939795	Mmuscu_C3	LOC101168584,LOC110015899,c3-1,c3-2	LOC116942274,LOC116942275	GSTEN_00026234_G_001,GSTEN_00026332_G_001,GSTEN_00033512_G_001	LOC100170611,LOC100491968,LOC100492134,LOC100492966,LOC100497762,LOC100497914,LOC101734099,LOC108646250,c3
OG0000186	ENSACAG00000022125	Carg_Chr16G005400,Carg_Chr16G005410	Cmac_LG14G005570,Cmac_LG14G005580		ugt1a2,ugt1a4,ugt1a5,ugt1a6,ugt1a7,ugt1b2,ugt1b3,ugt1b4,ugt1b5,ugt1b7	UGT1A1	LOC115549097	Hsapie_UGT1A1,UGT1A10,UGT1A3,UGT1A4,UGT1A5,UGT1A6,UGT1A7,UGT1A8,UGT1A9	LOC104939222	Ugt1a1,Ugt1a10,Ugt1a2,Ugt1a5,Ugt1a6a,Ugt1a6b,Ugt1a7c,Ugt1a9	LOC100125518,LOC110013324	LOC116944298,LOC116948781,LOC116948796,LOC116948803	GSTEN_00015096_G_001	LOC116406461,Xtropi_ugt1a1,Xtropi_ugt1a6
OG0000187	ENSACAG00000008620			gene360	LOC100149563,LOC100149563_2,LOC100331049,LOC100331451,LOC103909414,LOC110437735,LOC110437735_2,LOC110437853,LOC110437868,LOC110438863,LOC110438950,LOC110438955,LOC110438956,LOC110438965,LOC559585,LOC562245_2,LOC793521_2,LOC797799,LOC797799_2,LOC799834,si_busm1-sl7.7_2,si_dkey-112g5.13,si_dkey-112g5.13_2,si_dkey-112g5.16,si_dkey-112g5.16_2,si_dkey-19p15.4_2,si_dkey-33c12.12,si_dkey-33c12.12_2,si_d…	HTRA2	htra2		LOC104921575		LOC101174474	LOC116937902,Pmarin_HTRA2	GSTEN_00032214_G_001	Xtropi_htra2
OG0000188	ENSACAG00000016907	Carg_Chr07G000660,Carg_Chr12G010990,Carg_Chr12G011000,Carg_Chr12G011010,Carg_Chr12G011020,Carg_Chr12G011030,Carg_Chr12G011040,Carg_Chr12G011050,Carg_Chr12G011060,Carg_Chr12G011070,Carg_Chr12G011080	Cmac_LG05G000430,Cmac_LG10G010650,Cmac_LG10G010660,Cmac_LG10G010670,Cmac_LG10G010680,Cmac_LG10G010690,Cmac_LG10G010710,Cmac_LG10G010720,Cmac_LG10G010730,Cmac_LG10G010740,Cmac_LG10G010750,Cmac_LG10G010760	gene11363,gene11364	si_dkey-78k11.9	WISP2	LOC115545465		LOC104923871,LOC104923884,LOC104923889,LOC104935843		LOC101166131,LOC101173225,LOC101173467,LOC101173908,LOC101173941,LOC110015388,LOC110015389,LOC111947623		GSTEN_00023395_G_001	LOC100488660,LOC100491715,LOC100491885
OG0000189		Carg_Chr18G000830,Carg_Chr20G002170,Carg_Chr20G002340,Carg_Chr20G002350,Carg_Chr20G002360	Cmac_LG16G000710,Cmac_LG17G002160,Cmac_LG17G002320,Cmac_LG17G002330,Cmac_LG17G002340	gene16390,gene16403,gene21642,gene25708	hspb11	HSPB9,LOC772158	LOC115533694		LOC104927712,LOC104928419,LOC104928423,LOC104936857		LOC101162102,LOC101162542,LOC101169225,LOC111948317,LOC111948318,LOC111948319,LOC111948320,LOC111948322,LOC111948323,LOC111948325,LOC111948326,LOC111948328,LOC111948329,LOC111948331,LOC111948332,LOC111948333		GSTEN_00014545_G_001	LOC100489058,LOC100489207,LOC100491399,hsp30c,hsp30d,hsp30e
OG0000190					LOC100536547,LOC108180288,LOC110438167,LOC110440110,LOC560496,LOC797974,pimr109,pimr110,pimr110_2,pimr112,pimr112_2,pimr113,pimr115,pimr117,pimr117_2,pimr118,pimr118_2,pimr119,pimr119_2,pimr120,pimr120_2,pimr122,pimr122_2,pimr122_3,pimr123,pimr123_2,pimr123_3,pimr124,pimr126,pimr128,pimr129,pimr130,pimr132,pimr133,pimr134,pimr135,pimr136,pimr138,pimr210,pimr210_2,pimr212,pimr213,si_ch1073-526c11.…
OG0000191					LOC101886682,LOC108181086,LOC110439063,LOC110439064,LOC110439065,LOC110439067,LOC110439068,LOC110439069,si_dkey-21e2.10,si_dkey-21e2.10_2,si_dkey-21e2.10_3,si_dkey-21e2.13,si_dkey-21e2.13_2,si_dkey-21e2.13_3,si_dkey-21e2.14,si_dkey-21e2.14_2,si_dkey-21e2.14_3,si_dkey-21e2.15,si_dkey-21e2.15_2,si_dkey-21e2.15_3,si_dkey-21e2.16,si_dkey-21e2.16_2,si_dkey-21e2.16_3,si_dkey-21e2.4,si_dkey-21e2.4_2,si_…
OG0000192								KIR3DL2,KIR3DL2_11,KIR3DL2_12,KIR3DL2_13,KIR3DL2_14,KIR3DL2_15,KIR3DL2_16,KIR3DL2_17,KIR3DL2_19,KIR3DL2_2,KIR3DL2_20,KIR3DL2_21,KIR3DL2_22,KIR3DL2_23,KIR3DL2_24,KIR3DL2_25,KIR3DL2_26,KIR3DL2_27,KIR3DL2_28,KIR3DL2_29,KIR3DL2_3,KIR3DL2_30,KIR3DL2_31,KIR3DL2_32,KIR3DL2_33,KIR3DL2_34,KIR3DL2_35,KIR3DL2_36,KIR3DL2_37,KIR3DL2_38,KIR3DL2_39,KIR3DL2_4,KIR3DL2_40,KIR3DL2_41,KIR3DL2_42,KIR3DL2_43,KIR3DL2_4…
OG0000193								OR14J1,OR14J1_2,OR14J1_3,OR14J1_4,OR14J1_5,OR14J1_6,OR14J1_7		Olfr112,Olfr112_2,Olfr112_3,Olfr112_4,Olfr113,Olfr113_2,Olfr113_3,Olfr113_4,Olfr114,Olfr114_2,Olfr114_3,Olfr114_4,Olfr115,Olfr115_2,Olfr115_3,Olfr115_4,Olfr116,Olfr116_2,Olfr116_3,Olfr116_4,Olfr125,Olfr125_2,Olfr125_3,Olfr125_4,Olfr126,Olfr126_2,Olfr126_3,Olfr126_4,Olfr127,Olfr127_2,Olfr127_3,Olfr127_4,Olfr128,Olfr128_2,Olfr128_3,Olfr761,Olfr761_2,Olfr761_3
OG0000194	ENSACAG00000022068,ENSACAG00000022186,ENSACAG00000022341,ENSACAG00000022809,ENSACAG00000022886,ENSACAG00000023397,ENSACAG00000023447,ENSACAG00000023638,ENSACAG00000024011,ENSACAG00000024094,ENSACAG00000025160,ENSACAG00000025348,ENSACAG00000025525,ENSACAG00000026662,ENSACAG00000027658,ENSACAG00000028111							Hsapie_PCDHA11,Hsapie_PCDHA12,Hsapie_PCDHA13,Hsapie_PCDHA2,Hsapie_PCDHA3,Hsapie_PCDHA4,Hsapie_PCDHA7,PCDHA1,PCDHA10,PCDHA5,PCDHA6,PCDHA8,PCDHA9		Gm37013,Gm38666,Gm38667,Pcdha1,Pcdha10,Pcdha11,Pcdha12,Pcdha2,Pcdha3,Pcdha4,Pcdha5,Pcdha6,Pcdha7,Pcdha8,Pcdha9
OG0000195	ENSACAG00000004528,ENSACAG00000008091	Carg_Chr01G011380,Carg_Chr08G000950,Carg_Chr19G000540	Cmac_LG01G011720,Cmac_LG06G000710,Cmac_LG16G006730	gene13120,gene21542,gene21729,gene9537,gene9850	slc22a6l,slc22a7a,slc22a7b.1,slc22a7b.1_2,slc22a7b.2,slc22a7b.2_2,slc22a7b.3_2,zmp_0000001102	SLC22A7	LOC115535778,LOC115546746,LOC115547977	Hsapie_SLC22A7	LOC104930188,LOC104932490,LOC104936497,LOC104937566	Slc22a26,Slc22a7	LOC101169903,LOC101170147,slc22a7	LOC116951311,Pmarin_SLC22A7	GSTEN_00008943_G_001,GSTEN_00014658_G_001,GSTEN_00018759_G_001,GSTEN_00023245_G_001	LOC116411083,slc22a20p.1,slc22a6
OG0000196	ENSACAG00000006393,ENSACAG00000009152,ENSACAG00000013527,ENSACAG00000013815	Carg_Chr03G003960,Carg_Chr10G002820,Carg_Chr18G005100,Carg_Chr21G006080	Cmac_LG02G015590,Cmac_LG08G002980,Cmac_LG16G005240,Cmac_LG18G005900	gene380,gene4610,gene6925	itpka,itpka_2,itpkb,itpkca,itpkcb	ITPKA_2	LOC115543979,LOC115547645,LOC115552823,LOC115560672	Hsapie_ITPKA,ITPKC	LOC104919753,LOC104922127,LOC104931336	Itpka,Itpkc	LOC101160679,Olatip_itpka,Olatip_itpkb	LOC116943254,LOC116947722	GSTEN_00014779_G_001,GSTEN_00020685_G_001,GSTEN_00020686_G_001,GSTEN_00022203_G_001,GSTEN_00032195_G_001	Xtropi_itpka,itpkc
OG0000197	ENSACAG00000000167,ENSACAG00000003385,ENSACAG00000029174	Carg_Chr01G003260,Carg_Chr01G007320,Carg_Chr09G008890,Carg_Chr09G008900	Cmac_LG01G003730,Cmac_LG01G007770,Cmac_LG07G008810,Cmac_LG07G008820	gene14238,gene14239,gene19908,gene20074	LOC567622,ago1,ago2,ago3b	AGO1,AGO3	LOC115535672,LOC115535926,LOC115545257,LOC115545258	AGO2,Hsapie_AGO3	LOC104922835,LOC104928058,LOC104933415	Ago2,Ago3	LOC101156100,LOC101157320,LOC101165653,LOC101169483	LOC116945233,LOC116946559,LOC116946611	GSTEN_00022729_G_001,GSTEN_00032955_G_001	Xtropi_ago1,Xtropi_ago2,ago3
OG0000198	ENSACAG00000007207,ENSACAG00000007541,ENSACAG00000029137	Carg_Chr04G007270,Carg_Chr07G008400,Carg_Chr12G000380,Carg_Chr12G007070,Carg_Chr24G000200	Cmac_LG03G012440,Cmac_LG05G008290,Cmac_LG10G000390,Cmac_LG10G006740,Cmac_LG21G000220	gene12858,gene25103,gene6487,gene8583	kcnd2,kcnd3	KCND2,KCND3	Gmorhu_kcnd2,Gmorhu_kcnd3,LOC115551479,LOC115557813	Hsapie_KCND2,Hsapie_KCND3	LOC104922298,LOC104931676,LOC104940628,LOC109138787,Lcroce_kcnd2	Kcnd2,Kcnd3	LOC101159502,LOC101165880,LOC101167781	Pmarin_KCND1	GSTEN_00003544_G_001,GSTEN_00013530_G_001,GSTEN_00029755_G_001	Xtropi_kcnd1,Xtropi_kcnd2,Xtropi_kcnd3
OG0000199	ENSACAG00000003739,ENSACAG00000010265,ENSACAG00000011072	Carg_Chr06G009550,Carg_Chr09G009690,Carg_Chr15G006300,Carg_Chr16G002870	Cmac_LG04G009580,Cmac_LG07G009550,Cmac_LG13G006220,Cmac_LG14G002920	gene14966,gene21876,gene23811,gene5042	LOC100534722,mex3a,mex3b	MEX3A,MEX3B,MEX3D	Gmorhu_mex3a,Gmorhu_mex3b,LOC115549434	Hsapie_MEX3A,Hsapie_MEX3B,Hsapie_MEX3D,MEX3C	LOC104929649,LOC104933124,Lcroce_mex3a	Mex3a,Mex3c,Mex3d	LOC101170521,Olatip_mex3a	LOC116950721	GSTEN_00004747_G_001,GSTEN_00007700_G_001,GSTEN_00028523_G_001	Xtropi_mex3a,Xtropi_mex3b,Xtropi_mex3c,Xtropi_mex3d
OG0000200	ENSACAG00000001495,ENSACAG00000016161	Carg_Chr01G012180,Carg_Chr03G008650,Carg_Chr08G001260,Carg_Chr21G004940	Cmac_LG01G012430,Cmac_LG02G020300,Cmac_LG06G000410,Cmac_LG18G004790	gene13173,gene6994,gene896,gene9527	kcnh1a,kcnh1b,kcnh5a,kcnh5a_2,kcnh5b	KCNH1,KCNH5	LOC115534005,LOC115539929,LOC115543475,LOC115560209	Hsapie_KCNH1,Hsapie_KCNH5	LOC104925573,LOC104929869,LOC104930555,LOC104936666	Kcnh1,Kcnh5	LOC101155792,LOC101170816,LOC101172862,LOC101174795	LOC116947904,LOC116948435,Pmarin_KCNH1	GSTEN_00008942_G_001,GSTEN_00014307_G_001	kcnh1,kcnh5
OG0000201		Carg_Chr12G000920,Carg_Chr12G000930,Carg_Chr12G001480,Carg_Chr12G001490,Carg_Chr12G001500	Cmac_Contig00013_ERROPOS3200000+G000020,Cmac_Contig00013_ERROPOS3200000+G000030,Cmac_Contig00013_ERROPOS3200000+G000040,Cmac_Contig00013_ERROPOS3200000+G000050,Cmac_Contig00126G000010,Cmac_LG10G000800,Cmac_LG10G000820,Cmac_LG10G000850	gene10886,gene10887,gene1499,gene17537,gene25404	LOC798191,si_ch211-261n11.7,si_dkey-23c22.5,si_dkey-23c22.9,zgc_153631,zgc_153759		LOC115531221,LOC115532608,LOC115539280,LOC115539281,LOC115542057,LOC115551312,LOC115552322,LOC115552478,LOC115553049,LOC115553203,LOC115559088,LOC115559682	TNFRSF14_2	LOC104939369,LOC104939381	Tnfrsf14	LOC101161312,LOC105354482,LOC105355953	LOC116955652
OG0000202		Carg_Chr08G001020,Carg_Chr08G001150	Cmac_Contig00061G000030,Cmac_LG06G000040,Cmac_LG06G000980,Cmac_LG19G006390	gene23878	LOC103910803								GSTEN_00000404_G_001,GSTEN_00001836_G_001,GSTEN_00001879_G_001,GSTEN_00001891_G_001,GSTEN_00002407_G_001,GSTEN_00004152_G_001,GSTEN_00004205_G_001,GSTEN_00004388_G_001,GSTEN_00004390_G_001,GSTEN_00004400_G_001,GSTEN_00005299_G_001,GSTEN_00005300_G_001,GSTEN_00005399_G_001,GSTEN_00005450_G_001,GSTEN_00006003_G_001,GSTEN_00006063_G_001,GSTEN_00008212_G_001,GSTEN_00008326_G_001,GSTEN_00008546_G_001,…
OG0000203			Cmac_Contig00067G000040,Cmac_Contig00280_ERROPOS12639078+G000070		ighv2-1			IGHV1-24,IGHV1-24_2,IGHV1-3,IGHV1-3_2,IGHV1-45,IGHV1-45_2,IGHV1-58,IGHV1-58_2,IGHV1-69-2,IGHV1-69-2_2,MIR5195_2		Ighv1-14,Ighv1-15,Ighv1-18,Ighv1-19,Ighv1-22,Ighv1-23,Ighv1-36,Ighv1-42,Ighv1-49,Ighv1-5,Ighv1-52,Ighv1-53,Ighv1-54,Ighv1-62-1,Ighv1-62-2,Ighv1-62-3,Ighv1-63,Ighv1-66,Ighv1-71,Ighv1-72,Ighv1-77,Ighv1-81,Ighv1-84,Ighv14-1,Ighv14-1_2,Ighv14-3,Ighv14-3_2,Ighv14-4,Ighv15-2	LOC101157863
OG0000204						LOC100858082,LOC101749786,LOC101749893,LOC101750160,LOC101750292,LOC101750354,LOC107049105,LOC107049420,LOC107049422,LOC107049423,LOC107049424,LOC107049425,LOC107049426,LOC107049429,LOC107049431,LOC107049432,LOC107049433,LOC107049434,LOC107049435,LOC107049436,LOC107049440,LOC107049441,LOC107049442,LOC107049444,LOC107049445,LOC112529933,LOC112531057,LOC112531058,LOC112531079,LOC112531080,LOC112531…
OG0000205						LOC100857343,LOC107049037		OR12D1,OR12D1_2,OR12D1_3,OR12D1_4,OR12D1_5,OR12D1_6,OR12D1_7,OR12D2,OR12D2_2,OR12D2_3,OR12D2_4,OR12D2_5,OR12D2_6,OR12D3,OR12D3_2,OR12D3_3,OR12D3_4,OR12D3_5,OR12D3_6		Olfr100,Olfr101,Olfr101_2,Olfr101_3,Olfr101_4,Olfr102,Olfr102_2,Olfr102_3,Olfr102_4,Olfr103,Olfr103_2,Olfr103_3,Olfr103_4,Olfr109,Olfr109_2,Olfr109_3,Olfr109_4				LOC100492011,LOC100492335,LOC100492502,LOC100492663,LOC100492837,LOC101731654
OG0000206								GOLGA6A,GOLGA6B,GOLGA6C,GOLGA6D,GOLGA8A,GOLGA8B,GOLGA8F,GOLGA8F_2,GOLGA8F_3,GOLGA8F_4,GOLGA8G,GOLGA8G_2,GOLGA8G_3,GOLGA8G_4,GOLGA8H,GOLGA8H_2,GOLGA8H_3,GOLGA8H_4,GOLGA8J,GOLGA8J_2,GOLGA8J_3,GOLGA8J_4,GOLGA8K,GOLGA8K_2,GOLGA8M,GOLGA8M_2,GOLGA8M_3,GOLGA8N,GOLGA8N_2,GOLGA8N_3,GOLGA8N_4,GOLGA8O,GOLGA8O_2,GOLGA8Q,GOLGA8Q_2,GOLGA8Q_3,GOLGA8R,GOLGA8R_2,GOLGA8R_3,GOLGA8S,GOLGA8S_2,GOLGA8T,GOLGA8T_2,GOLGA…
OG0000207	ENSACAG00000000536,ENSACAG00000007915,ENSACAG00000007927,ENSACAG00000007934,ENSACAG00000007984,ENSACAG00000007989,ENSACAG00000008003,ENSACAG00000011120,ENSACAG00000011151,ENSACAG00000011159,ENSACAG00000011171,ENSACAG00000011179,ENSACAG00000022832,ENSACAG00000023576,ENSACAG00000024909,ENSACAG00000027149,ENSACAG00000028256,ENSACAG00000028410,ENSACAG00000028716,ENSACAG00000028723,ENSACAG00000029001,…	Carg_Chr17G007710,Carg_Chr17G007790,Carg_Chr17G007800,Carg_Chr17G007870,Carg_Chr17G007880	Cmac_LG15G007460,Cmac_LG15G007540		si_dkey-9i23.5	REG4		Hsapie_REG4,REG1A,REG1B		Reg1,Reg2,Reg3a,Reg4			GSTEN_00024278_G_001	MGC64513,reg1b,reg4
OG0000208	ENSACAG00000002902,ENSACAG00000002917,ENSACAG00000002942,ENSACAG00000005529,ENSACAG00000005531,ENSACAG00000005533,ENSACAG00000006467,ENSACAG00000006477,ENSACAG00000007113,ENSACAG00000007427,ENSACAG00000007844,ENSACAG00000008025,ENSACAG00000008049,ENSACAG00000009626,ENSACAG00000009643,ENSACAG00000009650,ENSACAG00000009658,ENSACAG00000009664,ENSACAG00000009673,ENSACAG00000009676,ENSACAG00000010874,…									Vmn2r18,Vmn2r53,Vmn2r54,Vmn2r55,Vmn2r56				LOC100494787
OG0000209	ENSACAG00000001849,ENSACAG00000015624	Carg_Chr02G003050,Carg_Chr02G005030,Carg_Chr08G011360,Carg_Chr23G006970	Cmac_LG02G002960,Cmac_LG02G004450,Cmac_LG06G010950,Cmac_LG20G006830	gene19053,gene19201,gene8331	nptx1l,nptx2a,nptx2b	NPTX1,NPTX2	LOC115531368,LOC115537669,LOC115538175,nptx1	Hsapie_NPTX1,Hsapie_NPTX2	LOC104918047,LOC104918869,LOC104921545,LOC104929529,LOC109138146,LOC109138502	Nptx1,Nptx2	LOC101162683,LOC101164894,LOC101167577,Olatip_nptx1	LOC116946168,LOC116949535	GSTEN_00021835_G_001,GSTEN_00022471_G_001,GSTEN_00032494_G_001	Xtropi_nptx1,nptx2
OG0000210	ENSACAG00000006125,ENSACAG00000006796,ENSACAG00000013766,ENSACAG00000013933,ENSACAG00000014071,ENSACAG00000029101,ENSACAG00000029160	Carg_Chr20G000920,Carg_Chr20G000930	Cmac_LG17G000880,Cmac_LG17G000890,Cmac_LG17G000900	gene15222	lyz,lyz_2,lyz_3	LYZ		Hsapie_LYZ,LYZL6,LYZL6_2,SPACA3,SPACA5,SPACA5B	LOC104935656,LOC104937022,LOC109138459	9530003J23Rik,Lyz1,Lyz2,Lyzl1,Lyzl6,Spaca3,Spaca5	Olatip_lyz	LOC116952716	GSTEN_00003154_G_001,GSTEN_00026516_G_001	LOC100493166,LOC100493330,LOC116407060,MGC89221,Xtropi_lyz,spaca5
OG0000211	ENSACAG00000002099,ENSACAG00000003435	Carg_Chr07G009030,Carg_Chr12G006830,Carg_Chr24G001740	Cmac_LG03G010110,Cmac_LG05G008910,Cmac_LG10G006510,Cmac_LG21G001790	gene12701,gene6256,gene8655	cd9a,tspan2a,tspan2a_2,tspan2b	CD9,TSPAN2	LOC115540129,LOC115546694,LOC115550383,cd9	Hsapie_CD9,Hsapie_TSPAN2	LOC104931849,LOC104935967,LOC109140512,Lcroce_cd9,tspan2	Cd9,Tspan2	LOC101156133,LOC101157617,LOC101171158,LOC101173781	LOC103091818,LOC103091825,LOC116958586,LOC116958591	GSTEN_00033888_G_001,GSTEN_00035589_G_001	Xtropi_cd9,Xtropi_tspan2
OG0000212	ENSACAG00000028535	Carg_Chr08G009130,Carg_Chr08G012270,Carg_Chr08G012390,Carg_Chr08G012430,Carg_Chr17G004030,Carg_Chr18G000240	Cmac_LG02G001710,Cmac_LG06G008650,Cmac_LG06G011910,Cmac_LG06G012020	gene14257,gene19326	LOC100005907,LOC100330380,LOC100332986,LOC110437776,LOC110438792,LOC110439968,LOC793449,LOC793449_2,LOC799889,si_dkey-73p2.1,zgc_152658,zgc_152658_2,zgc_171452,zgc_92184	GIMAP7L2		GIMAP4	LOC104928266,LOC104928504,LOC104932721,LOC104940150,LOC109138589,LOC109140323,LOC109140466,LOC109140713	Gimd1	LOC101161348,LOC101167342,LOC101170968,LOC110017543,LOC111948686
OG0000213	ENSACAG00000011361,ENSACAG00000011795,ENSACAG00000016677	Carg_Chr01G014730,Carg_Chr14G005590,Carg_Chr20G005360,Carg_Chr23G007790	Cmac_LG01G015030,Cmac_LG12G005510,Cmac_LG17G005340,Cmac_LG20G007600	gene13530,gene16319,gene17065,gene8254	mapk8a,mapk8b,mapk9	MAPK10,MAPK8,MAPK9	LOC115530917,LOC115552565,LOC115559531,mapk10	Hsapie_MAPK8,Hsapie_MAPK9	LOC104922720,LOC104924269,Lcroce_mapk10,mapk8	Mapk8,Mapk9	LOC101157952,LOC101158978,LOC101164997,LOC101168799	LOC116940312,LOC116951012	GSTEN_00014434_G_001,GSTEN_00019882_G_001,GSTEN_00030625_G_001	Xtropi_mapk8
OG0000214	ENSACAG00000009013,ENSACAG00000017367	Carg_Chr01G012710,Carg_Chr08G010700,Carg_Chr17G000290,Carg_Chr23G001060	Cmac_LG01G012980,Cmac_LG06G010200,Cmac_LG15G000290,Cmac_LG20G001030	gene10372,gene13251,gene8397	htra1a,htra1a_2,htra1b,htra3a,htra4	HTRA1,HTRA3	LOC115531469,LOC115539795,LOC115554519,LOC115560245	Hsapie_HTRA1,Hsapie_HTRA3	LOC104926079,LOC104931072,LOC104932201,Lcroce_htra3,htra1	Htra1,Htra3	LOC105355810,Olatip_htra1,Olatip_htra3	LOC116944705	GSTEN_00006681_G_001,GSTEN_00022346_G_001,GSTEN_00031557_G_001	Xtropi_htra1,Xtropi_htra3,Xtropi_htra4
OG0000215	ENSACAG00000007777	Carg_Chr17G000490,Carg_Chr17G001450,Carg_Chr17G001470	Cmac_LG15G000510,Cmac_LG15G000520,Cmac_LG15G001520,Cmac_LG15G001540	gene1739,gene1741,gene1769,gene1770,gene25453	rbm4.1,rbm4.2,rbm4.3,zgc_77262	LOC100859276,RBM4B	LOC115529641,LOC115529743,LOC115530000,LOC115530001	Hsapie_RBM4B,RBM14-RBM4,RBM4	LOC104935672,LOC104935673	Gm21992,Rbm4,Rbm4b	LOC101169128,LOC101169319,LOC101169378,LOC101169980	LOC116937457,LOC116947209,LOC116950421	GSTEN_00008452_G_001,GSTEN_00010344_G_001,GSTEN_00010346_G_001	batf2,rbm4b
OG0000216	ENSACAG00000009990,ENSACAG00000017167	Carg_Chr04G004290,Carg_Chr05G001430	Cmac_LG03G003860,Cmac_LG03G009500	gene15970,gene6318	LOC100148225,LOC100536860,zgc_171779,zgc_173556,zp3,zp3.2,zp3a.1,zp3a.2	ZP3,ZP3L1,ZP3L2	LOC115541378,LOC115550352,LOC115551355	Hsapie_ZP3	LOC104926637,LOC104932997,LOC104940476	Zp3	1-sf,LOC101164783	LOC116937004,LOC116938035,LOC116938038,LOC116953238,LOC116958493,LOC116958506,LOC116958507,LOC116958508,LOC116958509,LOC116958515	GSTEN_00008692_G_001,GSTEN_00033314_G_001	LOC100495051,LOC394444
OG0000217	ENSACAG00000008399	Carg_Chr15G005490,Carg_Chr20G002560,Carg_Chr23G003650	Cmac_LG13G005400,Cmac_LG17G002530,Cmac_LG20G003570	gene15577,gene23157,gene24548,gene8071	ndr1,ndr1_2,ndr2,spaw	NODAL	LOC115541279,LOC115545379,nodal	Hsapie_NODAL	LOC104920104,LOC104920316,Lcroce_nodal	Nodal	LOC100125479,LOC101162532,Olatip_nodal		GSTEN_00010126_G_001,GSTEN_00024777_G_001,GSTEN_00029468_G_001	LOC100488935,LOC100490072,LOC100491713,LOC101732995,LOC101734157,LOC101734231,LOC116409495,Xtropi_nodal,nodal1,nodal2,nodal3.1,nodal5,nodal6
OG0000218	ENSACAG00000006658,ENSACAG00000009795	Carg_Chr08G004160,Carg_Chr15G005440,Carg_Chr17G005940,Carg_Chr20G003650	Cmac_LG06G003720,Cmac_LG13G005350,Cmac_LG15G005870,Cmac_LG17G003590	gene1316,gene16540,gene24554,gene9626	osbp,osbp2_2,si_ch211-106a19.1,si_ch211-106a19.1_2	OSBP,OSBP2	LOC115529385,LOC115541044,LOC115542734,LOC115545377	Hsapie_OSBP,Hsapie_OSBP2	LOC104920322,LOC104923231,LOC104923974,LOC104936946	Osbp,Osbp2	LOC101155887,LOC101161217,LOC101170773,LOC101175572	LOC116939146	GSTEN_00011467_G_001,GSTEN_00013714_G_001,GSTEN_00017317_G_001,GSTEN_00029473_G_001	Xtropi_osbp,Xtropi_osbp2
OG0000219	ENSACAG00000021058,ENSACAG00000021090							Hsapie_TAS2R7,TAS2R10,TAS2R10_2,TAS2R10_3,TAS2R13,TAS2R13_2,TAS2R13_3,TAS2R14,TAS2R14_2,TAS2R14_3,TAS2R3,TAS2R7_2,TAS2R7_3,TAS2R8,TAS2R8_2,TAS2R8_3,TAS2R9,TAS2R9_2,TAS2R9_3		Tas2r102,Tas2r103,Tas2r104,Tas2r105,Tas2r106,Tas2r107,Tas2r109,Tas2r110,Tas2r113,Tas2r114,Tas2r115,Tas2r116,Tas2r117,Tas2r121,Tas2r122,Tas2r123,Tas2r124,Tas2r129,Tas2r130,Tas2r136,Tas2r137,Tas2r140
OG0000220	ENSACAG00000000409,ENSACAG00000002036	Carg_Chr09G008220,Carg_Chr10G003680,Carg_Chr18G004620	Cmac_Contig00284_ERROPOS2000000G000010,Cmac_Contig00284_ERROPOS2000000G000020,Cmac_LG02G001260,Cmac_LG07G008120,Cmac_LG08G003860,Cmac_LG16G004780	gene15135,gene21336,gene4322	LOC100536698,bcam,mcama,mcama_2,mcamb	MCAM	Gmorhu_bcam,LOC115546790,mcam	BCAM,Hsapie_MCAM	LOC104921109,LOC104929458,LOC104936447	Bcam,Mcam	LOC101163511,LOC101168071,Olatip_mcam	LOC116939046,LOC116948061,LOC116948062,LOC116948094,LOC116948099,LOC116948567,LOC116957480	GSTEN_00019471_G_001	Xtropi_bcam,Xtropi_mcam
OG0000221		Carg_Chr04G001870		gene22933,gene22994,gene23115					LOC109136805,LOC109136978,LOC109137581,LOC109139268,LOC109139341		LOC101158559,LOC101171884,LOC105357469,LOC105358775,LOC110013652,LOC110014297,LOC110014495,LOC110014870,LOC110015291,LOC110015802,LOC110017417,LOC111946447,LOC111946682,LOC111946794,LOC111946807,LOC111946872,LOC111947144,LOC111947439,LOC111947483,LOC111947694,LOC111947796,LOC111947819,LOC111947960,LOC111948059,LOC111948641,LOC111948787,LOC111948788,LOC111948804,LOC111948808,LOC111948809,LOC111948…
OG0000222					LOC100002202,LOC100002202_2,LOC100006401,LOC100006815,LOC100006889,LOC100007007,LOC100007049,LOC100007069,LOC100329755,LOC100329825,LOC100329917,LOC100329917_2,LOC100535429,LOC100535522,LOC100535555,LOC100536005,LOC100536964,LOC101882874,LOC101885891,LOC103911531,LOC103911535,LOC103911535_2,LOC110438815,LOC110438816,LOC110438817,LOC110438818,LOC110438819,LOC110438820,LOC110438889,LOC110438889_2,L…
OG0000223						EDBETA,KRTAP19-2,LOC100857270,LOC100857297,LOC100857367,LOC100857468,LOC100858504,LOC100858728,LOC100859586,LOC100859616,LOC100859657,LOC100859722,LOC100859756,LOC100859790,LOC101748164,LOC101750550,LOC101750668,LOC101751554,LOC101751614,LOC107049025,LOC107049026,LOC107055091,LOC107055103,LOC107055104,LOC107055106,LOC395095,LOC396479,LOC396480,LOC408038,LOC425362,LOC426217,LOC426218,LOC426912,LOC…
OG0000224								KIR3DL1,KIR3DL1_10,KIR3DL1_12,KIR3DL1_13,KIR3DL1_14,KIR3DL1_15,KIR3DL1_16,KIR3DL1_17,KIR3DL1_18,KIR3DL1_19,KIR3DL1_2,KIR3DL1_20,KIR3DL1_21,KIR3DL1_22,KIR3DL1_23,KIR3DL1_24,KIR3DL1_25,KIR3DL1_26,KIR3DL1_27,KIR3DL1_28,KIR3DL1_29,KIR3DL1_3,KIR3DL1_30,KIR3DL1_31,KIR3DL1_32,KIR3DL1_33,KIR3DL1_4,KIR3DL1_5,KIR3DL1_6,KIR3DL1_7,KIR3DL1_8,KIR3DL1_9,KIR3DS1,KIR3DS1_10,KIR3DS1_2,KIR3DS1_3,KIR3DS1_4,KIR3DS1_5…
OG0000225								HLA-A,HLA-A_2,HLA-A_3,HLA-A_4,HLA-A_5,HLA-A_6,HLA-A_7,HLA-A_8,HLA-B,HLA-B_2,HLA-B_3,HLA-B_4,HLA-B_5,HLA-B_6,HLA-C,HLA-C_2,HLA-C_3,HLA-C_4,HLA-C_5,HLA-C_6,HLA-C_7,HLA-E,HLA-E_2,HLA-E_3,HLA-E_4,HLA-E_5,HLA-E_6,HLA-E_7,HLA-F,HLA-F_2,HLA-F_3,HLA-F_4,HLA-F_5,HLA-F_6,HLA-F_7,HLA-G,HLA-G_2,HLA-G_3,HLA-G_4,HLA-G_5,HLA-G_6,HLA-G_7,HLA-G_8
OG0000226														LOC100485069,LOC100485385,LOC100485533,LOC100485683,LOC100485985,LOC100486128,LOC100486273,LOC100486419,LOC100488863,LOC100490141,LOC100490312,LOC100490485,LOC100490822,LOC100495404,LOC100496586,LOC100496596,LOC100496693,LOC100496754,LOC100496848,LOC100496914,LOC100497006,LOC100497076,LOC100497166,LOC100497489,LOC100497643,LOC100498105,LOC100498262,LOC100498417,LOC100498582,LOC101732030,LOC101732…
OG0000227	ENSACAG00000007103,ENSACAG00000014864	Carg_Chr03G009070,Carg_Chr14G003740,Carg_Chr21G006040	Cmac_LG02G020750,Cmac_LG12G003780,Cmac_LG18G005860	gene16925,gene6921,gene824	ehd1a,ehd1b,ehd1b_2,ehd1b_3,ehd3,ehd4	EHD3,EHD4	LOC115534803,LOC115543785,LOC115551903	EHD1,Hsapie_EHD3,Hsapie_EHD4	LOC104927375,LOC104927440,LOC104934092	Ehd1,Ehd1_2,Ehd3,Ehd4	LOC101158863,LOC101160952,LOC101167502	LOC116947253,LOC116948415	GSTEN_00008495_G_001,GSTEN_00020682_G_001	Xtropi_ehd3,Xtropi_ehd4,ehd1
OG0000228	ENSACAG00000008140,ENSACAG00000009241	Carg_Chr07G009970,Carg_Chr11G008350,Carg_Chr12G011700,Carg_Chr16G002160	Cmac_LG05G009840,Cmac_LG09G008360,Cmac_LG10G011430,Cmac_LG14G002170	gene11044,gene12631,gene21956,gene2261	ephb1,ephb2a,ephb2a_2,ephb2b	EPHB1,EPHB2	LOC115550521,LOC115555802	Hsapie_EPHB1,Hsapie_EPHB2	LOC104917933,LOC104919214,LOC104930567,LOC104932800	Ephb1,Ephb2	LOC101156311,LOC101165974,LOC101169846,LOC101173092	LOC116946953,LOC116950464	GSTEN_00012392_G_001,GSTEN_00022950_G_001,GSTEN_00028429_G_001,GSTEN_00033546_G_001	LOC116410852,Xtropi_ephb1
OG0000229	ENSACAG00000006401,ENSACAG00000015304	Carg_Chr14G003030,Carg_Chr16G001730,Carg_Chr18G005180	Cmac_LG09G001370,Cmac_LG12G003150,Cmac_LG14G001740	gene16829,gene21257,gene21993,gene2727	rab41,rab41_2,rab6a,rab6bb	RAB41,RAB6A	LOC115546667,LOC115548441,LOC115552351,LOC115555395	Hsapie_RAB6A,RAB6B	LOC104919718,LOC104926030,LOC104929189,Lcroce_rab41	Rab6a,Rab6b	LOC101156359,LOC101168376,Olatip_rab6a,rab6b	LOC116956773,LOC116957857,LOC116958062	GSTEN_00022192_G_001,GSTEN_00028397_G_001	Xtropi_rab41,Xtropi_rab6a,Xtropi_rab6b
OG0000230	ENSACAG00000011292,ENSACAG00000013937,ENSACAG00000015735,ENSACAG00000017162	Carg_Chr06G004090,Carg_Chr09G002500,Carg_Chr09G002510,Carg_Chr23G008530	Cmac_LG04G004130,Cmac_LG07G002460,Cmac_LG20G008250	gene14442	sult2st3,sult5a1	SULT2B1,SULT2B1L2	LOC115531230,LOC115531239,LOC115554407	Hsapie_SULT2B1,SULT2A1	LOC104919259,LOC104928100	Sult2a1,Sult2a3,Sult2a4,Sult2a5,Sult2a6,Sult2a7,Sult2b1	LOC101168609,LOC110016637,LOC111948904	LOC116940218,LOC116952141	GSTEN_00010527_G_001,GSTEN_00035347_G_001	LOC100144919,LOC100486268,LOC100497264,sult2a1,sult2b1
OG0000231	ENSACAG00000029548	Carg_Chr07G002510,Carg_Chr07G008950,Carg_Chr12G006530,Carg_Chr12G009160	Cmac_LG05G002460,Cmac_LG05G008840,Cmac_LG10G006210,Cmac_LG10G008780	gene11264,gene11495,gene12301,gene12694,gene9114	LOC103909673,fam19a4b_2,si_ch211-254n4.3,si_ch211-254n4.3_2,si_dkey-238f9.1	FAM19A3	LOC115541939,LOC115545497,LOC115547269,LOC115556556	TAFA3	LOC104918365,LOC104931491,LOC104932092,LOC104932185	Tafa3,Tafa4	LOC101154949,LOC101172155	LOC116952304,LOC116952788	GSTEN_00007126_G_001,GSTEN_00013280_G_001,GSTEN_00021001_G_001,GSTEN_00023613_G_001,GSTEN_00028024_G_001,GSTEN_00033876_G_001	tafa3
OG0000232	ENSACAG00000000531,ENSACAG00000003974,ENSACAG00000011248	Carg_Chr02G004790,Carg_Chr08G006990,Carg_Chr08G007550,Carg_Chr23G009200	Cmac_LG02G004200,Cmac_LG06G006560,Cmac_LG06G007130,Cmac_LG20G008910	gene18912,gene9948	sept3,sept9a,sept9b,sept9b_2	SEPT3,SEPT9	LOC115539973,LOC115559081,septin3	SEPTIN12,SEPTIN9	LOC104926647,LOC104929807,LOC104934564,LOC104936047,LOC109137888	Sept12,Sept9	LOC101157110,LOC101169457,Olatip_sept3	LOC116946088,LOC116949693	GSTEN_00005794_G_001,GSTEN_00006198_G_001,GSTEN_00007068_G_001,GSTEN_00034487_G_001	Xtropi_septin3,septin9
OG0000233	ENSACAG00000006901,ENSACAG00000013798,ENSACAG00000014898	Carg_Chr14G008210,Carg_Chr18G002010,Carg_Chr19G001950	Cmac_LG12G008080,Cmac_LG16G001990,Cmac_LG16G007980	gene17184,gene20685,gene20902	LOC100001259,gabra1,gabra3,si_dkey-52k1.6	GABRA1,GABRA2	Gmorhu_gabra1,LOC115543394,LOC115547229,LOC115552837	Hsapie_GABRA1,Hsapie_GABRA2,Hsapie_GABRA3	LOC104917789,LOC104920028,LOC104920558,LOC104934429	Gabra1,Gabra2,Gabra3	LOC101158539,LOC101165582,Olatip_gabra1	LOC116943683	GSTEN_00007052_G_001,GSTEN_00020380_G_001,GSTEN_00033743_G_001	Xtropi_gabra1,Xtropi_gabra3,gabra2
OG0000234	ENSACAG00000000943,ENSACAG00000003086	Carg_Chr04G007760,Carg_Chr07G002630,Carg_Chr12G007900,Carg_Chr12G009630	Cmac_LG03G012910,Cmac_LG05G002560,Cmac_LG10G007560,Cmac_LG10G009250	gene11551,gene11679,gene12355,gene6294	prickle1a,prickle1b,prickle2a,prickle2b,prickle3	PRICKLE1,PRICKLE2	LOC115545539,prickle1,prickle2	Hsapie_PRICKLE1,Hsapie_PRICKLE2	LOC104925408,LOC104927906,Lcroce_prickle3	Prickle1,Prickle2	LOC101168539,Olatip_prickle1,Olatip_prickle2,Olatip_prickle3	LOC116947514,LOC116952770	GSTEN_00021034_G_001,GSTEN_00029692_G_001,GSTEN_00033248_G_001	Xtropi_prickle1,Xtropi_prickle2
OG0000235	ENSACAG00000025384,ENSACAG00000028461	Carg_Chr01G009760,Carg_Chr09G009570	Cmac_LG01G010230,Cmac_LG07G009440	gene14982,gene20440	tnfa,tnfb		LOC115536248,LOC115553303	LTA,LTA_2,LTA_3,LTA_4,LTA_5,LTA_6,LTA_7,TNF,TNF_2,TNF_3,TNF_4,TNF_5,TNF_6,TNF_7,TNF_8	LOC104931067,LOC104931068,LOC104933337,LOC109136924	Lta,Lta_2,Lta_3,Lta_4,Tnf,Tnf_2,Tnf_3,Tnf_4	LOC101159531,LOC101172593			Xtropi_lta
OG0000236	ENSACAG00000016113	Carg_Chr08G008090,Carg_Chr08G008100,Carg_Chr08G008110,Carg_Contig00122G000010	Cmac_LG06G007650,Cmac_LG06G007660,Cmac_LG06G007670,Cmac_LG06G011890,Cmac_LG11G007720,Cmac_LG11G007810,Cmac_LG11G007890	gene10168	LOC100534679,LOC100535655,LOC101882781,LOC101884413_2,LOC103911723,LOC103911745,LOC103911745_2,LOC110437865,LOC110438855,LOC110438856,cd209,si_ch211-193e13.5,si_ch211-214k5.3,si_ch73-111e15.1,si_ch73-111e15.1_2,si_ch73-122g19.1,zmp_0000000924,zmp_0000000937,zmp_0000000937_2				LOC104932985,LOC104932986,LOC109137111,LOC109138245,LOC109138246,LOC109138247		LOC101164851,LOC101164960,LOC110017413			LOC101732610
OG0000237	ENSACAG00000010547,ENSACAG00000011986							HLA-DPA1,HLA-DPA1_2,HLA-DPA1_3,HLA-DPA1_4,HLA-DPA1_5,HLA-DPA1_6,HLA-DPA1_7,HLA-DPA1_8,HLA-DQA1,HLA-DQA1_2,HLA-DQA1_3,HLA-DQA1_4,HLA-DQA1_5,HLA-DQA1_6,HLA-DQA1_7,HLA-DQA2,HLA-DQA2_2,HLA-DQA2_3,HLA-DQA2_4,HLA-DQA2_5,HLA-DQA2_6,HLA-DQA2_7,HLA-DQA2_8,HLA-DRA,HLA-DRA_2,HLA-DRA_3,HLA-DRA_4,HLA-DRA_5,HLA-DRA_6,HLA-DRA_7,HLA-DRA_8		H2-Aa,H2-Aa_2,H2-Aa_3,H2-Aa_4,H2-Ea-ps,H2-Ea-ps_2,H2-Ea-ps_3,H2-Ea-ps_4				hla-dqa1
OG0000238	ENSACAG00000001397,ENSACAG00000007151	Carg_Chr02G002850,Carg_Chr10G004710,Carg_Chr15G009770	Cmac_LG02G002770,Cmac_LG08G004890,Cmac_LG13G009580	gene19180,gene22787,gene23742,gene4755	ypel1,ypel1_2,ypel2a,ypel2b,ypel2b_2,ypel3	YPEL1,YPEL2	LOC115532284,LOC115546071,LOC115561751,ypel2	Hsapie_YPEL1,Hsapie_YPEL2,Hsapie_YPEL4,YPEL3	LOC104924164,LOC104929508,Lcroce_ypel1	Ypel2_2,Ypel3,Ypel4	ypela,ypeld	LOC116950186,Pmarin_YPEL2	GSTEN_00003021_G_001,GSTEN_00021809_G_001	Xtropi_ypel1,Xtropi_ypel2
OG0000239	ENSACAG00000012038	Carg_Chr07G008610,Carg_Chr07G008620,Carg_Chr07G008630,Carg_Chr22G003410	Cmac_LG05G008510,Cmac_LG05G008530,Cmac_LG19G003450	gene12870,gene12871,gene12872,gene3450	LOC100334908,si_dkey-57c15.4,zgc_112302,zgc_112368,zgc_92041,zgc_92511,zgc_92745	CELA1	LOC115537348,cela1	Hsapie_CELA1	LOC104922033,LOC104922034,LOC104922035,LOC109137688,LOC109138445	Cela1	LOC101155843,LOC101156080,LOC101156319	LOC116958580	GSTEN_00023928_G_001,GSTEN_00033841_G_001,GSTEN_00033842_G_001,GSTEN_00033843_G_001	cela1.1,cela1.2,cela1.4,cela1.5,cela1.6
OG0000240	ENSACAG00000008865,ENSACAG00000015109	Carg_Chr03G005680,Carg_Chr11G004860,Carg_Chr15G007110,Carg_Chr20G005540	Cmac_LG02G017280,Cmac_LG09G004940,Cmac_LG13G006980,Cmac_LG17G005520	gene16456,gene23579,gene2451,gene625	LOC794598,plpp1a,plpp2a,plpp2b,plpp2b_2	PLPP1,PLPP2	LOC115544138,LOC115545709,LOC115555845,plpp1	Hsapie_PLPP1,Hsapie_PLPP2	LOC104920829,Lcroce_plpp1,plpp2	Plpp1,Plpp2	LOC101156966,LOC101159828,Olatip_plpp1,Olatip_plpp2	LOC116942108,LOC116951947	GSTEN_00014454_G_001,GSTEN_00028782_G_001,GSTEN_00031918_G_001	Xtropi_plpp2
OG0000241	ENSACAG00000005532,ENSACAG00000006332,ENSACAG00000017971	Carg_Chr01G012650,Carg_Chr12G011810,Carg_Chr16G007430,Carg_Chr22G004140	Cmac_Contig00001_ERROPOS26800000G000030,Cmac_LG10G011530,Cmac_LG14G007590,Cmac_LG19G004170	gene11299,gene13245,gene22340,gene3610	LOC100332753,rgs17,rgs19,rgs20	RGS19,RGS20	LOC115537165,LOC115551423,LOC115559899	Hsapie_RGS19,Hsapie_RGS20	LOC104925291,LOC104931118,LOC104931845,Lcroce_rgs20	Rgs20	LOC101158610,LOC101160855,LOC101161339,LOC101163433	LOC116941634	GSTEN_00021409_G_001,GSTEN_00031788_G_001,GSTEN_00034506_G_001	Xtropi_rgs17,Xtropi_rgs19,Xtropi_rgs20
OG0000242	ENSACAG00000012681,ENSACAG00000015344	Carg_Chr03G004670,Carg_Chr14G007580,Carg_Chr22G005550	Cmac_LG02G016290,Cmac_LG12G007480,Cmac_LG19G005590	gene17389,gene3356,gene406	rps6ka2,rps6ka3a,rps6ka3a_2,rps6ka3b,rps6kal,rps6kal_2	RPS6KA1L,RPS6KA2,RPS6KA3,RPS6KA6	LOC115543516	Hsapie_RPS6KA2,Hsapie_RPS6KA3,Hsapie_RPS6KA6	LOC104920608,LOC104934069,LOC104940400	Rps6ka2,Rps6ka3,Rps6ka6,Rps6ka6_2	LOC101165012,LOC101169648,rps6ka6	LOC116953403	GSTEN_00029331_G_001,GSTEN_00032087_G_001	Xtropi_rps6ka1,Xtropi_rps6ka2,Xtropi_rps6ka6,rps6ka3
OG0000243	ENSACAG00000012000,ENSACAG00000012299	Carg_Chr15G004610,Carg_Chr15G004620,Carg_Chr15G008400	Cmac_LG13G004530,Cmac_LG13G004540,Cmac_LG13G008230	gene23848,gene24180,gene24181	erap1a,erap1b,erap2,lnpep	ERAP1,LNPEP	Gmorhu_erap2,LOC115545236,LOC115545237,LOC115553745	ERAP2,Hsapie_ERAP1,Hsapie_LNPEP	LOC104921215,LOC104928493,LOC109137279,Lcroce_lnpep	Erap1,Lnpep	LOC101154957,LOC101159021,LOC101162218,LOC101172471,LOC110014072,LOC110015599	LOC116950706	GSTEN_00028655_G_001,GSTEN_00028656_G_001,GSTEN_00029641_G_001	Xtropi_lnpep,erap1
OG0000244		Carg_Chr02G000180,Carg_Chr04G002220,Carg_Chr04G004530,Carg_Chr07G003250,Carg_Chr09G000010,Carg_Chr10G005980,Carg_Chr13G006520,Carg_Chr14G005000,Carg_Chr17G004160,Carg_Chr18G000420,Carg_Chr22G004590	Cmac_Contig00112G000030,Cmac_LG02G008400,Cmac_LG04G008490,Cmac_LG08G000550,Cmac_LG18G006790,Cmac_LG19G000230		LOC100332501,LOC101882553,LOC101883590,LOC110437875,LOC110438099,LOC110438099_2,si_ch211-193k19.2,si_ch73-321d9.2,si_dkey-87i10.3		LOC115539239,LOC115541701,LOC115542333,LOC115546642,LOC115552751,LOC115553204,LOC115560376		LOC104939825,LOC109137612,LOC109138185,LOC109139061		LOC105355082,LOC110013549,LOC110014068,LOC110014869,LOC111946924
OG0000245		Carg_Chr02G000060,Carg_Chr02G000310,Carg_Chr02G000320,Carg_Chr02G000330,Carg_Chr02G000340,Carg_Chr02G008090,Carg_Chr02G008100	Cmac_LG02G000070,Cmac_LG02G000270,Cmac_LG02G000280,Cmac_LG02G007650,Cmac_LG02G007660	gene19164,gene19165,gene8487,gene8488	LOC100534815,apnl		LOC115531058,LOC115531059,LOC115558787,LOC115560281,LOC115560449,LOC115560456		LOC104923907,LOC104923908,LOC104929207,LOC104929209		LOC101154986,LOC101155232,LOC101165635,LOC101165734,LOC105354599		GSTEN_00022023_G_001,GSTEN_00022024_G_001,GSTEN_00022309_G_001,GSTEN_00022310_G_001	LOC101733691,LOC116407651,LOC116407760,LOC116407761,LOC116407762
OG0000246		Carg_Chr14G004600,Carg_Chr14G004610	Cmac_LG12G004600,Cmac_LG12G004610	gene16931,gene16932,gene24970,gene24996	LOC103911742,LOC108191476,pcdh1g26,pcdh1g26_2,pcdh1g29,pcdh1g29_2,pcdh1g30,pcdh1g30_2,pcdh1g31,pcdh1g31_2,pcdh1gc5,pcdh1gc5_2,pcdh1gc6,pcdh1gc6_2		LOC115552162,LOC115552163,LOC115552166,LOC115552172	PCDHGC5	LOC104930405,LOC109139671	Pcdhgc5	LOC101169865,LOC101173604,LOC111947991,LOC111947994,LOC111947997,LOC111947999		GSTEN_00000952_G_001	LOC101731401,LOC101731450,LOC105946857,LOC108646236,LOC108646238
OG0000247					LOC100301575,LOC100331830,LOC100331909,LOC100331909_2,LOC100535847_2,LOC103909700,LOC110437821,LOC110438301,LOC110438301_2,si_ch1073-75o15.4,si_ch211-12h2.6,si_ch211-12h2.6_2,si_ch211-12h2.8,si_ch211-12h2.8_2,si_ch211-154a22.8,si_ch211-154a22.8_2,si_ch211-154a22.8_3,si_ch211-226h8.11,si_ch211-226h8.11_2,si_ch211-226h8.14,si_ch211-226h8.14_2,si_ch211-226h8.4,si_ch211-226h8.4_2,si_ch211-226h8.8,si_…
OG0000248	ENSACAG00000008115,ENSACAG00000010952	Carg_Chr06G003180,Carg_Contig00007_ERROPOS4790009G000470	Cmac_LG04G003190,Cmac_LG16G008670	gene21128,gene24341,gene8028	LOC110438502,dhx33,dhx38	DHX33	Gmorhu_dhx33,Gmorhu_dhx38	DHX16,DHX16_2,DHX16_3,DHX16_4,DHX16_5,DHX16_6,DHX16_7,DHX16_8,Hsapie_DHX40	LOC104929213,LOC109138833,Lcroce_dhx33,Lcroce_dhx38	Dhx16,Dhx16_2,Dhx16_3,Dhx40	Olatip_dhx33,Olatip_dhx38	LOC116936820	GSTEN_00000384_G_001,GSTEN_00003895_G_001,GSTEN_00016255_G_001,GSTEN_00017753_G_001,GSTEN_00021923_G_001	Xtropi_dhx38
OG0000249	ENSACAG00000000114,ENSACAG00000000118,ENSACAG00000001082,ENSACAG00000004852,ENSACAG00000010206,ENSACAG00000013275,ENSACAG00000024579,ENSACAG00000024806,ENSACAG00000026991,ENSACAG00000028335,ENSACAG00000028907	Carg_Chr01G007170,Carg_Chr13G001160	Cmac_LG01G007630,Cmac_LG11G001140	gene18411,gene20094	tfpi2,tfpi2_2,tfpia	TFPI,TFPI2	Gmorhu_tfpi2,LOC115533316	Hsapie_TFPI,Hsapie_TFPI2	LOC104930424,LOC104936156,Lcroce_tfpi2	Tfpi	LOC101174546,Olatip_tfpi2	LOC116943891,LOC116944937,LOC116948426,LOC116948591,LOC116953957,LOC116958036	GSTEN_00024731_G_001,GSTEN_00038126_G_001	Xtropi_tfpi2
OG0000250	ENSACAG00000011725,ENSACAG00000011726,ENSACAG00000011756,ENSACAG00000012089,ENSACAG00000012097,ENSACAG00000013927,ENSACAG00000013935,ENSACAG00000013954,ENSACAG00000017236,ENSACAG00000028927,ENSACAG00000029390,ENSACAG00000029481,ENSACAG00000029563,ENSACAG00000029644					BLEC1,CD69L,CLC2BL1,CLC2BL2,CLC2DL3,CLC2DL4,CLC2DL5,CLC2IL1,CLC2LL,CLEC2D2L,LOC100859202,LOC101747821,LOC101747901,LOC107049847,LOC107054706,LOC107055489,LOC107057093,LOC107057109,LOC107057121,LOC112531181,LOC769384,TCLEC2B		CD69		Cd69,Clec2l				LOC101732585,LOC101733695
OG0000251	ENSACAG00000006623,ENSACAG00000006667		Cmac_LG06G003630		cyp4f3			CYP4A11,CYP4F12,CYP4F3,CYP4F8,CYP4X1,CYP4Z1,Hsapie_CYP4A22,Hsapie_CYP4F11	LOC104917763	Cyp4a10,Cyp4a12a,Cyp4a12b,Cyp4a14,Cyp4a29,Cyp4a30b,Cyp4a31,Cyp4a32,Cyp4f13,Cyp4f14,Cyp4f15,Cyp4f16,Cyp4f17,Cyp4f18,Cyp4f37,Cyp4f39,Cyp4f40,Cyp4x1		LOC116947635,LOC116948504,LOC116948508,LOC116950898	GSTEN_00013691_G_001	LOC100488227,LOC100488386,cyp4b1.2,cyp4v2.1,cyp4v2.2
OG0000252	ENSACAG00000001139,ENSACAG00000015972	Carg_Chr03G001820,Carg_Chr10G003260,Carg_Chr17G004240,Carg_Chr21G000950	Cmac_LG02G013400,Cmac_LG08G003400,Cmac_LG15G004210,Cmac_LG18G000960	gene28,gene4276,gene7503	zgc_175248	PRKD1,PRKD3	Gmorhu_prkd1,Gmorhu_prkd2,LOC115529773,LOC115543575	Hsapie_PRKD3,PRKD2	LOC104918002,LOC104919295,LOC104932312,Lcroce_prkd3	Prkd1,Prkd2,Prkd3	LOC101155149,LOC101160371,LOC101171628,Olatip_prkd1,Olatip_prkd2	LOC116939454,LOC116943200,LOC116947357,LOC116947852	GSTEN_00013152_G_001,GSTEN_00014839_G_001	Xtropi_prkd1
OG0000253	ENSACAG00000005702,ENSACAG00000011057,ENSACAG00000025030	Carg_Chr10G006230,Carg_Chr10G006240,Carg_Chr10G006250,Carg_Chr10G006260,Carg_Chr10G006270	Cmac_LG08G006430,Cmac_LG08G006440,Cmac_LG08G006450,Cmac_LG08G006460	gene4471	si_ch211-210b2.2,si_ch211-210b2.3,si_ch211-210b2.4,zgc_162193,zgc_162193_2		LOC115544374,LOC115544375,LOC115544376,LOC115560907,LOC115560912	TCAF1,TCAF1_2,TCAF2,TCAF2_2	LOC104934364,LOC109137865	Tcaf1,Tcaf2,Tcaf3	LOC101159605	Pmarin_TCAF2	GSTEN_00026802_G_001,GSTEN_00026803_G_001	LOC100485132,LOC100489234,LOC100498358,tcaf1,tcaf2
OG0000254	ENSACAG00000008245,ENSACAG00000012844,ENSACAG00000016326	Carg_Chr02G001780,Carg_Chr02G005520,Carg_Chr23G008800	Cmac_LG02G001720,Cmac_LG02G004990,Cmac_LG20G008480	gene19013,gene19327,gene8502	LOC100537437,kdelr2a,kdelr2b,kdelr3	KDELR2,KDELR3	LOC115531014,LOC115531301,LOC115559804	Hsapie_KDELR2,Hsapie_KDELR3,KDELR1	LOC104925717,LOC104935524,LOC109139418,Lcroce_kdelr3	Kdelr1,Kdelr2,Kdelr3	LOC101157057,LOC101160362,Olatip_kdelr3	LOC116949648,LOC116956195	GSTEN_00020470_G_001,GSTEN_00033379_G_001	Xtropi_kdelr3,kdelr1,kdelr2
OG0000255	ENSACAG00000008823,ENSACAG00000011166,ENSACAG00000017989	Carg_Chr12G002120,Carg_Chr16G006130,Carg_Chr21G005260	Cmac_LG10G001780,Cmac_LG14G006290,Cmac_LG18G005090	gene10940,gene24576	blk,hck,lyn	BLK,HCK,LYN	Gmorhu_blk,Gmorhu_hck,LOC115548690	BLK_2,Hsapie_BLK,Hsapie_HCK,Hsapie_LYN	LOC104929874,LOC109140772,Lcroce_blk,Lcroce_hck	Blk,Hck,Lyn	LOC101167902,Olatip_blk,Olatip_hck	LOC116946671,LOC116955526	GSTEN_00030294_G_001,GSTEN_00032670_G_001	Xtropi_blk,Xtropi_hck,Xtropi_lyn
OG0000256	ENSACAG00000005188,ENSACAG00000005203	Carg_Chr08G005070,Carg_Chr08G005080	Cmac_LG06G004650,Cmac_LG06G004660,Cmac_LG18G004230	gene13485,gene19508,gene19509,gene9698	alox5a,alox5a_2,alox5b.3	ALOX15B	LOC115537321,LOC115537582,LOC115537653,LOC115542737,LOC115550327,LOC115550328,LOC115550329	ALOX15	LOC104926962,LOC104926982,LOC109136819,LOC109137379	Alox12b,Alox15,Aloxe3	LOC101159319,LOC101162054,LOC101165367,LOC101172589,LOC101174953,LOC110014609,LOC111947934		GSTEN_00033460_G_001	LOC100496875,alox12b,alox15b
OG0000257	ENSACAG00000005115,ENSACAG00000005972,ENSACAG00000014256	Carg_Chr14G004450,Carg_Chr14G007060,Carg_Chr15G003240,Carg_Chr20G001940	Cmac_LG06G006170,Cmac_LG12G004470,Cmac_LG12G006980,Cmac_LG13G003100,Cmac_LG17G001920	gene16985,gene23529	ppp2r2ca	PPP2R2A,PPP2R2B	LOC115531978,LOC115540950,LOC115552320,LOC115553361	Hsapie_PPP2R2A,Hsapie_PPP2R2C	LOC104921711,LOC104922615,LOC104924230,LOC104924353,LOC109142384	Ppp2r2a,Ppp2r2b,Ppp2r2c	LOC101157461,LOC101160490,LOC101161318,LOC101167679	LOC116941205	GSTEN_00024586_G_001,GSTEN_00031664_G_001	ppp2r2a,ppp2r2b,ppp2r2c
OG0000258	ENSACAG00000015111,ENSACAG00000017946	Carg_Chr07G008960,Carg_Chr12G011360,Carg_Chr24G004450	Cmac_LG05G008850,Cmac_LG10G011050,Cmac_LG21G004540	gene11331,gene11497,gene12695	slc16a1a,slc16a1a_2,slc16a1b,slc16a1b_2,slc16a7,zgc_165507	MCT2L,SLC16A1,SLC16A7	Gmorhu_slc16a7,LOC115541029,slc16a1	Hsapie_SLC16A1,SLC16A1_2	LOC104918366,LOC104928356,LOC104932186	Slc16a1	LOC101167208,LOC101170020,Olatip_slc16a1	LOC116950595,LOC116951315,LOC116952215	GSTEN_00002330_G_001,GSTEN_00013277_G_001,GSTEN_00033881_G_001	LOC100491288,Xtropi_slc16a1,Xtropi_slc16a7
OG0000259	ENSACAG00000011790,ENSACAG00000015706,ENSACAG00000028748,ENSACAG00000029685	Carg_Chr10G000600,Carg_Chr17G008130,Carg_Chr17G008290,Carg_Chr17G008300,Carg_Chr17G008310	Cmac_LG08G000620,Cmac_LG15G007830,Cmac_LG15G008000,Cmac_LG15G008010,Cmac_LG15G008020	gene3955	si_dkey-40g16.6	IL4I1	LOC115529244,LOC115529245,LOC115529407,LOC115529412,LOC115529413,LOC115529414,LOC115529430,LOC115561419	Hsapie_IL4I1	LOC104937478,LOC104937491,il4i1	4930438A08Rik,4930438A08Rik_2,Lao1	LOC101160780,LOC101161073,LOC101163441,LOC101171229,LOC105356325		GSTEN_00004026_G_001,GSTEN_00026846_G_001	LOC100496394,Xtropi_il4i1
OG0000260	ENSACAG00000008126,ENSACAG00000008845,ENSACAG00000009354	Carg_Chr08G005940,Carg_Chr14G007260	Cmac_LG06G005550,Cmac_LG11G007240,Cmac_LG12G007180	gene17452,gene9999	lonrf1,lonrf1_2,lonrf1_3,lonrf1l,si_ch1073-440b2.1,si_ch1073-440b2.1_2	LOC416263,LONRF1	LOC115540120,LOC115552293,lonrf2	Hsapie_LONRF1,LONRF1_2,LONRF2	LOC104923897,Lcroce_lonrf1,Lcroce_lonrf2	Lonrf1,Lonrf2	LOC101171754,Olatip_lonrf1,Olatip_lonrf2	LOC116943020,LOC116943665	GSTEN_00006979_G_001,GSTEN_00029187_G_001,GSTEN_00031631_G_001	LOC100494722,Xtropi_lonrf1,Xtropi_lonrf2,Xtropi_lonrf3
OG0000261	ENSACAG00000006731	Carg_Chr07G006530,Carg_Chr12G003770,Carg_Chr12G007130,Carg_Chr12G007140,Carg_Chr12G007150	Cmac_LG05G006400,Cmac_LG10G003510,Cmac_LG10G006800,Cmac_LG10G006810,Cmac_LG10G006820,Cmac_LG21G005250	gene11162,gene11163,gene11631,gene11929	si_ch211-117c9.2,slc26a5,slc26a6,slc26a6l	SLC26A5,SLC26A6	Gmorhu_slc26a5,Gmorhu_slc26a6,LOC115538267,LOC115549274	Hsapie_SLC26A6	LOC104928022,LOC104931362,LOC104933152,Lcroce_slc26a5	Slc26a6_2	LOC101155595,LOC101162048,Olatip_slc26a5,Olatip_slc26a6	LOC116949466,LOC116951305		LOC105947015,Xtropi_slc26a5,Xtropi_slc26a6
OG0000262	ENSACAG00000005229	Carg_Chr03G002040,Carg_Chr03G002050,Carg_Chr03G002060,Carg_Chr03G002080	Cmac_LG02G013620,Cmac_LG02G013630,Cmac_LG02G013640,Cmac_LG02G013650	gene118,gene119,gene120	LOC101885881,si_dkey-188i13.10,si_dkey-188i13.11,si_dkey-188i13.6,si_dkey-188i13.7,si_dkey-188i13.9,zgc_123068,zgc_152791	IFI27L2	LOC115544257,LOC115544566,LOC115544567,LOC115544568,LOC115544570	Hsapie_IFI27L2,IFI27,IFI27L1,IFI27L1_2,IFI27L2_2,IFI27_2	LOC104924641,LOC104924642	Ifi27l2a	LOC101155558,LOC110017567,isg12[1]	LOC116937915,LOC116940823	GSTEN_00032444_G_001
OG0000263	ENSACAG00000005234,ENSACAG00000006446	Carg_Chr01G013360,Carg_Chr01G013370,Carg_Chr08G011840,Carg_Chr08G011850	Cmac_LG01G013650,Cmac_LG01G013660,Cmac_LG06G011450,Cmac_LG06G011470	gene10155,gene10224,gene13831	LOC100332340,si_ch211-207n2.8,si_ch211-207n2.8_2,sorcs3	SORCS1,SORCS3	LOC115540888,LOC115540889,LOC115560432,LOC115560465	Hsapie_SORCS1,Hsapie_SORCS3	LOC104929751,LOC104929758,LOC104930045,Lcroce_sorcs3	Sorcs1,Sorcs3	LOC101163788,LOC101164279,LOC101170785,LOC101171026		GSTEN_00009269_G_001,GSTEN_00024938_G_001,GSTEN_00024940_G_001,GSTEN_00033023_G_001	Xtropi_sorcs3,sorcs1
OG0000264	ENSACAG00000015216	Carg_Chr02G002270,Carg_Chr02G006210,Carg_Chr08G003240,Carg_Chr23G006730	Cmac_LG02G002190,Cmac_LG02G005680,Cmac_LG06G002800,Cmac_LG20G006600	gene18833,gene19272,gene8324,gene9645	fscn1a,fscn1b,fscn1b_2,fscn2a,fscn2b	FSCN1,FSCN2	LOC115539015,fscn1	Hsapie_FSCN1,Hsapie_FSCN2	LOC104921163,LOC104925063,Lcroce_fscn1,fscn2	Fscn1,Fscn2	LOC101170272,LOC101170402,Olatip_fscn1,Olatip_fscn2	Pmarin_FSCN1	GSTEN_00007437_G_001,GSTEN_00015730_G_001,GSTEN_00018582_G_001,GSTEN_00024146_G_001	Xtropi_fscn1,Xtropi_fscn2
OG0000265	ENSACAG00000011382,ENSACAG00000028995	Carg_Chr08G006530,Carg_Chr08G006540	Cmac_LG06G006110,Cmac_LG06G006120	gene9914	cxcl8a,cxcl8b.1,cxcl8b.3	IL8L1,IL8L2,LOC422654	LOC115540266,LOC115540716,LOC115540717,LOC115540718,LOC115540946,LOC115541028,LOC115549601,LOC115549602	CXCL8,PF4,PF4V1,PPBP	LOC104924349,LOC104924350	Cxcl5,Cxcl5_2,Pf4,Pf4_2	LOC101162901,LOC101163143	LOC116938608,LOC116938609	GSTEN_00033049_G_001	LOC100498234,LOC100498389,LOC101730379,cxcl2,cxcl8
OG0000266	ENSACAG00000007425			gene25595									GSTEN_00005470_G_001	LOC100486691,LOC100487264,LOC100490840,LOC100491345,LOC100491388,LOC101733694,LOC105945181,LOC105946363,LOC105946392,LOC105946403,LOC108644783,LOC108644785,LOC108645658,LOC108645659,LOC108645662,LOC108645667,LOC116408261,LOC116408331,LOC116408333,LOC116408345,LOC116408367,LOC116408368,LOC116408369,LOC116408370,LOC116408372,LOC116408373,LOC116408374,LOC116408377,LOC116408380,LOC116408381,LOC116408…
OG0000267		Carg_Chr10G006950,Carg_Chr15G005000,Carg_Chr18G005270,Carg_Chr20G004060	Cmac_LG08G007160,Cmac_LG13G004920,Cmac_LG16G005400,Cmac_LG17G004000	gene16202,gene21495,gene23242,gene3991	myo1ca,myo1cb,myo1ha,myo1hb,myo1hb_2	MYO1C,MYO1H	LOC115542549,LOC115547358,LOC115553698,LOC115561789	Hsapie_MYO1C,Hsapie_MYO1H	LOC104919726,LOC104934679,myo1c	Myo1c,Myo1h	LOC101158877,LOC101160926,Olatip_myo1c,Olatip_myo1h	LOC116939111,Pmarin_MYO1C	GSTEN_00017264_G_001,GSTEN_00022181_G_001,GSTEN_00029537_G_001	Xtropi_myo1c,Xtropi_myo1h
OG0000268		Carg_Chr15G008810	Cmac_LG11G008350,Cmac_LG11G008360,Cmac_LG11G008400,Cmac_LG11G008410		crygm1,crygm3,crygm3_2,crygm4,zgc_153846		LOC115532955,LOC115532956,LOC115532957,LOC115532958,LOC115532959,LOC115532961,LOC115532962,LOC115532963,LOC115532964,LOC115532965,LOC115532966,LOC115532968,LOC115533449,LOC115533450,LOC115533451,LOC115533628,LOC115533629,LOC115533669,LOC115533709,LOC115533719,LOC115533720,LOC115533722,LOC115537488,LOC115547420		LOC109141073		LOC101169756		GSTEN_00021764_G_001,GSTEN_00021768_G_001,GSTEN_00021769_G_001,GSTEN_00021770_G_001,GSTEN_00021771_G_001
OG0000269		Carg_Chr03G001170,Carg_Chr13G007060,Carg_Chr17G009340	Cmac_Contig00269G000010,Cmac_LG12G009050,Cmac_LG15G008950,Cmac_LG18G008290,Cmac_LG20G008590	gene10552,gene23003,gene25063	LOC103911107		LOC115538829,LOC115540160,LOC115541130,LOC115542515,LOC115547890,LOC115555562,LOC115556310,LOC115557107		LOC109138312,LOC109138824,LOC109139334		LOC101164918,LOC105357952,LOC110014442,LOC111947518,LOC111947632,LOC111947639,LOC111947776,LOC111948696,LOC111949247	LOC116944665,LOC116957230	GSTEN_00006001_G_001,GSTEN_00008543_G_001,GSTEN_00011037_G_001,GSTEN_00012420_G_001,GSTEN_00026508_G_001	LOC105945990,LOC105947407
OG0000270		Carg_Chr23G002590,Carg_Chr23G002600,Carg_Chr23G002610,Carg_Chr23G002620,Carg_Chr23G002630,Carg_Chr23G002640,Carg_Chr23G002650	Cmac_LG20G002550,Cmac_LG20G002560,Cmac_LG20G002570,Cmac_LG20G002580,Cmac_LG20G002590,Cmac_LG20G002600	gene18532,gene7941,gene7942	LOC101886370,LOC110439304	LOC100859449	LOC115531548,LOC115534248		LOC104923399,LOC104937004,LOC104937006,LOC104937007,LOC109141482		LOC101158857,LOC101159105,LOC101162498,LOC101162730,LOC101162975,LOC101163222,LOC101163458,LOC101163709,LOC101163948,LOC101164203,LOC111946469		GSTEN_00012881_G_001	LOC100494266,LOC101731452,LOC116410385
OG0000271														LOC100485902,LOC100489938,LOC100490793,LOC100490967,LOC100491305,LOC100491808,LOC100493005,LOC100493565,LOC101731224,LOC101731944,LOC101732835,LOC101732890,LOC101734540,LOC105947090,LOC105948384,LOC108648796,LOC108648797,LOC108648803,LOC116407777,LOC116407778,LOC116407779,LOC116407782,LOC116407787,LOC116407788,LOC116407789,LOC116407790,LOC116407791,LOC116407792,LOC116407793,LOC116407794,LOC116407…
OG0000272	ENSACAG00000001492,ENSACAG00000005985,ENSACAG00000006613,ENSACAG00000006620,ENSACAG00000016354,ENSACAG00000026328	Carg_Chr04G008850,Carg_Chr08G004080,Carg_Chr09G008350,Carg_Chr09G008360	Cmac_LG03G002900,Cmac_LG07G008250,Cmac_LG07G008260	gene10514	cyp4t8,cyp4t8_2	CYP4A22,CYP4B7,CYP4F11,CYP4V2	LOC115542292,LOC115554125,LOC115554601	CYP4B1,CYP4F2,CYP4F22	LOC104935050	Cyp4b1	LOC101162575,LOC101165838,LOC101170499	LOC116947632,LOC116951902	GSTEN_00012897_G_001,GSTEN_00031830_G_001	LOC100487918,LOC100488078,cyp4b1,cyp4f2,cyp4f22
OG0000273	ENSACAG00000002159,ENSACAG00000008441,ENSACAG00000008471,ENSACAG00000016525,ENSACAG00000016924,ENSACAG00000028035	Carg_Chr16G001270	Cmac_LG14G001270	gene10809,gene22258	aqp4,mipb	AQP2,AQP5,MIP		AQP6,Hsapie_AQP2,Hsapie_AQP5,Hsapie_MIP	LOC104918303,LOC104922760,LOC104932940	Aqp2,Aqp5,Aqp6,Mip	LOC101156250,Olatip_aqp4	AQP4,LOC116952119,LOC116957096,LOC116957097	GSTEN_00028331_G_001	LOC100216133,LOC100487834,LOC100489792,LOC100491830,aqp2,aqp5,mip
OG0000274	ENSACAG00000011816,ENSACAG00000012001,ENSACAG00000027925	Carg_Chr24G003580,Carg_Chr24G003590	Cmac_LG21G003710,Cmac_LG21G003720	gene9014,gene9015,gene9016	akr1b1,si_dkey-180p18.9	AKR1B10L1,AKR1B10L2,AKR1B10L3,AKR1B10L4,AKR1B1L,AKR1E2	LOC115531901	AKR1B1,AKR1B10,AKR1B15	LOC104932146,LOC104932147,LOC109138869,LOC109138870	Akr1b10,Akr1b3,Akr1b7,Akr1b8	LOC101157022,LOC101157264,LOC101166763,LOC101167007,LOC101167259	LOC116947138	GSTEN_00004273_G_001,GSTEN_00034277_G_001,GSTEN_00034278_G_001	Xtropi_akr1b1
OG0000275	ENSACAG00000008925,ENSACAG00000015870	Carg_Chr08G007150,Carg_Chr11G008200,Carg_Chr16G007970	Cmac_LG06G006720,Cmac_LG09G000290,Cmac_LG09G008240,Cmac_LG14G008160	gene10359,gene22397,gene2246	ap1m1,ap1m2,ap1m3,ap1m3_2,ap1m3_3	AP1M1	Gmorhu_ap1m1,Gmorhu_ap1m2,LOC115548871,LOC115555780	AP1M2,Hsapie_AP1M1	LOC104919037,LOC104926659,LOC104931431,LOC109137056,LOC109139939	Ap1m1,Ap1m2	LOC101157045,Olatip_ap1m1,Olatip_ap1m2	LOC116938817,LOC116938823,LOC116951955	GSTEN_00007887_G_001	Xtropi_ap1m1,Xtropi_ap1m2
OG0000276	ENSACAG00000005069,ENSACAG00000013452	Carg_Chr04G007400,Carg_Chr12G000010,Carg_Chr12G007100,Carg_Chr24G004580	Cmac_LG03G012550,Cmac_LG10G000010,Cmac_LG10G006770,Cmac_LG21G004670	gene10553,gene6750,gene9141	LOC100536316,cdk16,cdk17,cdk17_2	CDK17	LOC115532605,LOC115549295,LOC115550535	CDK16,Hsapie_CDK17	LOC104930593,LOC104931656,LOC104935473,LOC104940682	Cdk16,Cdk17	LOC101161555,LOC101161849,LOC101164227	LOC116942257,LOC116952782	GSTEN_00013262_G_001,GSTEN_00027878_G_001,GSTEN_00029742_G_001,GSTEN_00035946_G_001	Xtropi_cdk16,Xtropi_cdk17
OG0000277	ENSACAG00000004236,ENSACAG00000004970,ENSACAG00000007160,ENSACAG00000008397,ENSACAG00000021143	Carg_Chr11G009190	Cmac_LG09G009100	gene21740,gene21741,gene21742,gene2642	rgs1,rgs2,rgs2_2,si_ch211-152p11.4	RGS16,RGS2,RGS4,RGS5,RGS8	LOC115549028,LOC115549307,LOC115549500,LOC115555001,LOC115555757	Hsapie_RGS16,Hsapie_RGS4,Hsapie_RGS8	LOC104931070	Rgs16,Rgs18,Rgs4	LOC101157566	LOC116944904,LOC116955439,LOC116958195	GSTEN_00013333_G_001	Xtropi_rgs1,Xtropi_rgs13,Xtropi_rgs4
OG0000278	ENSACAG00000008858,ENSACAG00000012561	Carg_Chr01G005470,Carg_Chr01G008730,Carg_Chr09G001300	Cmac_LG01G005900,Cmac_LG01G009150,Cmac_LG07G001270	gene15030,gene20152,gene20248	hpca,hpca_2,ncalda,ncaldb	HPCA,HPCAL1,NCALD	LOC115535662,LOC115535853,LOC115553489	Hsapie_HPCA,Hsapie_HPCAL1	LOC104926998,LOC104929291,ncald	Hpca,Hpca_2,Hpcal1,Ncald	LOC101162865,LOC101168381,LOC101173205	LOC116941751,LOC116946566,Pmarin_HPCA	GSTEN_00017372_G_001,GSTEN_00024900_G_001	Xtropi_hpca,Xtropi_ncald
OG0000279	ENSACAG00000003273,ENSACAG00000014331,ENSACAG00000015457	Carg_Chr12G010080,Carg_Chr13G000910,Carg_Chr23G001730	Cmac_LG10G009700,Cmac_LG11G000910,Cmac_LG20G001690	gene11734,gene18384,gene8024	ormdl1,ormdl2,ormdl3,ormdl3_2	ORMDL1,ORMDL2,ORMDL3	Gmorhu_ormdl1,Gmorhu_ormdl2,LOC115531152	Hsapie_ORMDL1,Hsapie_ORMDL2,Hsapie_ORMDL3	LOC104925161,Lcroce_ormdl1,Lcroce_ormdl2	Ormdl1,Ormdl2,Ormdl3	LOC101173704,LOC111946406,Olatip_ormdl1	LOC116938736,LOC116954802	GSTEN_00023567_G_001,GSTEN_00029222_G_001	Xtropi_ormdl1,Xtropi_ormdl2
OG0000280	ENSACAG00000004027	Carg_Chr08G006190	Cmac_LG06G005780		LOC799640,LOC799640_2,LOC799640_3,im_7150573,itln1,itln2,itln3,itln4,itln4_2,itln4_3,si_ch211-194p6.10,si_ch211-194p6.10_2,si_ch211-194p6.12,si_ch211-194p6.12_2,zgc_153219,zgc_153219_2			ITLN1,ITLN2	LOC104923171,LOC104923172,LOC109142475	Itln1		LOC116955502,LOC116955503,LOC116955553,LOC116955554,LOC116955570,LOC116955609		LOC100127565,LOC100127857,LOC100485079,LOC101732154,Xtropi_itln1,Xtropi_itln2,cgl.1,cgl.2,itln1al
OG0000281	ENSACAG00000012339,ENSACAG00000014919	Carg_Chr10G000960,Carg_Chr19G001010,Carg_Chr23G005280,Carg_Chr23G009140	Cmac_LG08G001000,Cmac_LG16G007070,Cmac_LG20G005160,Cmac_LG20G008850	gene21060,gene4453,gene8125	aldoaa,aldoab,aldoca,aldoca_2,aldocb	ALDOC	LOC115531475,LOC115561766,aldoa,aldoc	ALDOA,Hsapie_ALDOC	LOC104923555,LOC104930115,Lcroce_aldoc	Aldoa,Aldoart1,Aldoart2,Aldoc	LOC101163920,Olatip_aldoa,Olatip_aldoc	LOC116950104	GSTEN_00018960_G_001,GSTEN_00028308_G_001	Xtropi_aldoa,Xtropi_aldoc
OG0000282	ENSACAG00000001559,ENSACAG00000004168,ENSACAG00000004309	Carg_Chr11G002400,Carg_Chr16G005960	Cmac_LG09G002560,Cmac_LG14G006110	gene22144,gene2795	si_ch1073-138d10.2,tgm1,tgm1l1,tgm1l2,tgm1l3,tgm1l4,tgm1l5	TGM4	LOC115548930,LOC115556204	Hsapie_TGM4,TGM1,TGM1_2,TGM4_2	LOC104919104,Lcroce_tgm1	Tgm1,Tgm4	LOC101165180,LOC101170168,LOC101174094	LOC116945791,LOC116945792,LOC116952134,LOC116956036,LOC116957006	GSTEN_00015173_G_001,GSTEN_00032734_G_001	LOC100488471,Xtropi_tgm1,tgm4
OG0000283	ENSACAG00000004911,ENSACAG00000012984	Carg_Chr01G014110,Carg_Chr15G005610,Carg_Chr20G003600	Cmac_LG01G014400,Cmac_LG17G003550	gene13496,gene16546,gene7793	mat1a,mat1a_2,mat2aa,mat2ab	MAT1A	LOC115530687,LOC115542745,LOC115559693,mat2a	Hsapie_MAT1A,Hsapie_MAT2A	LOC104923259,LOC104930201,LOC104937335,LOC109136645,Lcroce_mat2a	Mat1a,Mat2a,Mat2a_2	LOC101159865,LOC101160342,LOC101160913,LOC101171015	LOC116937781,LOC116956974	GSTEN_00016485_G_001,GSTEN_00017321_G_001,GSTEN_00022288_G_001	Xtropi_mat1a,Xtropi_mat2a
OG0000284	ENSACAG00000002065,ENSACAG00000008113	Carg_Chr02G009310,Carg_Chr15G001260,Carg_Chr23G005000	Cmac_LG02G008890,Cmac_LG13G001170,Cmac_LG20G004900	gene18701,gene22950,gene23381,gene7771	ppp1caa,ppp1caa_2,ppp1cab,ppp1cc	PPP1CA,PPP1CC	LOC115530967,LOC115537118,LOC115545230	Hsapie_PPP1CA,Hsapie_PPP1CC	LOC104926887,LOC104930710,LOC109137636,Lcroce_ppp1cc	Ppp1ca,Ppp1ca_2,Ppp1cc,Ppp1ccb	LOC101169945,LOC101171445,Olatip_ppp1cc	LOC116948470,Pmarin_PPP1CC	GSTEN_00021602_G_001,GSTEN_00035052_G_001	Xtropi_ppp1cc,ppp1ca
OG0000285		Carg_Chr16G010560,Carg_Chr16G010570,Carg_Chr16G010590,Carg_Chr16G010610,Carg_Chr16G010630,Carg_Chr16G010660,Carg_Chr16G010670,Carg_Chr16G010680,Carg_Chr16G010690,Carg_Chr16G010710,Carg_Chr16G010790,Carg_Chr16G010820,Carg_Chr16G010860	Cmac_LG14G010670,Cmac_LG14G010720,Cmac_LG14G010730,Cmac_LG14G010740,Cmac_LG14G010770,Cmac_LG14G010790,Cmac_LG14G010810,Cmac_LG14G010830,Cmac_LG14G010840,Cmac_LG14G010860,Cmac_LG14G010880,Cmac_LG14G010920,Cmac_LG14G011010,Cmac_LG14G011020,Cmac_LG14G011030,Cmac_LG14G011060,Cmac_LG14G011090		LOC101885299,LOC101885372		LOC115548662,LOC115549342,LOC115549353		LOC109138230,LOC109138231		LOC101174647,LOC111949037,LOC111949124
OG0000286		Carg_Chr12G004530,Carg_Chr12G004540,Carg_Chr15G003860	Cmac_LG10G004260,Cmac_LG10G004270,Cmac_LG13G003770	gene11111,gene11112,gene11113,gene11114	ela2,ela2_2,ela2l,ela2l_2		LOC115544726,LOC115544752,LOC115544768,LOC115545441	CELA2B,Hsapie_CELA2A	LOC104920224,LOC104920225,LOC104920226	Cela2a	LOC101165737,LOC101168538,LOC101168781	LOC116950411,LOC116950412,LOC116950567,LOC116950576,LOC116950577	GSTEN_00022509_G_001,GSTEN_00022510_G_001,GSTEN_00022511_G_001	LOC100498609,LOC101734343,LOC116412071,cela2a,ctrc
OG0000287		Carg_Chr10G007510,Carg_Chr10G007530,Carg_Chr10G007540	Cmac_LG08G007710,Cmac_LG08G007730,Cmac_LG08G007750,Cmac_LG08G007770,Cmac_LG08G007780	gene4191,gene4192	or118-1,or118-2,or118-3		LOC115528745,LOC115528805,LOC115528811,LOC115528867,LOC115547768,LOC115561091,LOC115561092,LOC115561093,LOC115561094,LOC115561095,LOC115561096,LOC115561097,LOC115561098,LOC115561099,LOC115561102,LOC115561103,LOC115561104,LOC115561105,LOC115561734,LOC115561750,LOC115561753,LOC115561781		LOC104919850		LOC101157796,LOC101158043		GSTEN_00030092_G_001,GSTEN_00030093_G_001
OG0000288					LOC100001242,LOC100150619,LOC100332070,LOC100534892,LOC100536348,LOC100536609,LOC100536649,LOC100536676,LOC100537891,LOC100538103,LOC100538201,LOC101882063,LOC101882575,LOC101887048,LOC101887122,LOC103911588,LOC108181760,LOC108183430,LOC108183703,LOC108183848,LOC108183899,LOC108183935,LOC108184060,LOC110437784,LOC110439433,LOC110439492,LOC569391,si_cabz01021426.2,si_ch1073-398c20.3,si_dkey-122c11…
OG0000289						LOC101750842,LOC107049175,LOC107049408,LOC107049409,LOC107049550,LOC107049816,LOC107049934,LOC107049939,LOC107050685,LOC107051353,LOC107057251,LOC107057264,LOC107057271,LOC107057317,LOC112530024,LOC112530039,LOC112530858,LOC112530859,LOC112530861,LOC112530862,LOC112530863,LOC112530864,LOC112530865,LOC112530866,LOC112530867,LOC112530868,LOC112530869,LOC112530870,LOC112530871,LOC112530872,LOC112530…
OG0000290						BKJ,F-KER,LOC100858069,LOC100858100,LOC100858797,LOC100859148,LOC100859249,LOC100859427,LOC100859500,LOC100859690,LOC107049929,LOC107055107,LOC107055259,LOC107055272,LOC107055273,LOC107057524,LOC107057537,LOC107057539,LOC107057554,LOC107057555,LOC107057556,LOC112530353,LOC112530354,LOC418813,LOC426913,LOC426914,LOC426957,LOC428289,LOC429492,LOC431320,LOC431321,LOC431322,LOC431323,LOC431324,LOC431…
OG0000291	ENSACAG00000022610,ENSACAG00000027629	Carg_Chr03G005590,Carg_Chr03G005600,Carg_Chr03G005610	Cmac_LG02G017190,Cmac_LG02G017200,Cmac_LG02G017210	gene634,gene635	LOC100331417,LOC100331417_2,si_ch73-211l2.1,si_dkey-56i24.1,zgc_194839		LOC115532199,LOC115544128		LOC104926595		LOC101157581,LOC101158318,LOC101167664,LOC101175673,LOC111946856,LOC111946857,LOC111946869	LOC116956072	GSTEN_00031925_G_001	LOC100145155,LOC100145503,LOC100485657,LOC100491749,LOC100492375,LOC100495094,LOC100495391,LOC100495552,LOC100495879,LOC101733314,LOC101733647,LOC105945137
OG0000292	ENSACAG00000000719,ENSACAG00000001979	Carg_Chr08G011010,Carg_Chr14G002390,Carg_Chr14G009030,Carg_Chr16G005250	Cmac_LG06G010560,Cmac_LG12G002520,Cmac_LG12G008900,Cmac_LG14G005420	gene10413,gene16634,gene22159	ef1,elf2a,elf2b,elf2b_2	ELF1,ELF2	LOC115548173	ELF4,Hsapie_ELF1,Hsapie_ELF2	LOC104919878,LOC104935786,LOC104938901,elf2	Elf1,Elf2,Elf4	LOC105358126,Olatip_elf2,Olatip_elf4	LOC116943489,LOC116955788	GSTEN_00026634_G_001,GSTEN_00029304_G_001	Xtropi_elf2,elf1
OG0000293	ENSACAG00000001206,ENSACAG00000022428,ENSACAG00000022637,ENSACAG00000022668,ENSACAG00000022708,ENSACAG00000023091,ENSACAG00000023214,ENSACAG00000023336,ENSACAG00000023485,ENSACAG00000023834,ENSACAG00000023852,ENSACAG00000023888,ENSACAG00000024307,ENSACAG00000024362,ENSACAG00000024498,ENSACAG00000024750,ENSACAG00000024773,ENSACAG00000024980,ENSACAG00000025004,ENSACAG00000025137,ENSACAG00000025381,…
OG0000294	ENSACAG00000002264,ENSACAG00000005693	Carg_Chr08G003730,Carg_Chr10G006340,Carg_Chr11G000040,Carg_Chr20G003410	Cmac_LG06G003270,Cmac_LG08G006540,Cmac_LG09G000470,Cmac_LG17G003360	gene9429	si_dkeyp-9d4.5,slc5a9	SLC5A1,SLC5A10,SLC5A9	slc5a10	Hsapie_SLC5A1,Hsapie_SLC5A9	LOC104929967,Lcroce_slc5a9	Slc5a1,Slc5a10,Slc5a4b,Slc5a9	LOC101159252,Olatip_slc5a10,Olatip_slc5a2	LOC116937034,LOC116943845,LOC116951560,Pmarin_SLC5A9	GSTEN_00008086_G_001,GSTEN_00009093_G_001,GSTEN_00009094_G_001,GSTEN_00017342_G_001	Xtropi_slc5a10,Xtropi_slc5a9,slc5a1.1
OG0000295	ENSACAG00000006384,ENSACAG00000013040	Carg_Chr01G009980,Carg_Chr07G005080,Carg_Contig00005_ERROPOS4987890G000040	Cmac_LG01G010440,Cmac_LG05G004970,Cmac_LG10G005760	gene11240,gene12107,gene20462	LOC564281,c1galt1a,c1galt1a_2,c1galt1b,c1galt1b_2,si_dkey-202e17.1	C1GALT1	LOC115552102,LOC115557530,c1galt1	Hsapie_C1GALT1	LOC104931958,LOC104932586,Lcroce_c1galt1	C1galt1	LOC101156399,LOC101170759,Olatip_c1galt1	LOC116939992,LOC116943885	GSTEN_00028097_G_001,GSTEN_00033696_G_001	LOC100485879,LOC100486030,LOC100486174,LOC100486323,LOC100496837,Xtropi_c1galt1
OG0000296	ENSACAG00000026570	Carg_Chr07G005660,Carg_Chr07G006880,Carg_Chr16G007010,Carg_Chr22G002470	Cmac_LG05G005530,Cmac_LG05G006780,Cmac_LG14G007200,Cmac_LG19G002480	gene11885,gene12030,gene22526,gene3156	kcnb1,kcnb1_2,kcnb2,si_dkey-192j17.1	KCNB1,KCNB2	Gmorhu_kcnb1,Gmorhu_kcnb2,LOC115549389,LOC115557031	Hsapie_KCNB1,Hsapie_KCNB2	LOC104920532,LOC104928138,LOC109139232,Lcroce_kcnb2	Kcnb1,Kcnb2	LOC101155143,Olatip_kcnb1,Olatip_kcnb2	LOC116941730,LOC116942612	GSTEN_00027468_G_001,GSTEN_00033644_G_001	Xtropi_kcnb1
OG0000297	ENSACAG00000001920,ENSACAG00000009816,ENSACAG00000013603,ENSACAG00000015685	Carg_Chr03G006230,Carg_Chr10G009800,Carg_Chr21G007520	Cmac_LG02G017810,Cmac_LG04G008110,Cmac_LG08G010000,Cmac_LG18G007310	gene24425,gene4542,gene5511,gene616	snap23.1,snap25a,snap25b,zgc_101731	SNAP23	LOC115534721,LOC115561370,snap23	Hsapie_SNAP23	Lcroce_snap23,snap25	Snap23	LOC101165744,LOC101170749,Olatip_snap25	LOC116939462,LOC116943199,LOC116947656,LOC116948429	GSTEN_00018483_G_001,GSTEN_00022427_G_001	LOC100491227,Xtropi_snap23,Xtropi_snap25
OG0000298	ENSACAG00000006857,ENSACAG00000006915,ENSACAG00000011049	Carg_Chr17G005790,Carg_Chr22G003510	Cmac_LG15G005710,Cmac_LG19G003550	gene1335,gene3340	plscr3a,plscr3a_2,plscr3b,si_ch211-71m22.1,si_ch211-71m22.5,si_ch73-206p6.1	PLSCR1,PLSCR5	LOC115529455,LOC115537581	Hsapie_PLSCR1,Hsapie_PLSCR5,PLSCR2	LOC104923968,LOC104937253,LOC104939528	1700057G04Rik,Plscr1,Plscr2,Plscr5	LOC101157328,LOC101170797	LOC116952628,LOC116956797,LOC116956798	GSTEN_00019230_G_001,GSTEN_00023946_G_001	plscr1,plscr2,plscr5
OG0000299	ENSACAG00000004461,ENSACAG00000005249,ENSACAG00000006864,ENSACAG00000022806,ENSACAG00000027084,ENSACAG00000027740,ENSACAG00000027865	Carg_Chr03G000600,Carg_Chr17G009820	Cmac_LG02G012200		irge4,irgf1,irgf3,si_ch73-171o20.1		LOC115548652,LOC115549180,LOC115549181,LOC115549182,LOC115549183,LOC115549185,LOC115549186,LOC115549187,LOC115549188,LOC115549190,LOC115549195,LOC115550730,LOC115550734,LOC115550735,LOC115551411,LOC115551412,LOC115551487		LOC109137018,LOC109138009				GSTEN_00000023_G_001,GSTEN_00000024_G_001,GSTEN_00004260_G_001,GSTEN_00007719_G_001,GSTEN_00008557_G_001	Xtropi_irgq
OG0000300	ENSACAG00000014282	Carg_Chr08G008340,Carg_Chr11G007060,Carg_Chr14G000180,Carg_Chr17G006320	Cmac_LG06G007920,Cmac_LG09G007090,Cmac_LG12G000160,Cmac_LG15G006150	gene10320,gene1645,gene16864,gene2209	abca1a,abca1b,zgc_172302	ABCA1,ABCA7	LOC115529572,LOC115539692,LOC115552258,LOC115556254	Hsapie_ABCA1	LOC104928391,LOC104933941,abca1	Abca1	LOC101162276,LOC101163147,LOC101163308,LOC101164844	LOC116951843,LOC116951845	GSTEN_00012070_G_001,GSTEN_00012848_G_001,GSTEN_00021323_G_001,GSTEN_00027699_G_001,GSTEN_00033523_G_001	Xtropi_abca1
OG0000301	ENSACAG00000000821,ENSACAG00000016591	Carg_Chr01G008520,Carg_Chr06G007530,Carg_Chr09G003070,Carg_Chr17G003470	Cmac_LG01G008960,Cmac_LG04G007590,Cmac_LG07G002990,Cmac_LG15G003430	gene14471,gene20053,gene5176	LOC101884921,lpcat1,lpcat2,lpcat4	LPCAT1,LPCAT2	Gmorhu_lpcat2,LOC115536176,LOC115554128	Hsapie_LPCAT1,Hsapie_LPCAT2,LPCAT1_2	LOC104940425,LOC109141540,Lcroce_lpcat2	Lpcat1,Lpcat2,Lpcat2b	Olatip_lpcat1,Olatip_lpcat2	LOC116944046	GSTEN_00012584_G_001,GSTEN_00013868_G_001	Xtropi_lpcat1,Xtropi_lpcat2,Xtropi_lpcat4
OG0000302	ENSACAG00000003166,ENSACAG00000008265	Carg_Chr04G005450,Carg_Chr11G005450	Cmac_LG03G010660,Cmac_LG09G005560,Cmac_LG14G008080	gene16485,gene1966,gene22391,gene6218	atcaya,atcayb,bnip2,prune2,prune2_2	ATCAY,BNIP2	Gmorhu_bnip2,LOC115548855,LOC115556281	Hsapie_ATCAY,Hsapie_BNIP2	LOC104922463,LOC104924620,LOC104931441	Atcay,Bnip2	LOC101164549,LOC101168384,LOC101169237,Olatip_bnip2	LOC116938003,LOC116950716	GSTEN_00014470_G_001,GSTEN_00015973_G_001,GSTEN_00028862_G_001	Xtropi_bnip2,atcay
OG0000303	ENSACAG00000016368	Carg_Chr02G003320,Carg_Chr08G003800	Cmac_LG02G003230,Cmac_LG06G003350	gene10177,gene19257	prkca,prkca_2,prkcba,prkcba_2,prkcbb,si_ch73-374l24.1	PRKCA,PRKCB	LOC115530685,LOC115540371,LOC115554156,prkcb	Hsapie_PRKCA,Hsapie_PRKCB,PRKCG	LOC104917655,LOC104929965,Lcroce_prkca	Prkca,Prkcb,Prkcg,Prkcg_2	LOC101159746,LOC101161464,Olatip_prkca,Olatip_prkcb	LOC103091824	GSTEN_00009847_G_001,GSTEN_00021867_G_001	Xtropi_prkca,Xtropi_prkcb,Xtropi_prkcg
OG0000304	ENSACAG00000004977	Carg_Chr05G000750,Carg_Chr14G003380	Cmac_LG02G017030,Cmac_LG03G004580,Cmac_LG12G003460	gene15840,gene16883,gene654	hs6st1a,hs6st1b,hs6st1b_2,hs6st2,hs6st3a,hs6st3b	HS6ST1,HS6ST2,HS6ST3	LOC115533644,LOC115541346,LOC115544129,LOC115552049	Hsapie_HS6ST1,Hsapie_HS6ST3	LOC104925546,LOC104933412	Hs6st1,Hs6st2,Hs6st3	LOC101166175,LOC101171311,LOC101174677,Olatip_hs6st3	LOC116952450	GSTEN_00031203_G_001,GSTEN_00031952_G_001	Xtropi_hs6st2,Xtropi_hs6st3,hs6st1
OG0000305	ENSACAG00000003414,ENSACAG00000014406	Carg_Chr14G000140,Carg_Chr16G000190,Carg_Chr22G001750	Cmac_LG12G000130,Cmac_LG14G000190,Cmac_LG19G001720	gene16868,gene4071	b4galt1l,b4galt2	B4GALT1,B4GALT2	Gmorhu_b4galt1,Gmorhu_b4galt2,LOC115537512	Hsapie_B4GALT1,Hsapie_B4GALT2	LOC104917723,LOC109137286,LOC109138027,LOC109141527,Lcroce_b4galt1	B4galt1,B4galt2	Olatip_b4galt1,Olatip_b4galt2	LOC116948918,LOC116948919,LOC116948920,LOC116951833,LOC116955428	GSTEN_00007296_G_001,GSTEN_00007669_G_001	Xtropi_b4galt1l,Xtropi_b4galt2,b4galt1.1,b4galt1.2
OG0000306	ENSACAG00000009902,ENSACAG00000015531	Carg_Chr11G002200,Carg_Chr14G005380,Carg_Chr18G000080	Cmac_LG09G002360,Cmac_LG12G005300,Cmac_LG16G000090	gene17042,gene21544,gene2772	csf1ra,csf1rb,kita,kitb,kitb_2	CSF1R,KIT	LOC115547976,LOC115552809,LOC115555842	Hsapie_CSF1R,Hsapie_KIT	LOC104919090,LOC104919443,LOC104927057,LOC109142833	Csf1r,Kit	LOC101157786,LOC111948643,kit	LOC116943571,LOC116955069	GSTEN_00014572_G_001,GSTEN_00026580_G_001,GSTEN_00032762_G_001	Xtropi_kit,csf1r
OG0000307	ENSACAG00000001246,ENSACAG00000006341,ENSACAG00000011295,ENSACAG00000022716	Carg_Chr02G011770,Carg_Chr06G004300	Cmac_LG02G011090,Cmac_LG04G004310,Cmac_LG11G004120	gene17874,gene19518,gene5028	atp5g1,atp5g3a,atp5g3b	ATP5G1,ATP5G3	LOC115533315,LOC115558796,LOC115560511	ATP5MC1,ATP5MC2,ATP5MC3	LOC104922653,LOC104924437,LOC104927157,LOC109138921	Atp5g1,Atp5g2,Atp5g3	LOC101156015,LOC101173375,atp5mc3	LOC116943935,LOC116954642	GSTEN_00017898_G_001,GSTEN_00020459_G_001	Xtropi_atp5mc3,atp5mc1
OG0000308	ENSACAG00000003157,ENSACAG00000012218	Carg_Chr07G003110,Carg_Chr10G003960,Carg_Chr15G002030,Carg_Chr18G002770	Cmac_LG05G003050,Cmac_LG08G004140,Cmac_LG13G001920,Cmac_LG16G002810	gene12382,gene24002,gene24906,gene4234	unc119a,unc119b	UNC119,UNC119B	Gmorhu_unc119b,LOC115557055,unc119	Hsapie_UNC119,Hsapie_UNC119B	LOC104921055,LOC104922852,LOC104934408,Lcroce_unc119b	Unc119,Unc119b	LOC101157313,LOC101171072,Olatip_unc119,Olatip_unc119b	LOC116950268	GSTEN_00021628_G_001,GSTEN_00029946_G_001,GSTEN_00037921_G_001	Xtropi_unc119,Xtropi_unc119b
OG0000309	ENSACAG00000008544,ENSACAG00000011257	Carg_Chr03G003360,Carg_Chr10G006390,Carg_Chr19G003430,Carg_Chr21G006520	Cmac_LG02G014930,Cmac_LG08G006590,Cmac_LG16G009490,Cmac_LG18G006320	gene20922,gene247	crx,crx_2,otx2,otx5	OTX2,OTX5	LOC115528900,LOC115534074,LOC115544438,LOC115547981	Hsapie_OTX2	LOC104919818,LOC104921386,LOC104927212,LOC104931659,LOC109143075	Otx2	LOC101154795,LOC101164666,Olatip_otx2	LOC116943301	GSTEN_00020746_G_001,GSTEN_00021898_G_001,GSTEN_00026783_G_001,GSTEN_00032281_G_001	Xtropi_crx,Xtropi_otx2
OG0000310	ENSACAG00000009684,ENSACAG00000012110,ENSACAG00000012644	Carg_Chr14G002800,Carg_Chr18G002370,Carg_Contig00484_ERROPOS4200000G000060	Cmac_LG09G001760,Cmac_LG12G002920,Cmac_LG16G002380	gene17513,gene21428	slc9a6a,slc9a6a_2,slc9a6b,slc9a6b_2,slc9a6b_3,slc9a7	SLC9A9	Gmorhu_slc9a7,LOC115546913,slc9a6	Hsapie_SLC9A6,Hsapie_SLC9A7,Hsapie_SLC9A9	LOC104939387,Lcroce_slc9a6,Lcroce_slc9a7	Slc9a6,Slc9a7,Slc9a9	LOC101156110,Olatip_slc9a6,Olatip_slc9a7		GSTEN_00020144_G_001,GSTEN_00031279_G_001,GSTEN_00033797_G_001	Xtropi_slc9a6,Xtropi_slc9a7,slc9a9
OG0000311	ENSACAG00000002188	Carg_Chr02G002810,Carg_Chr02G010730,Carg_Chr23G008910	Cmac_LG02G002730,Cmac_LG02G010140,Cmac_LG20G008630	gene19176,gene19430,gene25611,gene8513	nme2a,nme2b.1,nme2b.2,nme3	NME1,NME2,NME3	Gmorhu_nme3,LOC115531448,LOC115534945	Hsapie_NME1,Hsapie_NME2,NME1-NME2	LOC104929282,LOC104937772,Lcroce_nme3	Nme1,Nme2,Nme3	LOC101158485,LOC101161287,Olatip_nme3	LOC103091858,LOC116938091	GSTEN_00004660_G_001,GSTEN_00021805_G_001	Xtropi_nme3,nme2
OG0000312	ENSACAG00000001841,ENSACAG00000012127	Carg_Chr02G003490,Carg_Chr02G006310,Carg_Chr23G006360	Cmac_LG02G003410,Cmac_LG02G005780,Cmac_LG20G006280	gene18811,gene18990,gene7906	kcnj12a,kcnj12b,kcnj12b_2,kcnj2b,kcnj2b_2	KCNJ12,KCNJ2	LOC115531560,LOC115531693,LOC115556652	Hsapie_KCNJ12,Hsapie_KCNJ2,KCNJ18	LOC104923240,LOC104925074,LOC104930358,LOC109139112,LOC109141987	Kcnj12,Kcnj2	LOC101169981,LOC101171082,LOC101171995	LOC116954096	GSTEN_00021885_G_001,GSTEN_00024097_G_001	kcnj12,kcnj2
OG0000313	ENSACAG00000009253	Carg_Chr11G005100,Carg_Chr15G006130,Carg_Chr16G007900,Carg_Chr20G000610	Cmac_LG09G005170,Cmac_LG13G006040,Cmac_LG14G008090,Cmac_LG17G000580	gene15308,gene22402,gene2332,gene24086	slc1a3a,slc1a3b,slc1a6	SLC1A3,SLC1A6	LOC115542217,LOC115545991,LOC115555084	Hsapie_SLC1A3,Hsapie_SLC1A6	LOC104920269,LOC104923631,LOC104931442,slc1a3	Slc1a3,Slc1a6	LOC101159662,LOC101170347,Olatip_slc1a3	LOC116936922,LOC116948907	GSTEN_00009151_G_001,GSTEN_00027743_G_001,GSTEN_00028805_G_001	Xtropi_slc1a3,Xtropi_slc1a6
OG0000314	ENSACAG00000007063,ENSACAG00000014020	Carg_Chr01G007270,Carg_Chr13G003950,Carg_Chr22G002150	Cmac_LG01G007720,Cmac_LG11G003980,Cmac_LG19G002150	gene17859,gene20079,gene3188,gene8018	pdk1,pdk2b,pdk3a,pdk4	PDK3,PDK4	Gmorhu_pdk1,Gmorhu_pdk4,pdk3	Hsapie_PDK1,Hsapie_PDK3,Hsapie_PDK4	LOC104925155,Lcroce_pdk1,Lcroce_pdk3,Lcroce_pdk4	Pdk3,Pdk4	LOC101175202,Olatip_pdk1,Olatip_pdk3,Olatip_pdk4		GSTEN_00015521_G_001,GSTEN_00031435_G_001,GSTEN_00031477_G_001	Xtropi_pdk3,Xtropi_pdk4
OG0000315	ENSACAG00000008623	Carg_Chr03G005900,Carg_Chr11G000720,Carg_Chr11G009690,Carg_Chr16G004720	Cmac_LG02G017490,Cmac_LG09G000760,Cmac_LG09G009560,Cmac_LG14G004830	gene1852,gene2503,gene562	slc1a7a,slc1a7b,slc1a7b_2,slc1a8a,slc1a8b	EAAT5L,SLC1A7	LOC115544373,LOC115549682,LOC115556000,slc1a7	Hsapie_SLC1A7	LOC104921752,LOC104935748,LOC104939203,Lcroce_slc1a7	Slc1a7	LOC101170557,LOC101172725,LOC101174903,LOC111949093	LOC116941356	GSTEN_00004302_G_001,GSTEN_00006570_G_001,GSTEN_00013364_G_001	LOC100496215,Xtropi_slc1a7
OG0000316	ENSACAG00000010721	Carg_Chr11G005130,Carg_Chr15G006870,Carg_Chr16G008030,Carg_Chr20G001440	Cmac_LG09G005200,Cmac_LG13G006740,Cmac_LG14G008220,Cmac_LG17G001410	gene15217,gene23556,gene2393,gene24450	LOC100333844,LOC559131,nim1k,nim1k_2,si_ch211-22d5.2	NIM1KZ	Gmorhu_nim1k,LOC115541277,LOC115548393,LOC115555088	NIM1K	LOC104921097,LOC104928498,LOC104930479,LOC104931446	Nim1k	LOC101156106,LOC101159907,LOC101168244,Olatip_nim1k	Pmarin_NIM1K	GSTEN_00008878_G_001,GSTEN_00027737_G_001,GSTEN_00028807_G_001,GSTEN_00030890_G_001	Xtropi_nim1k
OG0000317	ENSACAG00000006755	Carg_Chr06G002010,Carg_Chr08G001730,Carg_Chr15G001600	Cmac_LG04G002000,Cmac_LG13G001510	gene23344,gene5333,gene5334,gene9309	hk1,hk1_3,hkdc1,hkdc1_2	HK1,HK3,HKDC1	LOC115540429,LOC115544957,LOC115558187	Hsapie_HK1,Hsapie_HK3,Hsapie_HKDC1	LOC104920179,LOC104932780,Lcroce_hk1	Hk1,Hk2_2,Hkdc1	LOC101156878,LOC101157032,LOC101164634	LOC116944686	GSTEN_00004899_G_001,GSTEN_00025793_G_001,GSTEN_00031116_G_001	LOC100493823,Xtropi_hk1,Xtropi_hk2
OG0000318	ENSACAG00000000512	Carg_Chr04G000260,Carg_Chr06G008060,Carg_Chr06G008070	Cmac_LG03G005580,Cmac_LG03G005590,Cmac_LG04G008150,Cmac_LG04G008160	gene5507,gene5998,gene5999	LOC100004744,anpepb,si_ch211-106j24.1,si_ch211-106j24.1_2,si_ch211-276a23.5,si_ch211-276a23.5_2	ANPEP	LOC115550904,LOC115550997,LOC115558482,LOC115558483	Hsapie_ANPEP	LOC104920732,LOC104920734,LOC104937279,LOC104937280	Anpep	LOC101159739,LOC101163069,LOC101170261,LOC101173145	LOC116940231,LOC116941889,LOC116942136	GSTEN_00013793_G_001,GSTEN_00013794_G_001,GSTEN_00022420_G_001	anpep
OG0000319	ENSACAG00000013326	Carg_Chr21G007790,Carg_Chr21G007870	Cmac_LG18G007570,Cmac_LG18G007650	gene24483,gene24494	LOC100535565,LOC110438165,LOC110440016,adgrf11,adgrf7,adgrf8	ADGRF4,ADGRF5	LOC115533923,LOC115534835,LOC115534838,LOC115534839	ADGRF2,Hsapie_ADGRF4,Hsapie_ADGRF5	LOC104939551,LOC104939911	Adgrf2,Adgrf4,Adgrf5	LOC101173994,LOC105357165,LOC110013741,LOC111947112	LOC116941775,LOC116942505,LOC116942553,LOC116957387		LOC101730220,LOC116411002,adgrf1,adgrf4
OG0000320					LOC100004921,LOC100004921_2,LOC100005071_2,LOC100329231,LOC100329816,LOC100330009,LOC100330009_2,LOC100332745,LOC100332745_2,LOC100537890,LOC108189345,LOC108189345_2,LOC108190101,LOC110438559_2,LOC110438564,LOC110438565,LOC110438566,LOC110438567,LOC110438568_2,LOC110438979,LOC110440067,LOC799681,pimr46,pimr47,pimr47_2,pimr47_3,pimr48,pimr48_2,pimr48_3,pimr49,pimr50,pimr51,pimr53,pimr54,pimr55,pim…
OG0000321	ENSACAG00000010192,ENSACAG00000012949,ENSACAG00000016042	Carg_Chr08G002340,Carg_Chr09G000580,Carg_Chr23G006810	Cmac_LG02G004870,Cmac_LG06G001940,Cmac_LG20G006680	gene8323,gene9595	rac1a,rac1b,rac2,rac3a,rac3b	RAC2,RAC3	rac1,rac3	Hsapie_RAC2,Hsapie_RAC3	LOC104918805,LOC104927171,Lcroce_rac1,Lcroce_rac2	Rac2,Rac3	LOC101159016,LOC101163549,LOC101175028,LOC105354522	LOC116949553,LOC116950519	GSTEN_00024153_G_001	Xtropi_rac1,Xtropi_rac2,Xtropi_rac3
OG0000322	ENSACAG00000003187,ENSACAG00000015755	Carg_Chr05G000840,Carg_Chr13G004800,Carg_Chr16G005690,Carg_Chr17G003590	Cmac_LG03G004490,Cmac_LG11G004840,Cmac_LG14G005850,Cmac_LG15G003550	gene1089,gene15852,gene18079,gene22194	casq1a,casq1a_2,casq2	CASQ2	LOC115529224,LOC115533456,LOC115549264	CASQ1,Hsapie_CASQ2	LOC104927966,LOC104933210,LOC104934113,LOC104937493	Casq1,Casq2	LOC101163627,LOC101164925,LOC101166831,LOC101171288	LOC116938312	GSTEN_00014242_G_001,GSTEN_00019584_G_001	Xtropi_casq2,casq1
OG0000323	ENSACAG00000006861,ENSACAG00000009178,ENSACAG00000011871	Carg_Chr05G003090,Carg_Chr07G007870,Carg_Chr12G008390	Cmac_LG03G014640,Cmac_LG05G007770,Cmac_LG10G008060	gene11565,gene12525,gene5808	dusp6,dusp6_2,dusp7	DUSP6,DUSP7	Gmorhu_dusp6,LOC115556833	DUSP9,Hsapie_DUSP6,Hsapie_DUSP7	LOC104919616,Lcroce_dusp7	Dusp6,Dusp7,Dusp9	LOC101175078,Olatip_dusp6,Olatip_dusp7	LOC116947624,LOC116951234	GSTEN_00023717_G_001,GSTEN_00027610_G_001,GSTEN_00029811_G_001	Xtropi_dusp6,Xtropi_dusp7,dusp9
OG0000324	ENSACAG00000014874,ENSACAG00000016007	Carg_Chr02G010470,Carg_Chr18G004420,Carg_Chr23G005160	Cmac_LG02G010010,Cmac_LG16G004560,Cmac_LG20G005040	gene19436,gene21309,gene3978,gene8112	LOC100002814,fam57ba,fam57bb	FAM57A	LOC115531743,LOC115546714,tlcd3a,tlcd3b	TLCD3A,TLCD3B	LOC104919172,LOC104920868,LOC104926874,LOC104935894	Fam57a,Fam57b	LOC101166816,LOC101168462,LOC101174853,fam57b	Pmarin_TLCD3B	GSTEN_00004799_G_001,GSTEN_00026689_G_001,GSTEN_00036519_G_001	Xtropi_tlcd3a,Xtropi_tlcd3b
OG0000325	ENSACAG00000006657	Carg_Chr12G001220,Carg_Chr17G010290,Carg_Chr22G003520	Cmac_LG10G001090,Cmac_LG15G010110,Cmac_LG19G003560	gene11017,gene1539,gene3341	plod1a,plod2,plod3,plod3_2	PLOD1	Gmorhu_plod2,LOC115529392,plod1	Hsapie_PLOD1,Hsapie_PLOD2,PLOD3	Lcroce_plod1,Lcroce_plod2	Plod1,Plod1_2,Plod2,Plod3	Olatip_plod1,Olatip_plod2,Olatip_plod3	LOC116939825,LOC116946915,LOC116950548	GSTEN_00003803_G_001,GSTEN_00023949_G_001	Xtropi_plod1,Xtropi_plod2,Xtropi_plod3
OG0000326	ENSACAG00000015169,ENSACAG00000015485	Carg_Chr01G012380,Carg_Chr03G003720,Carg_Chr23G002970	Cmac_LG01G012660,Cmac_LG02G015350,Cmac_LG20G002910	gene13287,gene351,gene7705	ppm1aa,ppm1ba,ppm1bb,ppm1bb_2	PPM1A,PPM1B	LOC115530653,ppm1a,ppm1b	Hsapie_PPM1A,Hsapie_PPM1B	LOC104922723,Lcroce_ppm1a,Lcroce_ppm1b	Ppm1a,Ppm1b	LOC101156612,Olatip_ppm1a,Olatip_ppm1b	LOC116939535,LOC116947696,LOC116953833	GSTEN_00009552_G_001,GSTEN_00014338_G_001,GSTEN_00032227_G_001	Xtropi_ppm1a,Xtropi_ppm1b
OG0000327	ENSACAG00000007305,ENSACAG00000015032	Carg_Chr03G006690,Carg_Chr10G004450,Carg_Chr18G004060,Carg_Chr21G004380	Cmac_LG02G018260,Cmac_LG08G004640,Cmac_LG16G004190,Cmac_LG18G004250	gene21345,gene658,gene7266	grm1a,grm1b,grm1b_2,grm5a,grm5b	GRM1,GRM5	LOC115534243,LOC115543521,LOC115547778,grm5	Hsapie_GRM1,Hsapie_GRM5	Lcroce_grm5,grm1	Grm1,Grm5	LOC101173805,Olatip_grm1,Olatip_grm5	LOC116955616	GSTEN_00018905_G_001,GSTEN_00023057_G_001	Xtropi_grm1,Xtropi_grm5
OG0000328	ENSACAG00000015015,ENSACAG00000016278,ENSACAG00000016282,ENSACAG00000016346,ENSACAG00000026306	Carg_Chr01G004890,Carg_Chr09G004190,Carg_Chr17G000280	Cmac_LG07G004100,Cmac_LG15G000280	gene1156,gene14677	LOC100147904,LOC101887000	FCGBP,FCGBPL	LOC115529361,LOC115536061,LOC115536211,LOC115553860,LOC115553866,LOC115553870	FCGBP_2,Hsapie_FCGBP,ZAN	fcgbp,zan	9530053A07Rik,Fcgbp	LOC101162078,Olatip_fcgbp	LOC116948135,LOC116954615	GSTEN_00034178_G_001	LOC100492852,LOC100493184,Xtropi_fcgbp,Xtropi_zan
OG0000329	ENSACAG00000004527,ENSACAG00000016958,ENSACAG00000017521	Carg_Chr02G007360,Carg_Chr11G005210,Carg_Chr17G006290	Cmac_LG02G006880,Cmac_LG09G005290,Cmac_LG15G006130	gene1642,gene18587,gene2386	elavl2,elavl3,elavl4	ELAVL2,ELAVL4	Gmorhu_elavl2,Gmorhu_elavl3,Gmorhu_elavl4	Hsapie_ELAVL2,Hsapie_ELAVL4	Lcroce_elavl2,Lcroce_elavl3,Lcroce_elavl4	Elavl2,Elavl3,Elavl4	Olatip_elavl2,Olatip_elavl3,Olatip_elavl4	LOC116937998	GSTEN_00021318_G_001,GSTEN_00028823_G_001,GSTEN_00034393_G_001	Xtropi_elavl2,Xtropi_elavl3,Xtropi_elavl4
OG0000330	ENSACAG00000013296	Carg_Chr11G002860,Carg_Chr15G011430,Carg_Chr20G004950	Cmac_LG09G003030,Cmac_LG13G011100,Cmac_LG17G004900	gene16267,gene22117,gene23865,gene2920	LOC568758,plpp6,plpp6_2,plpp7	PLPP7	Gmorhu_plpp6,Gmorhu_plpp7,LOC115545681,LOC115548747	Hsapie_PLPP7,PLPP6	LOC104927432,Lcroce_plpp6,Lcroce_plpp7	Plpp6,Plpp7	LOC101167373,LOC101173172,Olatip_plpp6,Olatip_plpp7	Pmarin_PLPP6	GSTEN_00002008_G_001,GSTEN_00010813_G_001,GSTEN_00015031_G_001,GSTEN_00034669_G_001	Xtropi_plpp6,Xtropi_plpp7
OG0000331	ENSACAG00000001396,ENSACAG00000005349	Carg_Chr02G012160,Carg_Chr08G010270,Carg_Chr23G007880	Cmac_LG02G011490,Cmac_LG06G009780,Cmac_LG20G007700	gene10243,gene16411,gene19482,gene8420	abcc1,abcc3,abcc6a,abcc6b.2	ABCC1,ABCC3,ABCC6	Gmorhu_abcc3	ABCC1_2,Hsapie_ABCC1,Hsapie_ABCC3	LOC104938639,Lcroce_abcc3	Abcc1,Abcc3	LOC101158001,LOC101173789,Olatip_abcc3	LOC116946238,LOC116955202,Pmarin_ABCC1	GSTEN_00008809_G_001,GSTEN_00022664_G_001	Xtropi_abcc1,Xtropi_abcc3,abcc6
OG0000332	ENSACAG00000010573,ENSACAG00000010574	Carg_Chr10G000230	Cmac_LG08G000240		taar13b,taar13b_2,taar13b_3,taar13c,taar13c_2,taar13c_3,taar13d,taar13d_2,taar13d_3,taar13e,taar13e_2,taar13e_3,taar64,taar64_2,taar64_3	TAAR2,TAAR5	LOC115561570,LOC115561571,LOC115561572	Hsapie_TAAR2,Hsapie_TAAR5	LOC109139132,LOC109139133	Taar2,Taar3,Taar4,Taar5		LOC116944332,LOC116944444		LOC100487949,LOC100488258,LOC100497949,taar3p
OG0000333	ENSACAG00000002773,ENSACAG00000009884,ENSACAG00000011024	Carg_Chr06G003520,Carg_Chr12G003000	Cmac_LG03G013170,Cmac_LG04G003540,Cmac_LG10G002720,Cmac_LG21G003960	gene10849,gene9054	dennd2c,si_dkey-82f1.1,st5,st5_2	ST5	Gmorhu_st5	DENND2B,Hsapie_DENND2A,Hsapie_DENND2C	LOC104919517,LOC104933561,LOC109143055,Lcroce_st5	Dennd2a,Dennd2c,St5	LOC101160701,Olatip_dennd2c,Olatip_st5	LOC116940110,LOC116945653,LOC116951846	GSTEN_00005167_G_001,GSTEN_00034329_G_001	Xtropi_dennd2a,Xtropi_dennd2c,dennd2b
OG0000334	ENSACAG00000014254,ENSACAG00000017059	Carg_Chr04G000030,Carg_Chr04G004730,Carg_Chr24G005100	Cmac_LG03G005330,Cmac_LG03G009960,Cmac_LG21G005210	gene5724,gene6271,gene9209	ppp6r2a,ppp6r2b,ppp6r3	PPP6R2,PPP6R3	Gmorhu_ppp6r3,LOC115542829,LOC115550257	Hsapie_PPP6R2,Hsapie_PPP6R3,PPP6R1	LOC104918110,LOC104923754,Lcroce_ppp6r3	Ppp6r1,Ppp6r2,Ppp6r3	LOC101175152,Olatip_ppp6r3,ppp6r2	LOC116939986	GSTEN_00012929_G_001,GSTEN_00026491_G_001,GSTEN_00035564_G_001	Xtropi_ppp6r2,Xtropi_ppp6r3,ppp6r1
OG0000335	ENSACAG00000007055,ENSACAG00000014186	Carg_Chr01G014190,Carg_Chr03G001260,Carg_Chr14G001630	Cmac_LG01G014480,Cmac_LG02G012860,Cmac_LG12G001660	gene13488,gene16720,gene66	eif4e1b,eif4e1c,eif4e1c_2,eif4ea,eif4ea_2,eif4eb,eif4eb_2	EIF4E,EIF4E1B	LOC115552327,LOC115559718	Hsapie_EIF4E,Hsapie_EIF4E1B	LOC104917906,LOC104930148,eif4e	Eif4e,Eif4e1b	LOC100049330,LOC101166761,LOC101169085	LOC116940357,LOC116950872	GSTEN_00010276_G_001,GSTEN_00016496_G_001	Xtropi_eif4e,Xtropi_eif4e1b
OG0000336	ENSACAG00000016037,ENSACAG00000029680	Carg_Chr03G009040,Carg_Chr17G002430	Cmac_LG02G020720,Cmac_LG15G002470	gene1055,gene897	ppp2r5a,ppp2r5b,ppp2r5b_2,ppp2r5ea,ppp2r5eb	PPP2R5A,PPP2R5E	ppp2r5e	Hsapie_PPP2R5A,Hsapie_PPP2R5E,PPP2R5B	LOC104918057,LOC104929538,LOC109138558	Ppp2r5a,Ppp2r5b,Ppp2r5b_2,Ppp2r5e	LOC101173107,Olatip_ppp2r5b	LOC116947244,LOC116947830,LOC116957018,Pmarin_PPP2R5E	GSTEN_00020321_G_001,GSTEN_00023286_G_001,GSTEN_00025867_G_001	Xtropi_ppp2r5a,Xtropi_ppp2r5b,Xtropi_ppp2r5e
OG0000337	ENSACAG00000016681,ENSACAG00000017791	Carg_Chr16G011030,Carg_Chr21G001720,Carg_Chr22G002710	Cmac_LG14G011240,Cmac_LG18G001710,Cmac_LG19G002740	gene24625,gene3325,gene7449	trim54,trim55a,trim55b	TRIM54,TRIM55,TRIM63	LOC115537731,LOC115549410	Hsapie_TRIM54,Hsapie_TRIM55,Hsapie_TRIM63	Lcroce_trim54,trim55	Trim54,Trim55,Trim63	LOC101156857,LOC101169972	LOC116941570,LOC116942593,LOC116953131	GSTEN_00006569_G_001,GSTEN_00008612_G_001,GSTEN_00009788_G_001	Xtropi_trim54,Xtropi_trim55,trim63
OG0000338	ENSACAG00000007290,ENSACAG00000015213	Carg_Chr10G004420,Carg_Chr18G002420,Carg_Chr18G004050,Carg_Chr21G004390	Cmac_LG08G004620,Cmac_LG16G002430,Cmac_LG16G004180,Cmac_LG18G004260	gene21346,gene21467,gene4726,gene7267	rab32a,rab38b,rab38c	RAB32,RAB38	LOC115547779,rab32,rab38	Hsapie_RAB32,Hsapie_RAB38	LOC104935089,Lcroce_rab32,Lcroce_rab38	Rab32,Rab38	LOC101156599,LOC101171270,Olatip_rab32,Olatip_rab38	LOC116953011	GSTEN_00018904_G_001,GSTEN_00023056_G_001	Xtropi_rab32,Xtropi_rab38
OG0000339	ENSACAG00000003167	Carg_Chr06G005920,Carg_Chr11G007640,Carg_Chr16G006630	Cmac_LG04G005950,Cmac_LG09G007660,Cmac_LG14G006840	gene2140,gene24347	csnk1g1,csnk1g2a,csnk1g2b,csnk1g2b_2	CSNK1G1,CSNK1G2	Gmorhu_csnk1g1,LOC115549230,csnk1g2	CSNK1G3,Hsapie_CSNK1G1,Hsapie_CSNK1G2	LOC104921814,LOC104931865,LOC109142724,Lcroce_csnk1g1	Csnk1g1,Csnk1g2,Csnk1g3	LOC101160101,LOC101172235,Olatip_csnk1g1	LOC116940748,Pmarin_CSNK1G3	GSTEN_00019262_G_001,GSTEN_00034611_G_001	Xtropi_csnk1g1,Xtropi_csnk1g2,csnk1g3
OG0000340		Carg_Chr17G008680	Cmac_LG01G012900,Cmac_LG15G008370		LOC100147899,LOC100149966,LOC100151603,LOC100329378,LOC100534851,LOC101882452,LOC101882859,LOC101884281,LOC101885158,LOC101885607,LOC108183934,LOC110438671,LOC110438773,LOC110439582,LOC110439863,LOC797963,LOC797963_2,si_ch211-196p9.1,si_ch211-277p15.1,si_ch211-277p15.1_2,si_ch211-51a19.5,si_dkey-103d23.3		LOC115531033,LOC115539077,LOC115555012,LOC115559083,LOC115560922		LOC104923762,LOC109136798,LOC109138196,LOC109138298,LOC109138679,LOC109139231		LOC105355174,LOC111946294
OG0000341					LOC100537645			IGKV1-12,IGKV1-12_2,IGKV1-16,IGKV1-16_2,IGKV1-27,IGKV1-27_2,IGKV1-39,IGKV1-39_2,IGKV1-5,IGKV1-5_2,IGKV1-6,IGKV1-6_2,IGKV1-8,IGKV1-8_2,IGKV1D-12,IGKV1D-13,IGKV1D-16,IGKV1D-17,IGKV1D-42,IGKV1D-43,IGKV1D-8,IGKV6D-41,LOC107985528,LOC112268314		Igkv10-95,Igkv11-125,Igkv12-38,Igkv12-44,Igkv12-46,Igkv12-89,Igkv13-85,Igkv14-100,Igkv14-111,Igkv16-104,Igkv19-93,Igkv9-123,Igkv9-124
OG0000342								USP17L1,USP17L10,USP17L11,USP17L12,USP17L13,USP17L15,USP17L17,USP17L18,USP17L19,USP17L1_2,USP17L2,USP17L20,USP17L21,USP17L22,USP17L24,USP17L25,USP17L26,USP17L27,USP17L28,USP17L29,USP17L3,USP17L30,USP17L3_2,USP17L4,USP17L5,USP17L7,USP17L7_2,USP17L8,USP17L8_2		Usp17la,Usp17lb,Usp17lc,Usp17ld,Usp17le		LOC116952625	GSTEN_00024156_G_001,GSTEN_00024157_G_001	LOC116410989
OG0000343	ENSACAG00000013078,ENSACAG00000023540	Carg_Chr01G009990,Carg_Chr05G000720,Carg_Chr09G010310,Carg_Chr13G003690	Cmac_LG01G010450,Cmac_LG03G004610,Cmac_LG07G010210,Cmac_LG11G003720	gene14481,gene15838,gene18226	col28a1a,col28a1b,col28a2a,col28a2b	COL28A1,LOC424167	LOC115532987,LOC115542159,LOC115553254,col28a1	Hsapie_COL28A1	LOC104931049,LOC104939025,Lcroce_col28a1	Col28a1	LOC101157899,LOC101166164,LOC101170823,Olatip_col28a1	LOC116941052,Pmarin_COL28A1	GSTEN_00033695_G_001	LOC100490088,Xtropi_col28a1
OG0000344	ENSACAG00000010756,ENSACAG00000012240	Carg_Chr01G009810,Carg_Chr02G000980,Carg_Chr08G007770	Cmac_LG01G010280,Cmac_LG02G000880,Cmac_LG06G007350	gene19642,gene9753	ddx39aa,ddx39ab,ddx39ab_2,ddx39b		LOC115529166,ddx39a	DDX39A,DDX39B,DDX39B_3,DDX39B_4,DDX39B_5,DDX39B_6,DDX39B_7,DDX39B_8	LOC104931065,LOC104931373,Lcroce_ddx39a	Ddx39,Ddx39b,Ddx39b_2,Ddx39b_3,Ddx39b_4	LOC101163463,LOC101168128	LOC116955415		Xtropi_ddx39a,Xtropi_ddx39b
OG0000345	ENSACAG00000002544,ENSACAG00000011841,ENSACAG00000016470	Carg_Chr03G001670,Carg_Chr09G001340	Cmac_LG01G005860,Cmac_LG02G013260,Cmac_LG07G001310	gene104,gene11659,gene15027	pabpc1a,pabpc1b,pabpc1l,pabpc1l_2,pabpc4,pabpc4_2	PABPC1,PABPC1L,PABPC4	LOC115536203,pabpc1	Hsapie_PABPC1,Hsapie_PABPC4	LOC104919307,Lcroce_pabpc1	Pabpc1,Pabpc4,Pabpc6	LOC101167536,LOC101169122,Olatip_pabpc1	LOC116945202	GSTEN_00031363_G_001,GSTEN_00033231_G_001	Xtropi_pabpc1,Xtropi_pabpc1l
OG0000346	ENSACAG00000002615,ENSACAG00000003130,ENSACAG00000005889	Carg_Chr11G002130,Carg_Chr17G003050,Carg_Chr22G002950	Cmac_LG09G002290,Cmac_LG15G003030,Cmac_LG19G002960	gene1253,gene2398,gene3399	usp12a,usp12a_2,usp12b,usp46	USP12,USP12-like,USP46	Gmorhu_usp46,LOC115529075,usp12	Hsapie_USP12,Hsapie_USP46	LOC104938206,Lcroce_usp12,Lcroce_usp46	Usp12,Usp46	LOC101161758,Olatip_usp12,Olatip_usp46	Pmarin_USP46	GSTEN_00023876_G_001,GSTEN_00032777_G_001	Xtropi_usp12,Xtropi_usp12b
OG0000347	ENSACAG00000000969,ENSACAG00000009557	Carg_Chr10G002430,Carg_Chr13G004350,Carg_Chr14G003370,Carg_Chr16G002260	Cmac_LG08G002560,Cmac_LG12G003450,Cmac_LG14G002290	gene15971,gene16882,gene21945,gene4287	mbnl1,mbnl3	MBNL2,MBNL3	Gmorhu_mbnl1,LOC115532901,LOC115548864,LOC115552226	Hsapie_MBNL2	LOC104919205,LOC104922684,LOC104925547,LOC104926638,LOC104927648	Mbnl2,Mbnl3	LOC101165037,LOC101169146,Olatip_mbnl1	LOC116952629	GSTEN_00014720_G_001,GSTEN_00026107_G_001,GSTEN_00031204_G_001	Xtropi_mbnl2
OG0000348	ENSACAG00000001720,ENSACAG00000011918	Carg_Chr07G008550,Carg_Chr07G010850,Carg_Chr07G011080,Carg_Chr12G002830	Cmac_LG05G008450,Cmac_LG05G010690,Cmac_LG05G010930,Cmac_LG10G002540	gene10918,gene12877,gene12951	tgm5l,tgm8	EPB42,GGGT5L	LOC115550934,LOC115557405,LOC115557882	Hsapie_EPB42,TGM5,TGM7	LOC104922036,LOC104935153,tgm2	Epb42,Tgm5,Tgm7	LOC101158944,LOC101169687		GSTEN_00006806_G_001,GSTEN_00008906_G_001,GSTEN_00013604_G_001	epb42,tgm3l.1,tgm5
OG0000349	ENSACAG00000015146,ENSACAG00000022472	Carg_Chr04G006960,Carg_Chr11G007090,Carg_Chr15G000540	Cmac_LG03G012130,Cmac_LG04G008080,Cmac_LG09G007120	gene2206,gene23313,gene5515	arid3a,arid3a_2,arid3b,arid3c,arid3c_3	ARID3A,ARID3B,ARID3C	LOC115551159,LOC115555228	Hsapie_ARID3A,Hsapie_ARID3B	LOC104920741,LOC104925035,LOC104928407,LOC104940673	Arid3a,Arid3b	LOC101163802,LOC101169462,Olatip_arid3a	LOC116954947	GSTEN_00012850_G_001	Xtropi_arid3a,Xtropi_arid3b,Xtropi_arid3c
OG0000350	ENSACAG00000002466,ENSACAG00000015205	Carg_Chr04G006450,Carg_Chr06G003880,Carg_Chr24G003210	Cmac_LG03G011610,Cmac_LG04G003920,Cmac_LG21G003310	gene4954,gene6386,gene8979	ano5a,ano5b,ano6	ANO5,ANO6	Gmorhu_ano6,LOC115558451,ano5	Hsapie_ANO5,Hsapie_ANO6	LOC104919258,LOC104932020,LOC109136638,Lcroce_ano6	Ano5,Ano6	LOC101167353,Olatip_ano5,Olatip_ano6	LOC116944546,LOC116950635,LOC116956437	GSTEN_00017859_G_001,GSTEN_00034215_G_001	Xtropi_ano5,Xtropi_ano6
OG0000351	ENSACAG00000009053,ENSACAG00000021049	Carg_Chr01G015110,Carg_Chr16G008490,Carg_Chr22G001610	Cmac_LG01G015400,Cmac_LG14G008670,Cmac_LG19G001580	gene13581,gene22641,gene3125	tmem14ca,tmem14cb,zgc_163080,zgc_163080_2	TMEM14A,TMEM14C,TMEM14CL	LOC115537340,LOC115549116,tmem14a	Hsapie_TMEM14A,Hsapie_TMEM14C,TMEM14B,TMEM14C_2	LOC104923147,LOC104937610,Lcroce_tmem14a	Tmem14a,Tmem14c	LOC101162485,Olatip_tmem14a	LOC116945139,Pmarin_TMEM14C	GSTEN_00010488_G_001	Xtropi_tmem14a,tmem14c
OG0000352	ENSACAG00000000178,ENSACAG00000029566	Carg_Chr02G006860,Carg_Chr08G008850,Carg_Chr11G002640,Carg_Chr16G004960	Cmac_LG02G006370,Cmac_LG06G008430,Cmac_LG09G002800,Cmac_LG14G005120	gene18742,gene22128,gene2825	plpp3,ppap2d,ppap2d_2	PLPP3	Gmorhu_plpp3,LOC115529850,LOC115539912,LOC115548507	Hsapie_PLPP3	LOC104918584,LOC104925404,LOC104932767,Lcroce_plpp3	Plpp3	LOC101166135,LOC101171943,Olatip_plpp3	LOC116948805,LOC116948913,LOC116948915	GSTEN_00011720_G_001,GSTEN_00032696_G_001	LOC100135382,Xtropi_plpp3
OG0000353	ENSACAG00000003325,ENSACAG00000008155,ENSACAG00000010627	Carg_Chr02G009130,Carg_Chr15G002790,Carg_Chr20G003690	Cmac_LG02G008710,Cmac_LG13G002680,Cmac_LG17G003630	gene16536,gene18683	tbc1d10aa,tbc1d10ab	TBC1D10A	LOC115542742,LOC115546123,tbc1d10b	Hsapie_TBC1D10A,TBC1D10B,TBC1D10C	LOC104923195,LOC104933656,Lcroce_tbc1d10b	Tbc1d10a,Tbc1d10b,Tbc1d10c,Tbc1d10c_2	LOC101158204,Olatip_tbc1d10b,tbc1d10a	LOC116939181,LOC116957732	GSTEN_00004518_G_001,GSTEN_00017313_G_001,GSTEN_00027806_G_001	Xtropi_tbc1d10a,Xtropi_tbc1d10b
OG0000354	ENSACAG00000004650,ENSACAG00000023166	Carg_Chr07G009400	Cmac_LG05G009280	gene12743	padi2	PADI1,PADI2,PADIL	Gmorhu_padi2	Hsapie_PADI1,Hsapie_PADI2,PADI1_2,PADI3,PADI3_2,PADI4,PADI4_2	LOC104939197,LOC109142526	Padi1,Padi1_2,Padi2,Padi2_2,Padi3,Padi3_2,Padi4,Padi4_2	LOC101159579,LOC101168861	LOC116951142,LOC116951157,LOC116951189,LOC116951197	GSTEN_00033904_G_001	LOC105946182,LOC116412329,Xtropi_padi2
OG0000355	ENSACAG00000001042,ENSACAG00000025595,ENSACAG00000026953	Carg_Chr05G002880,Carg_Chr05G003120,Carg_Chr05G003130,Carg_Chr05G003140	Cmac_LG03G014410,Cmac_LG03G014680,Cmac_LG03G014690,Cmac_LG03G014700	gene5804	cpa1,cpa2,cpa4,cpa5	CPA1,CPA2,CPA5	Gmorhu_cpa1,LOC115550351	CPA4,Hsapie_CPA1,Hsapie_CPA2,Hsapie_CPA5	LOC104925102,LOC104930740	Cpa1,Cpa2,Cpa4,Cpa5	LOC101159188,LOC101163471,LOC101163721	LOC116952332	GSTEN_00029814_G_001	Xtropi_cpa1
OG0000356	ENSACAG00000010073	Carg_Chr08G004170,Carg_Chr14G008600,Carg_Chr23G004340	Cmac_LG06G003730,Cmac_LG12G008490,Cmac_LG20G004300	gene17467,gene7623,gene9627	casp3a,casp3a_2,casp3b,casp7	CASP3,CASP7	Gmorhu_casp7,LOC115541046,LOC115551862,LOC115551863,LOC115551864,LOC115551865	Hsapie_CASP3,Hsapie_CASP7	LOC104928227,Lcroce_casp7,caspase-3	Casp3,Casp7	LOC100049265,Olatip_casp7,casp3	Pmarin_CASP3	GSTEN_00013715_G_001,GSTEN_00034975_G_001	Xtropi_casp7,casp3.2
OG0000357	ENSACAG00000002494,ENSACAG00000008264	Carg_Chr02G001880,Carg_Chr02G012030,Carg_Chr09G000430,Carg_Chr23G007400	Cmac_LG02G001800,Cmac_LG02G011340,Cmac_LG07G000410,Cmac_LG20G007230	gene19334,gene19569,gene8047,gene8198	csnk1da,csnk1db,csnk1e,csnk1e_2	CSNK1D,CSNK1E	Gmorhu_csnk1e,csnk1d	Hsapie_CSNK1D,Hsapie_CSNK1E,TPTEP2-CSNK1E	LOC104918897,LOC104927025,LOC104935249,Lcroce_csnk1e	Csnk1d	LOC105356509,Olatip_csnk1d,Olatip_csnk1e	LOC116955997	GSTEN_00004319_G_001	Xtropi_csnk1d,Xtropi_csnk1e
OG0000358	ENSACAG00000016195	Carg_Chr05G004650,Carg_Chr07G002150,Carg_Chr12G008510	Cmac_LG03G016200,Cmac_LG05G002100	gene11576,gene12233,gene5830	lsm14aa,lsm14ab,lsm14b	LSM14A,LSM14B	LOC115544238,LOC115550251,LOC115557167	Hsapie_LSM14A,Hsapie_LSM14B,LSM14A_2	LOC104919627,LOC104920755,LOC104938288,LOC104939084,LOC109142018	Lsm14a	LOC101155350,LOC101155509	LOC116937270,LOC116945968,LOC116954216	GSTEN_00003158_G_001,GSTEN_00013632_G_001,GSTEN_00019915_G_001,GSTEN_00023705_G_001	Xtropi_lsm14a,Xtropi_lsm14b
OG0000359	ENSACAG00000001806,ENSACAG00000016966	Carg_Chr07G003760,Carg_Chr12G005570,Carg_Chr24G004530	Cmac_LG05G003690,Cmac_LG10G005250,Cmac_LG21G004610	gene10785,gene12286,gene9124	mapk11,mapk14a,mapk14a_2,mapk14b	MAPK11,MAPK14	LOC115542856,LOC115556808	Hsapie_MAPK11,Hsapie_MAPK14	LOC104924524,LOC104926599,LOC104939458	Mapk11,Mapk14,Mapk14_2	LOC101160731,LOC101162042,LOC101175696	LOC116942345,LOC116951238	GSTEN_00010018_G_001,GSTEN_00013269_G_001,GSTEN_00028159_G_001	Xtropi_mapk11,mapk14
OG0000360	ENSACAG00000000783,ENSACAG00000009819	Carg_Chr04G009770,Carg_Chr07G008010,Carg_Chr12G008840,Carg_Chr13G001210	Cmac_LG03G001990,Cmac_LG05G007910,Cmac_LG10G008460,Cmac_LG11G001200	gene12545,gene15339,gene18414	pcbp2,pcbp3	LOC426023,PCBP2	LOC115533419,LOC115541645,LOC115546328,LOC115557155	Hsapie_PCBP2,PCBP1	LOC104919957,LOC104929093,LOC104930430,LOC104930684	Pcbp1	LOC101158397,LOC101159823,LOC101167429,Olatip_pcbp2	LOC116938552,LOC116948558	GSTEN_00020078_G_001	LOC100490531,Xtropi_pcbp3
OG0000361	ENSACAG00000017818	Carg_Chr01G008950,Carg_Chr06G000380,Carg_Chr09G003700,Carg_Chr21G007600	Cmac_LG01G009380,Cmac_LG04G000370,Cmac_LG07G003610,Cmac_LG18G007380	gene14628,gene20600,gene24417	paqr7a,paqr7b,paqr8	PAQR7,PAQR8	LOC115534598,LOC115536326,LOC115554377,LOC115559304	Hsapie_PAQR7,Hsapie_PAQR8	LOC104925486,LOC104927227,LOC104938075,LOC104938423,LOC109138417	Paqr7,Paqr8	LOC100415783,Olatip_paqr8,olgpcpr-gamma	LOC116951563	GSTEN_00018348_G_001,GSTEN_00026204_G_001	Xtropi_paqr8
OG0000362	ENSACAG00000017842,ENSACAG00000017850	Carg_Chr11G000480,Carg_Chr11G000490,Carg_Chr16G001240	Cmac_LG09G000510,Cmac_LG09G000520,Cmac_LG14G001240	gene22254,gene2615	dsg2.1,dsg2l,zmp_0000001074	DSG2,DSG4	LOC115548873,LOC115555639	DSG1,DSG3,Hsapie_DSG2,Hsapie_DSG4	LOC104929335,LOC104938080,LOC109142585	Dsg1a,Dsg1b,Dsg1c,Dsg2,Dsg3,Dsg4	LOC101156641,LOC101165259	LOC116948037,LOC116956030,LOC116956044		dsg1,dsg2
OG0000363	ENSACAG00000006057	Carg_Chr14G008100,Carg_Chr15G009530,Carg_Chr19G000510,Carg_Chr19G000520,Carg_Chr20G008360	Cmac_LG12G007980,Cmac_LG13G009350,Cmac_LG16G006710,Cmac_LG17G008420	gene16013,gene17326,gene21726,gene22793,gene23752	puraa,purab,purba,purbb		LOC115531926,LOC115546065,LOC115546751,LOC115551883	PURB	LOC104920563,LOC104924606,LOC104936618,LOC109138432		LOC101161901,LOC101168390,LOC101169999,purb		GSTEN_00008061_G_001,GSTEN_00025352_G_001,GSTEN_00029085_G_001	Xtropi_purb,pura
OG0000364		Carg_Chr17G001830,Carg_Chr17G001840,Carg_Chr18G001360,Carg_Chr20G007160	Cmac_LG15G001890,Cmac_LG15G001900,Cmac_LG16G001190,Cmac_LG16G001220,Cmac_LG17G007160	gene14035,gene1727,gene21569,gene21649,gene2179	plac8.2,ponzr2,ponzr2_2,ponzr3,ponzr3_2,ponzr4,ponzr4_2,ponzr6,ponzr6_2	PLACL2	LOC115529261,LOC115530009,LOC115545741		LOC104936850,LOC104939678,LOC109139517,LOC109139522	Plac8l1	LOC101160195,LOC101172524,LOC105356361		GSTEN_00014617_G_001,GSTEN_00033776_G_001
OG0000365		Carg_Chr01G000940,Carg_Chr01G000950,Carg_Chr01G000960,Carg_Chr01G002680,Carg_Chr23G000730,Carg_Contig00060G000020,Carg_Contig00060G000030,Carg_Contig00066G000060	Cmac_Contig00028_ERROPOS100000G000040,Cmac_Contig00048_ERROPOS100000+G000020,Cmac_Contig00048_ERROPOS100000+G000110,Cmac_Contig00102G000020,Cmac_LG01G000870,Cmac_LG01G000950,Cmac_LG01G000990				LOC115532151				LOC101157028,LOC101173954,LOC105354996,LOC105355001,LOC105355007,LOC105355010,LOC105355013,LOC105355015,LOC105355026,LOC105357580,LOC105357655,LOC105357850,LOC110013557,LOC110014151,LOC110015836,LOC110015840,LOC111946274,LOC111946279,LOC111948170,LOC111948172		GSTEN_00032506_G_001
OG0000366		Carg_Chr01G004520,Carg_Chr09G006250	Cmac_LG05G002940,Cmac_LG07G006160	gene12389,gene14400,gene20532,gene2702,gene5181	celf4,celf5a,si_dkey-205h23.2	CELF3,CELF4,CELF5,CELF6	Gmorhu_celf4,LOC115559035	Hsapie_CELF4,Hsapie_CELF5,Hsapie_CELF6	LOC104920546,LOC104925046,LOC104929078,Lcroce_celf4	Celf4,Celf5,Celf6	LOC101160192,LOC101171151,Olatip_celf4,celf5	LOC116942096,LOC116953643	GSTEN_00032563_G_001	Xtropi_celf4,Xtropi_celf5
OG0000367		Carg_Chr16G006350,Carg_Chr16G006360,Carg_Chr16G006370,Carg_Contig00483_ERROPOS13600000G000010	Cmac_LG14G006530,Cmac_LG14G006540,Cmac_LG14G006550,Cmac_LG14G006560	gene22483,gene22487	LOC100329748,LOC100329748_2,LOC100329813,LOC100329813_2,smyhc1,smyhc1_2,smyhc2,smyhc2_2,smyhc3,smyhc3_2,vmhc,vmhcl		LOC115537505,LOC115549163,LOC115549164		LOC104927528,LOC104934821,LOC104940148		LOC100125526,LOC101156287,LOC101157595,LOC101164097,Olatip_vmhc	LOC116956010,LOC116956011,LOC116956012	GSTEN_00006140_G_001
OG0000368		Carg_Chr11G006040,Carg_Chr11G006050	Cmac_LG09G006140,Cmac_LG09G006150	gene1899	LOC110438452,si_dkey-4c23.3,si_dkey-4c23.3_2,si_dkey-4c23.3_3,vtg1,vtg1_2,vtg2,vtg2_2,vtg2_3,vtg4,vtg4_2,vtg5,vtg5_2,vtg6,vtg6_2,vtg7,vtg7_2,vtg7_3	VTG1	LOC115555766,LOC115555769,LOC115556237		LOC104931934,LOC104931936		LOC101159180,LOC101173135,ol-vit1,vit-6	LOC103091737		LOC100485054,LOC100494633,vtga2
OG0000369					LOC100330349,LOC100333433,LOC101882060,LOC101884135,LOC101884563,LOC101885455,LOC101885734,LOC101886779,LOC101886838,LOC103909917,LOC103910498,LOC103910941,LOC103911364,LOC108181755,LOC108182277,LOC108183320,LOC108183344,LOC108183427,LOC108183428,LOC108183482,LOC108183489,LOC108183496,LOC108183500,LOC108183522,LOC108183678,LOC108183682,LOC108183683,LOC108183843,LOC108183922,LOC108183923,LOC108184…
OG0000370								LOC112268320,PRAME,PRAMEF11,PRAMEF11_2,PRAMEF12,PRAMEF15,PRAMEF20,PRAMEF25,PRAMEF25_2,PRAMEF25_3,PRAMEF26,PRAMEF26_2,PRAMEF26_3,PRAMEF26_4,PRAMEF27,PRAMEF27_2,PRAMEF27_3,PRAMEF4,PRAMEF4_2,PRAMEF5,PRAMEF5_2,PRAMEF5_3,PRAMEF5_4,PRAMEF6,PRAMEF6_2,PRAMEF7,PRAMEF7_2,PRAMEF8,PRAMEF8_2,PRAMEF8_3,PRAMEF8_4,PRAMEF9,PRAMEF9_2,PRAMEF9_3,PRAMEF9_4,PRAME_2		Pramef12
OG0000371								PAEP		Lcn11,Mup-ps12,Mup-ps12_2,Mup-ps16,Mup1,Mup10,Mup11,Mup12,Mup13,Mup13_2,Mup13_3,Mup14,Mup14_2,Mup15,Mup15_2,Mup16,Mup16_2,Mup17,Mup18,Mup19,Mup19_2,Mup2,Mup21,Mup21_2,Mup22,Mup2_2,Mup4,Mup4_2,Mup6,Mup6_2,Mup7,Mup7_2,Mup8,Mup9,Mup9_2,Mup9_3
OG0000372														LOC100495061,LOC100496160,LOC100496623,LOC100498054,LOC101731498,LOC105945323,LOC105945325,LOC105945346,LOC105945348,LOC105945350,LOC105945399,LOC105945400,LOC105945888,LOC105947814,LOC105947815,LOC108648073,LOC108648075,LOC108648076,LOC108648080,LOC108648152,LOC116412147,LOC116412148,LOC116412151,LOC116412152,LOC116412154,LOC116412168,LOC116412169,LOC116412170,LOC116412171,LOC116412176,LOC116412…
OG0000373	ENSACAG00000011002,ENSACAG00000026234,ENSACAG00000029080	Carg_Chr02G009690,Carg_Chr12G002460,Carg_Chr23G008550	Cmac_LG10G002140,Cmac_LG20G008270	gene10736,gene8414	bsk146,si_dkey-8e10.3,unm_sa1261	SBK2,SBK3	LOC115531665,LOC115532723,LOC115541494	Hsapie_SBK2,Hsapie_SBK3	LOC104927398,LOC104930158,LOC104933992	Sbk2,Sbk3	LOC101157292,LOC101160658,LOC101172110	LOC116955164	GSTEN_00003952_G_001,GSTEN_00006852_G_001	Xtropi_bsk146,Xtropi_sbk3,sbk1l,sbk1l2,sbk2
OG0000374	ENSACAG00000006212,ENSACAG00000008281	Carg_Chr03G005320,Carg_Chr08G007590,Carg_Chr13G003170	Cmac_LG02G016930,Cmac_LG06G007170,Cmac_LG11G003230	gene18195,gene18909,gene494,gene9735	sumo2b,sumo3a,sumo3b	SUMO2,SUMO3	LOC115540337,LOC115544036,sumo2	Hsapie_SUMO2	LOC104919045,LOC104931601,LOC104937204,LOC109141157,Lcroce_sumo2	Sumo2	Olatip_sumo2,sumo2_2,sumo4	LOC116951428	GSTEN_00022448_G_001,GSTEN_00030543_G_001,GSTEN_00031962_G_001	Xtropi_sumo2,sumo3
OG0000375	ENSACAG00000008118,ENSACAG00000012267	Carg_Chr02G006800,Carg_Chr15G008870,Carg_Chr20G005860	Cmac_LG02G006320,Cmac_LG13G008720,Cmac_LG17G005830	gene16505,gene18737,gene23802	LOC565691,kcnt1,si_dkey-21e5.1	KCNT1,KCNT2	LOC115529238,LOC115532437,LOC115553457	Hsapie_KCNT1,Hsapie_KCNT2	LOC104918628,LOC109139881,Lcroce_kcnt1	Kcnt1,Kcnt2	LOC101161907,LOC101166632,LOC101174597	LOC116955313	GSTEN_00019770_G_001,GSTEN_00029017_G_001,GSTEN_00034705_G_001	Xtropi_kcnt1,Xtropi_kcnt2,kcnt2l
OG0000376	ENSACAG00000002216,ENSACAG00000013451	Carg_Chr05G000890,Carg_Chr21G008150	Cmac_LG03G002970,Cmac_LG03G004440,Cmac_LG11G007410,Cmac_LG18G007920		gja3,gja3_2	GJA3,GJA4	Gmorhu_gja3,LOC115534582,LOC115542330	Hsapie_GJA3,Hsapie_GJA4	LOC104934837,LOC104936903,LOC104939047,LOC109142141,LOC109142153	Gja3,Gja4	LOC101157015,LOC101173275,LOC101173533	LOC116938431,LOC116955954,LOC116957378,Pmarin_GJA3	GSTEN_00019591_G_001,GSTEN_00029168_G_001	Xtropi_gja3,cx38,gja4
OG0000377	ENSACAG00000006748,ENSACAG00000006964,ENSACAG00000007026,ENSACAG00000007928,ENSACAG00000025507,ENSACAG00000027327,ENSACAG00000028847	Carg_Chr23G005330	Cmac_LG20G005210		zgc_92313		LOC115531199,LOC115533622	PRSS22,PRSS22_2,PRSS33,PRSS8	LOC104935551	Prss22,Prss32,Prss33,Prss8,Tpsb2			GSTEN_00028300_G_001	LOC100494613,LOC100495333,LOC101732036,LOC101734975,LOC105948396,LOC116407645,LOC116407686,LOC116407687,LOC116407688,LOC116407774,prss29,prss8,prss8l100494289
OG0000378	ENSACAG00000004592,ENSACAG00000008337,ENSACAG00000014203	Carg_Chr11G000340,Carg_Chr16G003710	Cmac_LG09G000140,Cmac_LG14G003750	gene21811,gene2237,gene2602	kdm4ab,kdm4b	KDM4A,KDM4B,KDM4C	LOC115548989,kdm4a	Hsapie_KDM4A,Hsapie_KDM4B,Hsapie_KDM4C	LOC104920951,LOC104927963,Lcroce_kdm4a	Kdm4a,Kdm4b,Kdm4c	LOC101162552,LOC101173928,Olatip_kdm4a	LOC116948878	GSTEN_00008260_G_001,GSTEN_00019108_G_001,GSTEN_00020884_G_001	Xtropi_kdm4a,Xtropi_kdm4b,Xtropi_kdm4c
OG0000379	ENSACAG00000006254,ENSACAG00000009348	Carg_Chr07G005500,Carg_Chr07G007000,Carg_Chr12G001330,Carg_Chr12G009440	Cmac_LG05G005370,Cmac_LG05G006890,Cmac_LG10G001200,Cmac_LG10G009060	gene11062,gene11525,gene11869,gene12052	slc38a3b,slc38a5a,slc38a5b	SLC38A3	LOC115545056,LOC115557002,LOC115557667,LOC115561292	Hsapie_SLC38A3	LOC104920509,LOC104924664,LOC104930503,LOC104939352	Slc38a3	LOC101166293,LOC101166627,LOC101169686,LOC101174165		GSTEN_00005784_G_001,GSTEN_00027291_G_001	slc38a3,slc38a5
OG0000380	ENSACAG00000011604	Carg_Chr01G004610,Carg_Chr04G005520,Carg_Chr09G006060,Carg_Chr11G005050	Cmac_LG01G005040,Cmac_LG07G005970,Cmac_LG09G005130	gene14378,gene20521,gene2338,gene6174	rps27.1,rps27.2,zgc_136826	RPS27,RPS27L	LOC115536238,LOC115553598	Hsapie_RPS27,Hsapie_RPS27L	LOC104917883,LOC104922499,LOC104923635,LOC104929087	Rps27,Rps27rt	LOC101156748,LOC101156845,LOC101161046	LOC116953582	GSTEN_00015982_G_001,GSTEN_00032568_G_001,GSTEN_00033937_G_001	rps27,rps27l
OG0000381	ENSACAG00000015242	Carg_Chr06G003060,Carg_Chr09G012100,Carg_Chr11G007720	Cmac_LG04G003050,Cmac_LG07G012040,Cmac_LG09G007730	gene14208,gene2148,gene4908	myo1ea,myo1eb,myo1eb_2,myo1f	MYO1E,MYO1F	LOC115545164,LOC115555083,myo1e	Hsapie_MYO1E,Hsapie_MYO1F	LOC104921821,LOC104937078,Lcroce_myo1e	Myo1e,Myo1f	LOC101165713,LOC101170664,Olatip_myo1e	LOC116938511,LOC116941931	GSTEN_00017726_G_001,GSTEN_00019255_G_001	Xtropi_myo1f,myo1e.1,myo1e.2
OG0000382	ENSACAG00000009975,ENSACAG00000024776	Carg_Chr01G002280,Carg_Chr17G010040	Cmac_LG01G002680,Cmac_LG15G009850	gene1622,gene19794	psmb6,psmb9a	LOC107049719	Gmorhu_psmb6,LOC115535296	PSMB6,PSMB9,PSMB9_2,PSMB9_3,PSMB9_4,PSMB9_5,PSMB9_6,PSMB9_7,PSMB9_8	LOC104933387,Lcroce_psmb6	Psmb6,Psmb6_2,Psmb9,Psmb9_2,Psmb9_3,Psmb9_4	psmb9	Pmarin_PSMB6	GSTEN_00000058_G_001,GSTEN_00033721_G_001	Xtropi_psmb6,Xtropi_psmb9
OG0000383	ENSACAG00000005489,ENSACAG00000011233	Carg_Chr10G005700,Carg_Chr17G003030,Carg_Chr18G005630	Cmac_LG08G005910,Cmac_LG15G003010,Cmac_LG16G005750	gene1255,gene21355,gene3843	gc2,gc3,gc3_2,gucy2f	GUCY2F	LOC115529986,LOC115547870,LOC115561462	GUCY2D,Hsapie_GUCY2F	LOC104937329,LOC104938884,LOC104940511	Gucy2d,Gucy2e,Gucy2f	olgc-r1,olgc-r2,olgc5	LOC116952496	GSTEN_00010532_G_001,GSTEN_00022134_G_001	LOC100489435,Xtropi_gucy2f,gucy2d
OG0000384	ENSACAG00000003494	Carg_Chr07G009240,Carg_Chr07G009250,Carg_Chr12G009000	Cmac_LG05G009120,Cmac_LG05G009130,Cmac_LG10G008620	gene11478,gene12723,gene12724,gene12725,gene12726	igfn1.1,igfn1.2,igfn1.3,igfn1.4		LOC115552236,LOC115556525,LOC115556554,LOC115557588,LOC115557597		LOC104918393,LOC104918395,LOC104918396,LOC104918397,LOC104927450,LOC109142891		LOC101157444,LOC101164725,LOC101167113,LOC101167360	Pmarin_IGSF22	GSTEN_00010507_G_001,GSTEN_00013034_G_001,GSTEN_00013035_G_001,GSTEN_00023631_G_001
OG0000385	ENSACAG00000000490,ENSACAG00000013207	Carg_Chr02G005710,Carg_Chr23G006610	Cmac_LG02G005150,Cmac_LG20G006500	gene19002,gene19497,gene8316	prkar1aa,prkar1ab,prkar1b,prkar1b_2	PRKAR1A,PRKAR1B	LOC115529625,LOC115533831,prkar1a	Hsapie_PRKAR1A,Hsapie_PRKAR1B	LOC104925706,LOC104927172,LOC109140699,LOC109141915,Lcroce_prkar1a	Prkar1a,Prkar1b	Olatip_prkar1a,Olatip_prkar1b	LOC116949545,LOC116955230,LOC116956883	GSTEN_00024129_G_001,GSTEN_00033364_G_001	Xtropi_prkar1a,Xtropi_prkar1b
OG0000386	ENSACAG00000000263,ENSACAG00000003077,ENSACAG00000013716	Carg_Chr01G008570,Carg_Chr03G004700,Carg_Chr09G003150	Cmac_LG01G008990,Cmac_LG02G016320,Cmac_LG07G003060	gene14431,gene20057,gene469	e2f3,si_ch211-160f23.5	E2F2,E2F6	Gmorhu_e2f3,LOC115535567,e2f2	Hsapie_E2F6	LOC104924062,LOC104936242,Lcroce_e2f2,Lcroce_e2f3	E2f6	LOC101154792,Olatip_e2f2,Olatip_e2f3	LOC116945158	GSTEN_00001070_G_001,GSTEN_00011410_G_001,GSTEN_00017605_G_001,GSTEN_00018275_G_001,GSTEN_00032084_G_001	Xtropi_e2f3,e2f6
OG0000387	ENSACAG00000004210,ENSACAG00000007658	Carg_Chr09G007480,Carg_Chr11G005890,Carg_Chr16G010910	Cmac_LG07G007400,Cmac_LG09G006000,Cmac_LG14G011140	gene14115,gene1936,gene24632	pex5,pex5_2,pex5_3,pex5la,pex5la_2,pex5la_3,pex5la_4,pex5la_5,pex5lb	PEX5L	LOC115549547,pex5l	Hsapie_PEX5L	LOC104935608,Lcroce_pex5,Lcroce_pex5l	Pex5l	LOC101172193,Olatip_pex5,Olatip_pex5l	LOC116950550	GSTEN_00015315_G_001,GSTEN_00015317_G_001,GSTEN_00028926_G_001	Xtropi_pex5l
OG0000388	ENSACAG00000000363,ENSACAG00000012452	Carg_Chr04G004470,Carg_Chr12G003700,Carg_Chr24G002470	Cmac_LG03G009690,Cmac_LG10G003430,Cmac_LG21G002580	gene11173,gene8780	impdh1a,impdh1a_2,impdh1a_3,impdh1b,impdh2	IMPDH2	Gmorhu_impdh2,LOC115531958,LOC115551122	Hsapie_IMPDH2,IMPDH1	LOC104918126,LOC104918784,Lcroce_impdh2	Impdh1,Impdh2	LOC101157210,LOC101168830,Olatip_impdh2	LOC116947556,LOC116952322	GSTEN_00020813_G_001,GSTEN_00022603_G_001,GSTEN_00033338_G_001	Xtropi_impdh2,impdh1
OG0000389	ENSACAG00000016986	Carg_Chr01G016840,Carg_Chr15G001480,Carg_Chr20G006840	Cmac_LG01G017160,Cmac_LG13G001390,Cmac_LG17G006810	gene13612,gene16122,gene23139,gene23356	tia1,tia1_4,tia1l,tia1l_2,tial1	TIA1,TIAL1	Gmorhu_tial1,LOC115541980,LOC115554737	Hsapie_TIA1,Hsapie_TIAL1	LOC104924987,LOC104936289,Lcroce_tial1	Tia1,Tial1	LOC101155125,LOC101158614,Olatip_tial1	LOC116941202	GSTEN_00021578_G_001,GSTEN_00024546_G_001	Xtropi_tia1,Xtropi_tial1
OG0000390	ENSACAG00000006578	Carg_Chr07G001990,Carg_Chr12G000490,Carg_Chr17G003770	Cmac_LG03G006240,Cmac_LG05G001940,Cmac_LG10G000480,Cmac_LG15G003730	gene1190,gene12493,gene14586,gene5996	ndrg2,ndrg3b,ndrg3b_2	NDRG1	Gmorhu_ndrg4,LOC115529444	Hsapie_NDRG1,Hsapie_NDRG4	LOC104925755,LOC104937809,LOC109139620,Lcroce_ndrg4	Ndrg1,Ndrg3,Ndrg4	LOC101163361,Olatip_ndrg4	Pmarin_NDRG3	GSTEN_00008834_G_001,GSTEN_00014043_G_001,GSTEN_00014262_G_001,GSTEN_00018299_G_001	Xtropi_ndrg1,Xtropi_ndrg3
OG0000391	ENSACAG00000003065,ENSACAG00000028408,ENSACAG00000028666,ENSACAG00000029408	Carg_Chr02G006790,Carg_Chr04G000190	Cmac_LG02G006310,Cmac_LG03G005500	gene6060	zgc_112146,zgc_123284,zgc_158868,zgc_158868_2,zgc_163083,zgc_163083_2,zgc_92161	LOC100857820,LOC101747680,LOC101748539,LOC101751691,LOC107049164,LOC107080643,LOC112533303,LOC415661,LOC415662,LOC415664,LOC769668	LOC115555600		LOC104918591,LOC109139885		LOC101167433	LOC116951178,LOC116951654	GSTEN_00008514_G_001,GSTEN_00019769_G_001	MGC147117
OG0000392	ENSACAG00000006626,ENSACAG00000022872				LOC100149641,LOC100535674,gbp1,gbp2,si_ch211-209n20.1,unm_sa911	GBP,GBP1		GBP2,GBP3,GBP4,GBP5,GBP6,Hsapie_GBP1,Hsapie_GBP7		Gbp2,Gbp2b,Gbp3,Gbp5,Gbp6,Gbp7,Gbp8,Gbp9		LOC116944648,LOC116944649,LOC116944650,LOC116953604,LOC116953605,LOC116955208,LOC116955623		LOC100495160,LOC116407627,Xtropi_gbp2,gbp7
OG0000393	ENSACAG00000009431,ENSACAG00000014147,ENSACAG00000024792	Carg_Chr16G007200,Carg_Chr22G004710	Cmac_LG14G007380,Cmac_LG19G004740	gene22556,gene3540	ca2,cahz	CA13,CA2,CA3A,CA3B	LOC115537227,LOC115548872	CA1,CA3,Hsapie_CA13,Hsapie_CA2	LOC104931498,LOC104938779	Car1,Car13,Car2,Car3	LOC101161087,LOC101168081	LOC116954150,LOC116954174	GSTEN_00025516_G_001	Xtropi_ca2,ca1,ca13,ca3
OG0000394	ENSACAG00000003847,ENSACAG00000013826,ENSACAG00000017137	Carg_Chr07G009210,Carg_Chr12G009040,Carg_Chr24G001300	Cmac_LG05G009100,Cmac_LG10G008660,Cmac_LG21G001370	gene11482,gene12721,gene8672	LOC559637,syt1a,syt2a	SYT1,SYT2	LOC115532303,LOC115552023,LOC115557369	Hsapie_SYT1,Hsapie_SYT2	LOC104927443,LOC109141616,syt1	Syt1,Syt2	LOC101157206,LOC101161806,Olatip_syt1	Pmarin_SYT1	GSTEN_00013037_G_001,GSTEN_00023628_G_001,GSTEN_00023781_G_001	LOC100493529,Xtropi_syt1
OG0000395	ENSACAG00000003613,ENSACAG00000013416	Carg_Chr02G008570,Carg_Chr05G001960,Carg_Chr23G004260	Cmac_LG02G008140,Cmac_LG03G003340,Cmac_LG20G004220	gene15765,gene19135,gene7637	rnd2,rnd2_2,rnd3a,rnd3b	RND2,RND3	LOC115531081,LOC115531207,LOC115533439,rnd3	Hsapie_RND2,Hsapie_RND3	LOC104926537,LOC104930973,Lcroce_rnd3	Rnd2,Rnd3	LOC101155643,LOC101158526,Olatip_rnd3	LOC116941054	GSTEN_00019398_G_001,GSTEN_00019621_G_001,GSTEN_00022075_G_001	Xtropi_rnd3
OG0000396	ENSACAG00000007085	Carg_Chr02G010270,Carg_Chr02G010280,Carg_Chr02G010290,Carg_Chr17G009760,Carg_Chr17G009780	Cmac_LG02G009830,Cmac_LG15G009460,Cmac_LG15G009470,Cmac_LG15G009480,Cmac_LG15G009490,Cmac_LG15G009910,Cmac_LG20G005180	gene1235,gene1238,gene19420	zgc_100868,zgc_153968,zgc_165423		LOC115530693,LOC115533538,LOC115533574,LOC115533597,LOC115548651,LOC115557243,LOC115557250,LOC115557264		LOC104933809,LOC109137542		LOC101156975,LOC101157216,LOC101157943,LOC101158197,LOC101158445,LOC101159194,LOC105358455
OG0000397	ENSACAG00000005125,ENSACAG00000017407	Carg_Chr02G000200,Carg_Chr15G011630,Carg_Chr16G000470,Carg_Chr20G004850	Cmac_LG02G000170,Cmac_LG13G011310,Cmac_LG14G000470,Cmac_LG17G004790	gene16256,gene22314	cmlc1,myl13,myl4	MYL3	LOC115532583,LOC115545670	Hsapie_MYL3,Hsapie_MYL4	LOC104917696,LOC104924185,LOC104931894,LOC109142454	Myl3,Myl4	LOC101156903,LOC101157250,LOC101157706	LOC116943785,LOC116948741	GSTEN_00003411_G_001,GSTEN_00016127_G_001,GSTEN_00034685_G_001	Xtropi_myl4,myl3
OG0000398	ENSACAG00000009784,ENSACAG00000009873	Carg_Chr04G005140,Carg_Chr06G007080	Cmac_LG03G010370,Cmac_LG04G007110,Cmac_LG11G009130	gene17591,gene25338,gene5581,gene5658	idh1,idh1_2,idh1_3,idh2	IDH1,IDH2	Gmorhu_idh1,LOC115550656,LOC115558247	Hsapie_IDH1,Hsapie_IDH2	LOC104917827,LOC104937776,Lcroce_idh1	Idh1,Idh2	LOC101166704,LOC101171328	Pmarin_IDH1,Pmarin_IDH2	GSTEN_00021458_G_001,GSTEN_00021781_G_001,GSTEN_00035635_G_001	Xtropi_idh1,Xtropi_idh2
OG0000399	ENSACAG00000002502,ENSACAG00000007066	Carg_Chr01G008740,Carg_Chr03G002070,Carg_Chr03G002090,Carg_Chr21G003070	Cmac_LG01G009170,Cmac_LG02G013660,Cmac_LG18G002920	gene170,gene20151,gene7408	nt5c1aa,nt5c1aa_2,nt5c1ab,nt5c1ba,nt5c1bb	NT5C1A,NT5C1B	LOC115533947,LOC115536177,LOC115544558	Hsapie_NT5C1A	LOC104924658,LOC104926996,LOC104934377	Nt5c1a	LOC101156450,LOC101163217,LOC101170199	LOC116939569,Pmarin_NT5C1A	GSTEN_00003310_G_001,GSTEN_00026217_G_001	LOC100495335,nt5c1a
OG0000400	ENSACAG00000016077	Carg_Chr16G009090,Carg_Chr21G002760,Carg_Chr21G002770	Cmac_LG14G009250,Cmac_LG18G002630,Cmac_LG18G002640	gene22703,gene22704	acot20,acot21,acot22	ACOT1L,ACOT4	LOC115548311,LOC115548312,LOC115548313,LOC115549063	ACOT1,ACOT2,ACOT6,Hsapie_ACOT4	LOC104926708,LOC104933607	Acot1,Acot2,Acot3,Acot4,Acot5,Acot6	LOC101166497,LOC105356120,LOC105358390		GSTEN_00030389_G_001	LOC100498625,acot2
OG0000401	ENSACAG00000015885	Carg_Chr08G011120,Carg_Chr10G001090	Cmac_LG06G010660,Cmac_LG08G001130	gene10429,gene21055,gene4445	mate4,si_dkey-175a17.3,slc47a2	SLC47A1,SLC47A2	LOC115540529,LOC115547097,LOC115547258,LOC115561425	Hsapie_SLC47A1,Hsapie_SLC47A2	LOC104923533,LOC104932896,LOC104935103,LOC104939423,LOC104939424	Slc47a1,Slc47a2	LOC101156384,LOC101163594	Pmarin_SLC47A1	GSTEN_00010334_G_001,GSTEN_00030076_G_001,GSTEN_00030078_G_001,GSTEN_00030079_G_001,GSTEN_00030080_G_001	LOC100495963,Xtropi_slc47a1
OG0000402		Carg_Chr02G000110,Carg_Chr02G000120,Carg_Chr06G002070	Cmac_LG02G000100,Cmac_LG02G000110,Cmac_LG04G002060		abo,gbgt1l1,gbgt1l2,gbgt1l3,gbgt1l4,si_ch211-135f11.4,si_ch211-287c22.1,si_dkey-110k5.10	GBGT1	LOC115558980	ABO,ABO_2,Hsapie_GBGT1	LOC104931896,LOC104939769	Abo,Gbgt1	LOC101155669			LOC100488200,LOC100491571,LOC100491742,LOC100491908,LOC100492744,LOC100492907,LOC101734865,LOC116406760,abo.1,abo.2,abo.3,abo.4
OG0000403		Carg_Chr02G007400,Carg_Chr02G007420,Carg_Chr02G007460,Carg_Chr23G007210	Cmac_LG02G006910,Cmac_LG02G006930,Cmac_LG02G006940,Cmac_LG02G006950,Cmac_LG02G006970,Cmac_LG02G006990,Cmac_LG02G007030,Cmac_LG20G007040	gene18591,gene8379	hbaa1,hbae5,hbae5_2,si_ch211-5k11.8		LOC115530616,LOC115560881	HBQ1	LOC104918683,LOC104918684,LOC104918685,LOC104918686,LOC109136735,LOC109137790,LOC109143174		LOC101155030,LOC101175238,LOC101175481,gb,gb_4		GSTEN_00024202_G_001,GSTEN_00034399_G_001,GSTEN_00034400_G_001
OG0000404				gene8761	LOC101883445		LOC115561024,LOC115561025		LOC104939359				GSTEN_00021147_G_001	LOC100485036,LOC100485506,LOC100485649,LOC100485793,LOC100488285,LOC100489228,LOC100489384,LOC100489544,LOC100489874,LOC100496978,LOC100497132,LOC100497299,LOC100498228,LOC100498381,LOC100498544,LOC101730288,LOC101730344,LOC101734061,LOC101734114,LOC101734592,LOC101734834,LOC101735195,LOC116408611,LOC116408612,LOC116408613,LOC116408614,LOC116408615,LOC116408616,or4a5,or5l1
OG0000405					LOC100149327,LOC100150236,LOC101882212,LOC101882661,LOC101885559,LOC103908633,LOC108179108,LOC110438202,LOC110438413,LOC110438631,LOC110440185,LOC555422,LOC559910,LOC562564,LOC570184,LOC793244,LOC795083,LOC795194,LOC795264,si_ch211-190o19.1,si_ch211-211k8.4,si_ch211-236l14.1,si_dkeyp-30e7.2,zgc_123060		LOC115534716,LOC115540247,LOC115543142,LOC115546450,LOC115551293,LOC115555898,LOC115556592,LOC115558207,LOC115560070		LOC104918240,LOC109136800,LOC109139896
OG0000406								OR1E1,OR1E3		Olfr1,Olfr1_2,Olfr20,Olfr20_2,Olfr23,Olfr23_2,Olfr376,Olfr376_2,Olfr378,Olfr378_2,Olfr380,Olfr380_2,Olfr381,Olfr381_2,Olfr382,Olfr382_2,Olfr384,Olfr384_2,Olfr385,Olfr385_2,Olfr389,Olfr389_2,Olfr390,Olfr390_2,Olfr391-ps,Olfr391-ps_2,Olfr392,Olfr392_2,Olfr393,Olfr393_2,Olfr394,Olfr394_2,Olfr395,Olfr395_2
OG0000407										Vmn1r10,Vmn1r11,Vmn1r12,Vmn1r13,Vmn1r14,Vmn1r15,Vmn1r16,Vmn1r17,Vmn1r18,Vmn1r19,Vmn1r20,Vmn1r21,Vmn1r22,Vmn1r23,Vmn1r24,Vmn1r25,Vmn1r26,Vmn1r27,Vmn1r28,Vmn1r29,Vmn1r30,Vmn1r31,Vmn1r32,Vmn1r33,Vmn1r34,Vmn1r35,Vmn1r36,Vmn1r37,Vmn1r38,Vmn1r39,Vmn1r4,Vmn1r5,Vmn1r6,Vmn1r7,Vmn1r8,Vmn1r9
OG0000408										Vmn1r-ps103,Vmn1r188,Vmn1r189,Vmn1r191,Vmn1r192,Vmn1r193,Vmn1r194,Vmn1r195,Vmn1r196,Vmn1r197,Vmn1r198,Vmn1r199,Vmn1r200,Vmn1r201,Vmn1r202,Vmn1r203,Vmn1r204,Vmn1r205,Vmn1r206,Vmn1r207-ps,Vmn1r208,Vmn1r209,Vmn1r210,Vmn1r211,Vmn1r212,Vmn1r213,Vmn1r214,Vmn1r215,Vmn1r216,Vmn1r217,Vmn1r218,Vmn1r219,Vmn1r220,Vmn1r221,Vmn1r222,Vmn1r223
OG0000409										4933402N22Rik,5031410I06Rik,Gm10220,Gm10354,Gm10471,Gm17019,Gm1979,Gm21083,Gm21083_2,Gm21149,Gm21149_2,Gm21190,Gm21190_2,Gm21663,Gm21671,Gm21680,Gm21698,Gm41099,Gm5861,Gm5862,Gm6460,Gm6647,Gm6650,Gm7347,Gm7361,Gm9758,Speer1,Speer2,Speer3,Speer4a,Speer4b,Speer4c,Speer4d,Speer4d_2,Speer4e,Speer4f1
OG0000410	ENSACAG00000014912	Carg_Chr10G006970,Carg_Chr18G004400,Carg_Chr20G002650	Cmac_LG08G007190,Cmac_LG16G004540,Cmac_LG17G002620	gene15504,gene21307,gene3993	crk,crk_2,crk_3,crkl	CRK,CRKL	Gmorhu_crkl,LOC115528969,LOC115546834	Hsapie_CRK,Hsapie_CRKL	LOC104919174,LOC104920874,Lcroce_crkl	Crk,Crkl	LOC110016423,Olatip_crk,Olatip_crkl	LOC116936853,LOC116939081	GSTEN_00002679_G_001,GSTEN_00011655_G_001,GSTEN_00026698_G_001	Xtropi_crk
OG0000411	ENSACAG00000003376,ENSACAG00000007356,ENSACAG00000014257	Carg_Chr11G008510,Carg_Chr19G001140	Cmac_LG09G008530,Cmac_LG16G007190	gene21047,gene2280	cp,hephl1a,hephl1b,hephl1b_2	CP,HEPH,HEPHL1	LOC115547043,LOC115555441	Hsapie_CP,Hsapie_HEPH,Hsapie_HEPHL1	LOC104936001,hephl1	Cp,Heph,Hephl1	LOC101155535,LOC101171566,LOC105353959	LOC116954591,LOC116956302	GSTEN_00004987_G_001,GSTEN_00018947_G_001	Xtropi_cp,Xtropi_hephl1
OG0000412	ENSACAG00000013328,ENSACAG00000014241	Carg_Chr15G009620	Cmac_LG13G009430	gene23050,gene23651	LOC100536033,MGC174155,ctsla,ctslb,ctsll,ctsll_2,si_dkey-239j18.2,si_dkey-239j18.3,si_dkey-269i1.3,si_dkey-269i1.4,si_dkey-26g8.4,si_dkey-26g8.5,wu_fa26c03,zgc_174153,zgc_174855	CTSV,LOC420160	ctsl	CTSL,Hsapie_CTSV	LOC104932682	Ctsl	Olatip_ctsl	LOC116942058,LOC116954994	GSTEN_00002393_G_001,GSTEN_00002914_G_001,GSTEN_00029092_G_001	ctsv
OG0000413	ENSACAG00000009571,ENSACAG00000009716	Carg_Chr07G003420,Carg_Chr16G007480,Carg_Chr22G004100	Cmac_LG05G003350,Cmac_LG14G007640,Cmac_LG19G004130	gene12243,gene3630	myl12.1,myl12.2,myl9a,myl9b	MYL12A,MYL12B,MYL9	LOC115537168,LOC115549539,LOC115557136	Hsapie_MYL9	LOC104922583,LOC104925296,LOC104936390	Myl12a,Myl9	LOC101159052,LOC101165346,LOC101167032	LOC116946530	GSTEN_00031784_G_001,GSTEN_00034513_G_001,GSTEN_00034636_G_001	myl12b,myl9
OG0000414	ENSACAG00000008101,ENSACAG00000015993	Carg_Chr02G001120,Carg_Chr08G007120,Carg_Chr11G008110	Cmac_LG02G001040,Cmac_LG06G006690,Cmac_LG09G008120	gene10159,gene19625,gene2194	atg4c,atg4da,atg4db	ATG4C	Gmorhu_atg4c,LOC115534116,LOC115541083	ATG4D,Hsapie_ATG4C	LOC104926656,LOC104926657,LOC104932225,Lcroce_atg4c	Atg4c,Atg4d	LOC101163578,Olatip_atg4c,atg4d	LOC116948928,LOC116950432	GSTEN_00007884_G_001,GSTEN_00033581_G_001	Xtropi_atg4c,Xtropi_atg4d
OG0000415	ENSACAG00000005007,ENSACAG00000016608	Carg_Chr05G000550,Carg_Chr13G004320,Carg_Chr17G001420	Cmac_LG03G004790,Cmac_LG11G004340,Cmac_LG15G001480	gene15534,gene1744,gene17615	dock11,dock11_2,dock9b,zmp_0000001200	DOCK11,DOCK9	LOC115529990,LOC115541820,dock9	Hsapie_DOCK11,Hsapie_DOCK9	LOC104924049,LOC104926386,Lcroce_dock9	Dock11,Dock9	LOC101167602,LOC101175686,Olatip_dock9	Pmarin_DOCK9	GSTEN_00009046_G_001,GSTEN_00026113_G_001	Xtropi_dock11,Xtropi_dock9
OG0000416	ENSACAG00000013641,ENSACAG00000016225	Carg_Chr01G010230,Carg_Chr03G003250,Carg_Chr21G006590	Cmac_LG01G010700,Cmac_LG02G014810,Cmac_LG18G006390	gene13198,gene265,gene7194	entpd5a,entpd5b,entpd6,entpd6_2	ENTPD5,ENTPD6	Gmorhu_entpd6,LOC115534069,entpd5	Hsapie_ENTPD5,Hsapie_ENTPD6	LOC104919812,Lcroce_entpd5	Entpd5,Entpd6	LOC101158069,Olatip_entpd5,Olatip_entpd6	LOC116953857	GSTEN_00020303_G_001,GSTEN_00025012_G_001,GSTEN_00032296_G_001	Xtropi_entpd5,Xtropi_entpd6
OG0000417	ENSACAG00000003106,ENSACAG00000016001	Carg_Chr04G000110,Carg_Chr06G008920,Carg_Chr24G002110	Cmac_LG03G005430,Cmac_LG04G008960,Cmac_LG21G002140	gene5280,gene6062,gene8837	ccnd1,ccnd2b	CCND1,CCND2,CCND3	Gmorhu_ccnd1,LOC115550761,ccnd2	Hsapie_CCND1,Hsapie_CCND3	LOC104926717,LOC104937240,LOC104939589,LOC109138176	Ccnd1,Ccnd2,Ccnd3	LOC101175697,Olatip_ccnd1	LOC116952278	GSTEN_00021540_G_001	Xtropi_ccnd1,Xtropi_ccnd2,ccndx
OG0000418	ENSACAG00000014204,ENSACAG00000029227	Carg_Chr03G005490,Carg_Chr11G004340,Carg_Chr15G004350	Cmac_LG02G017100,Cmac_LG09G004450	gene2005,gene24047,gene648	ssbp2,ssbp3a,ssbp3b,ssbp4,zgc_110158	SSBP2,SSBP3,SSBP4	Gmorhu_ssbp2,LOC115544133,ssbp3	Hsapie_SSBP2,Hsapie_SSBP3	LOC104918440,LOC104918484,LOC104926588	Ssbp2,Ssbp3	LOC101158985,LOC101165795	LOC116951948,Pmarin_SSBP3	GSTEN_00020213_G_001	Xtropi_ssbp2,Xtropi_ssbp4
OG0000419	ENSACAG00000001101,ENSACAG00000017425	Carg_Chr02G011470,Carg_Chr02G011480,Carg_Chr02G011490,Carg_Chr08G009560	Cmac_LG02G010840,Cmac_LG06G009080	gene11224	LOC100147938,LOC110439311,LOC560447,LOC560447_2,si_ch211-150o23.3,si_ch211-161n3.3,si_ch211-161n3.3_2	LOC101750892,LOC101751752,LOC112532508,LOC426820,PIT54,SRCRB4D	LOC115540899		LOC104935790,LOC104939852,LOC109137841	Ssc4d	LOC101165440,LOC101168750,LOC105353568,LOC105358639,LOC111948407		GSTEN_00006948_G_001,GSTEN_00016262_G_001	dmbt1
OG0000420	ENSACAG00000003638,ENSACAG00000005348	Carg_Chr02G007570,Carg_Chr23G007290,Carg_Chr23G007520	Cmac_LG02G002560,Cmac_LG02G007140,Cmac_LG20G007110,Cmac_LG20G007340	gene18779,gene8183	mkl1a,mkl1a_2,mkl1b,mkl1b_2,mkl2a,mkl2b	MKL1	LOC115529189,LOC115530619,mrtfb	MRTFA,MRTFB	LOC104918704,LOC104918876,LOC104922921,mkl2	Mrtfa,Mrtfb	LOC101157539,LOC101163415,mkl1	LOC116951429	GSTEN_00024207_G_001,GSTEN_00024255_G_001
OG0000421	ENSACAG00000008370,ENSACAG00000012317	Carg_Chr01G014590,Carg_Chr08G009780,Carg_Chr14G001320	Cmac_LG01G014880,Cmac_LG06G009300,Cmac_LG12G001370	gene10530,gene13545,gene16759	ldb1a,ldb1b,ldb2a,ldb2b,ldb2b_2,ldb2b_3	LDB1,LDB2	LOC115541060,LOC115559900	Hsapie_LDB1,Hsapie_LDB2	LOC104924281,ldb1,ldb2	Ldb2	LOC101158085,LOC101162780,Olatip_ldb2		GSTEN_00006508_G_001,GSTEN_00008527_G_001,GSTEN_00024441_G_001	Xtropi_ldb1,Xtropi_ldb2
OG0000422	ENSACAG00000028949	Carg_Chr01G014320,Carg_Chr07G003200,Carg_Chr08G009260,Carg_Chr15G001020	Cmac_LG01G014610,Cmac_LG05G003130,Cmac_LG06G008790,Cmac_LG13G000940	gene10122,gene12373,gene13474,gene23404	golga7,golga7ba,golga7bb	GOLGA7B	Gmorhu_golga7,LOC115538448,golga7b	Hsapie_GOLGA7B	LOC104927870,LOC104937560,LOC109139110,Lcroce_golga7b	Golga7b	LOC101168845,LOC111947425,Olatip_golga7,Olatip_golga7b	Pmarin_GOLGA7	GSTEN_00016516_G_001,GSTEN_00026292_G_001	Xtropi_golga7,Xtropi_golga7b
OG0000423	ENSACAG00000002493	Carg_Chr13G002930,Carg_Chr16G009710,Carg_Chr22G005750	Cmac_LG11G002990,Cmac_LG14G009950,Cmac_LG19G005760	gene18055,gene3711	dip2a,dip2ca,dip2ca_2	DIP2A,DIP2C	LOC115533145	Hsapie_DIP2A,Hsapie_DIP2C	LOC104928788,LOC104934169,Lcroce_dip2c	Dip2a,Dip2c	LOC105356645,Olatip_dip2a,Olatip_dip2c	LOC116937444,LOC116938819,LOC116944335	GSTEN_00006345_G_001,GSTEN_00012606_G_001,GSTEN_00016381_G_001,GSTEN_00016554_G_001,GSTEN_00030509_G_001	Xtropi_dip2a,Xtropi_dip2c
OG0000424	ENSACAG00000009754,ENSACAG00000012765	Carg_Chr08G004300,Carg_Chr14G001270,Carg_Chr20G003780	Cmac_LG06G003860,Cmac_LG12G001320,Cmac_LG17G003720	gene16528,gene16789	anxa4,anxa5a,anxa5b	ANXA4,ANXA5	Gmorhu_anxa4,LOC115551827,anxa10	Hsapie_ANXA4,Hsapie_ANXA5	LOC104919403,Lcroce_anxa10,Lcroce_anxa4	Anxa4,Anxa5	Olatip_anxa4	LOC116937907,LOC116937908,LOC116950937,LOC116951073	GSTEN_00007219_G_001,GSTEN_00017304_G_001,GSTEN_00024447_G_001	Xtropi_anxa4,anxa5
OG0000425	ENSACAG00000011658	Carg_Chr04G008910,Carg_Chr07G003480,Carg_Chr12G002610	Cmac_LG03G002840,Cmac_LG05G003410	gene15474	krt4,krt4_2,krt5,krt5_2,zgc_158846,zgc_158846_2	KRT8	LOC115542795,LOC115556870	Hsapie_KRT8	LOC104930769,LOC104935056,LOC104936998	Krt8	LOC101158742,LOC101159649,LOC101168116,LOC101172973	LOC116938535,LOC116938536,LOC116940866,LOC116943821,LOC116943822,LOC116943823,LOC116943825,LOC116948700	GSTEN_00015839_G_001	krt8.1
OG0000426	ENSACAG00000012080	Carg_Chr13G005420,Carg_Chr24G004940	Cmac_LG11G005490,Cmac_LG21G005020	gene17696	nxpe3	NXPE3	LOC115532255,LOC115532256,LOC115532257,LOC115532259,LOC115532260,LOC115532261,LOC115532262,LOC115532272,LOC115532708,LOC115533418,LOC115535973,LOC115535974,LOC115548271,LOC115548748,LOC115549551,LOC115553623	Hsapie_NXPE3	Lcroce_nxpe3	Nxpe3	LOC101155075,LOC101155316,LOC101161718,Olatip_nxpe3	LOC116955817	GSTEN_00010567_G_001,GSTEN_00025975_G_001	Xtropi_nxpe3
OG0000427	ENSACAG00000011877,ENSACAG00000012653	Carg_Chr06G009440,Carg_Chr11G004220,Carg_Chr15G003140	Cmac_LG04G009450,Cmac_LG09G004330,Cmac_LG13G003000	gene15173,gene23048,gene23514,gene2744	zfand5a,zfand5b,zgc_77486,zgc_77486_2	AN1ZNF5L,ZFAND5,ZFAND6	Gmorhu_zfand6,LOC115556290,zfand5	Hsapie_ZFAND5	LOC104922891,Lcroce_zfand5	Zfand5,Zfand6	LOC101161739,LOC101174824,Olatip_zfand5	LOC116940268	GSTEN_00007271_G_001,GSTEN_00009309_G_001	Xtropi_zfand5,Xtropi_zfand6
OG0000428	ENSACAG00000006428,ENSACAG00000017977	Carg_Chr21G005290,Carg_Chr22G004180	Cmac_LG18G005120,Cmac_LG19G004210	gene24579	sox17,sox7	SOX17,SOX18,SOX7	Gmorhu_sox17,Gmorhu_sox7	Hsapie_SOX17,Hsapie_SOX18,Hsapie_SOX7,SOX7_2	Lcroce_sox17,Lcroce_sox7	Sox17,Sox18,Sox7	Olatip_sox17,Olatip_sox7	LOC116941541	GSTEN_00021412_G_001,GSTEN_00030291_G_001,GSTEN_00031791_G_001,GSTEN_00031792_G_001	Xtropi_sox18,Xtropi_sox7,sox17a,sox17b.1,sox17b.2
OG0000429	ENSACAG00000002218,ENSACAG00000007138	Carg_Chr12G007820,Carg_Chr16G006240,Carg_Chr22G000080	Cmac_LG10G007490,Cmac_LG14G006410,Cmac_LG19G000080	gene12911,gene22581,gene3300	slc12a5b,slc12a7b	SLC12A5,SLC12A7	LOC115537586,LOC115549258,LOC115553368,slc12a5	Hsapie_SLC12A5,Hsapie_SLC12A7,SLC12A7_2	LOC104927589,LOC104929170,LOC104935331	Slc12a5,Slc12a7	LOC101159301,LOC101167708,LOC101169392	LOC116957008	GSTEN_00012030_G_001,GSTEN_00016698_G_001,GSTEN_00033235_G_001	Xtropi_slc12a5
OG0000430	ENSACAG00000001279,ENSACAG00000015841	Carg_Chr14G004500,Carg_Chr17G006440,Carg_Chr19G001810	Cmac_LG12G004510,Cmac_LG15G006270,Cmac_LG16G007840	gene1662,gene16989	kcnip1a,kcnip1b,kcnip1b_2,kcnip4	KCNIP1,KCNIP4	Gmorhu_kcnip4,LOC115547238,kcnip1	Hsapie_KCNIP1,Hsapie_KCNIP4	LOC104920022,LOC104921312,LOC109140107	Kcnip1,Kcnip4	LOC101158298,Olatip_kcnip1,Olatip_kcnip4	LOC116940471,LOC116941355	GSTEN_00020358_G_001,GSTEN_00024581_G_001	Xtropi_kcnip1,Xtropi_kcnip4
OG0000431	ENSACAG00000003147,ENSACAG00000011972	Carg_Chr01G010950,Carg_Chr08G000270,Carg_Chr10G009190	Cmac_LG01G011290,Cmac_LG06G001370,Cmac_LG08G009360	gene13801,gene4082,gene9574	sptbn1	SPTBN1,SPTBN4L	Gmorhu_sptbn1,LOC115559640,sptbn4	Hsapie_SPTBN1,SPTBN4	LOC104931748,LOC104935440,LOC104935594	Sptbn1,Sptbn4	LOC101159770,LOC101164035,Olatip_sptbn4	LOC116943326,LOC116947147,LOC116947907,Pmarin_SPTBN1	GSTEN_00013771_G_001,GSTEN_00035150_G_001	Xtropi_sptbn1,Xtropi_sptbn4
OG0000432	ENSACAG00000015234,ENSACAG00000017593	Carg_Chr01G004430,Carg_Chr03G004280,Carg_Chr21G000820	Cmac_LG01G004860,Cmac_LG02G015900,Cmac_LG18G000830	gene20539,gene435,gene7532	syncrip,syncripl	HNRNPR,SYNCRIP	Gmorhu_hnrnpr,Gmorhu_syncrip,LOC115534272	HNRNPR_2,Hsapie_HNRNPR,Hsapie_SYNCRIP	LOC104922150,LOC104939692,Lcroce_hnrnpr	Hnrnpr,Syncrip	LOC101169504,Olatip_hnrnpr,Olatip_syncrip	LOC116953423	GSTEN_00003973_G_001,GSTEN_00032139_G_001,GSTEN_00032611_G_001	Xtropi_hnrnpr,Xtropi_syncrip
OG0000433	ENSACAG00000003097	Carg_Chr14G007120,Carg_Chr18G002600,Carg_Chr23G000070	Cmac_LG12G007040,Cmac_LG16G002630,Cmac_LG20G000060	gene17437,gene21489,gene8428	ebf1a,ebf1b,ebf3a	EBF1,EBF3,LOC107050199	ebf3	Hsapie_EBF1,Hsapie_EBF3	LOC104924235,LOC104932451,LOC104937649,Lcroce_ebf3	Ebf1,Ebf3	LOC101162765,LOC101166208,LOC101175674,Olatip_ebf3	LOC116940626,LOC116941316	GSTEN_00024952_G_001,GSTEN_00029967_G_001	Xtropi_ebf3,ebf4
OG0000434		Carg_Chr01G008260,Carg_Chr06G002600,Carg_Chr07G001010,Carg_Chr13G000370,Carg_Chr18G003850,Carg_Chr23G008240,Carg_Contig00145G000020	Cmac_LG05G002960,Cmac_LG05G010730,Cmac_LG08G000930,Cmac_LG15G003220,Cmac_LG20G007960	gene23040	LOC101882148,LOC101882530,LOC101883359,LOC101883932,LOC101883932_2,LOC101884898,LOC101886754,LOC101886835,LOC101886835_2,LOC101887068,LOC103911639,LOC103911639_2,LOC108179115,LOC108179115_2,LOC108179115_3,LOC110439946		LOC115546564,LOC115548485		LOC109137138,LOC109139344,LOC109140027,LOC109141975
OG0000435		Carg_Chr11G008730,Carg_Chr13G005810,Carg_Chr14G002990	Cmac_LG09G008730,Cmac_LG11G005880,Cmac_LG12G003110	gene16834,gene17742	sox1a,sox1a_2,sox1a_3,sox1b,sox2,sox3	SOX1	Gmorhu_sox2,LOC115533600,LOC115552886	Hsapie_SOX1,Hsapie_SOX2,Hsapie_SOX3	LOC104923485,LOC104929113	Sox1,Sox2,Sox3	LOC111949309,sox1,sox2_2	Pmarin_SOX2	GSTEN_00025931_G_001,GSTEN_00031242_G_001	Xtropi_sox1,Xtropi_sox2,Xtropi_sox3
OG0000436					or106-1,or106-10,or106-10_2,or106-10_3,or106-11,or106-11_2,or106-11_3,or106-12,or106-12_2,or106-1_2,or106-1_3,or106-2,or106-2_2,or106-2_3,or106-3,or106-3_2,or106-3_3,or106-4,or106-4_2,or106-4_3,or106-5,or106-5_2,or106-5_3,or106-6,or106-6_2,or106-6_3,or106-7,or106-7_2,or106-7_3,or106-8,or106-8_2,or106-8_3,or106-9,or106-9_2,or106-9_3
OG0000437						ASPDH,LOC107049860,LOC107054955,LOC112530178,LOC112530179,LOC112530343,LOC112530357,LOC112530438,LOC112530445,LOC112531188,LOC112531217,LOC112531253,LOC112531276,LOC112531279,LOC112531284,LOC112531288,LOC112531375,LOC112531376,LOC112531377,LOC112531378,LOC112531427,LOC112531428,LOC112531429,LOC112531430,LOC112531431,LOC112531432,LOC112532690,LOC112533201,LOC112533202,LOC112533203,LOC112533204,LOC…
OG0000438								KRTAP4-1,KRTAP4-11,KRTAP4-11_2,KRTAP4-12,KRTAP4-12_2,KRTAP4-2,KRTAP4-3,KRTAP4-4,KRTAP4-5,KRTAP4-6,KRTAP4-7,KRTAP4-8,KRTAP4-8_2,KRTAP4-9,KRTAP4-9_2,LOC100996750		2300003K06Rik,Gm11554,Gm11555,Gm11563,Gm11564,Gm11569,Gm11595,Gm11596,Krtap4-1,Krtap4-13,Krtap4-16,Krtap4-2,Krtap4-6,Krtap4-7,Krtap4-8,Krtap4-9,Krtap9-5	LOC111946913	LOC116955527
OG0000439														LOC100127658,LOC100485581,LOC100487024,LOC100487861,LOC100487999,LOC100488065,LOC100492352,LOC100493210,LOC100496868,LOC100497033,LOC100497169,LOC100497655,LOC101730848,LOC101732324,LOC101732872,LOC101733918,LOC101733971,LOC101734092,LOC105945968,LOC105946680,LOC105946681,LOC105947858,LOC105948062,LOC105948063,LOC105948066,LOC108648358,LOC116406431,LOC116406526,LOC116406532,LOC116406533,LOC116406…
OG0000440														LOC101730871,LOC105945307,LOC105945311,LOC105945576,LOC105945898,LOC108644698,LOC108644699,LOC108644702,LOC108647711,LOC116406501,LOC116411009,LOC116411010,LOC116411011,LOC116411012,LOC116411013,LOC116411014,LOC116411017,LOC116411018,LOC116411019,LOC116411020,LOC116411021,LOC116411023,LOC116411026,LOC116411028,LOC116411029,LOC116411030,LOC116411031,LOC116411032,LOC116411034,LOC116411035,LOC116411…
OG0000441														LOC100487362,LOC100488012,LOC100488315,LOC100488475,LOC100488631,LOC100490667,LOC100491005,LOC100492862,LOC100495557,LOC101730866,LOC101731813,LOC101731928,LOC101732060,LOC101732346,LOC101732413,LOC105948226,LOC108644483,LOC108648292,LOC108648295,LOC108648296,LOC116406578,LOC116406579,LOC116406710,LOC116406711,LOC116406763,LOC116406848,LOC116406849,LOC116406850,LOC116406851,LOC116407073,LOC116408…
OG0000442	ENSACAG00000000755,ENSACAG00000016579	Carg_Chr01G015970,Carg_Chr08G000220,Carg_Chr17G004210	Cmac_LG01G016260,Cmac_LG06G001420,Cmac_LG15G004170	gene1215,gene13705,gene9445	capn1a,capn1b,capn1b_2,si_dkeyp-50d11.2,si_dkeyp-50d11.2_2,zgc_55262	CAPN1,CAPN11	LOC115529779,LOC115559490	Hsapie_CAPN1	LOC104918347,LOC104932304,LOC104934901	Capn1	LOC101155642,LOC101163842	LOC116939783,LOC116947819	GSTEN_00014283_G_001,GSTEN_00030801_G_001	capn1,capn11
OG0000443	ENSACAG00000010539,ENSACAG00000010811	Carg_Chr02G003000,Carg_Chr02G003440,Carg_Chr08G011430	Cmac_LG02G002910,Cmac_LG02G003350,Cmac_LG06G011020	gene10479,gene19195,gene19244	arhgdia,arhgdig	ARHGDIA,ARHGDIB	LOC115536250,LOC115540443	Hsapie_ARHGDIB,Hsapie_ARHGDIG	LOC104920399,LOC104929523	Arhgdia,Arhgdib,Arhgdig	LOC101161729,LOC101166052,LOC101174723	LOC116956740	GSTEN_00003713_G_001,GSTEN_00021827_G_001,GSTEN_00026383_G_001	Xtropi_arhgdia,Xtropi_arhgdig,arhgdib
OG0000444	ENSACAG00000001871,ENSACAG00000007630	Carg_Chr02G000480,Carg_Chr08G012520,Carg_Chr14G004120,Carg_Chr20G003870	Cmac_LG06G012110,Cmac_LG12G004170,Cmac_LG13G002740	gene10498,gene16998	kdm2ab	KDM2A,KDM2B	LOC115540237,LOC115542241,LOC115545167,kdm2a	FBXL19,Hsapie_KDM2A,Hsapie_KDM2B	LOC104936293,Lcroce_kdm2a	Fbxl19,Kdm2a,Kdm2b	LOC101161462,LOC101161646,LOC101163098,Olatip_kdm2a	LOC116950061	GSTEN_00017289_G_001,GSTEN_00024626_G_001	Xtropi_kdm2a
OG0000445	ENSACAG00000003096,ENSACAG00000010150	Carg_Chr08G005950,Carg_Chr08G010870,Carg_Chr17G002130	Cmac_LG06G005560,Cmac_LG06G010410,Cmac_LG15G002190	gene16523,gene1700,gene24229,gene9989	cabp1b,cabp4,si_cabz01076231.1	CABP2	LOC115529644,LOC115540126,LOC115556514		LOC104922624,LOC104925198,LOC104929354,LOC109142042		LOC101155086,LOC101162482,LOC101165211	LOC116950264	GSTEN_00001016_G_001,GSTEN_00002617_G_001,GSTEN_00009382_G_001,GSTEN_00013499_G_001,GSTEN_00017282_G_001,GSTEN_00021640_G_001	cabp2
OG0000446	ENSACAG00000015078,ENSACAG00000021992,ENSACAG00000022174,ENSACAG00000022242,ENSACAG00000022249,ENSACAG00000022430,ENSACAG00000022771,ENSACAG00000022876,ENSACAG00000022888,ENSACAG00000023080,ENSACAG00000023188,ENSACAG00000023346,ENSACAG00000023400,ENSACAG00000023810,ENSACAG00000023895,ENSACAG00000023988,ENSACAG00000024018,ENSACAG00000024277,ENSACAG00000024308,ENSACAG00000024419,ENSACAG00000024574,…
OG0000447	ENSACAG00000003687,ENSACAG00000012023	Carg_Chr01G014370,Carg_Chr08G001880,Carg_Chr15G003760	Cmac_LG01G014660,Cmac_LG13G003650	gene13468,gene23106,gene24138,gene9361	slc25a28,slc25a28_2,slc25a37	SLC25A28,SLC25A37	Gmorhu_slc25a28,Gmorhu_slc25a37,LOC115540854	Hsapie_SLC25A28,Hsapie_SLC25A37	LOC104930032,LOC104934621,Lcroce_slc25a28	Slc25a28,Slc25a37	LOC101160958,LOC101172340,Olatip_slc25a28	LOC116941431	GSTEN_00016522_G_001,GSTEN_00020436_G_001	Xtropi_slc25a28,Xtropi_slc25a37
OG0000448	ENSACAG00000003159,ENSACAG00000005572	Carg_Chr04G005460,Carg_Chr15G005940	Cmac_LG03G010670,Cmac_LG13G005840	gene6219,gene6220	gcnt3	GCNT1,GCNT3	LOC115550252,LOC115551135,gcnt1	Hsapie_GCNT1,Hsapie_GCNT3	LOC104920350,Lcroce_gcnt1,Lcroce_gcnt3	Gcnt1,Gcnt3	Olatip_gcnt1,Olatip_gcnt3	LOC116941023,LOC116941032,LOC116957641,LOC116957644,LOC116958534,LOC116958536	GSTEN_00015974_G_001,GSTEN_00029414_G_001	LOC100486342,Xtropi_gcnt1,Xtropi_gcnt3
OG0000449	ENSACAG00000005415,ENSACAG00000005416,ENSACAG00000007336,ENSACAG00000015630	Carg_Chr05G000680,Carg_Chr11G009060	Cmac_LG03G004650,Cmac_LG09G008950	gene2581	b3galt2,b3galt2_2	B3GALNT1,B3GALT5	LOC115555897	Hsapie_B3GALNT1,Hsapie_B3GALT5		B3galnt1,B3galt5		LOC116939036,LOC116939287,LOC116939289,Pmarin_B3GALT2		LOC100380178,LOC100489278,LOC101732799,LOC101733959,LOC116408582,LOC116409818,b3galt5.1,b3galt5.2,b3galt5.3,b3galt5.4,b3galt5.5,b3galt5l
OG0000450	ENSACAG00000001221,ENSACAG00000003934,ENSACAG00000008052	Carg_Chr01G008770,Carg_Chr04G002280,Carg_Chr12G010880	Cmac_LG03G007570,Cmac_LG10G010540	gene20145,gene5061,gene5869	kcng1,kcng2,kcng4a	KCNG2,KCNG4	Gmorhu_kcng1,LOC115535622,LOC115551505	Hsapie_KCNG2,Hsapie_KCNG4	LOC104923862,LOC104927001,kcng4	Kcng2,Kcng4	LOC101155336,Olatip_kcng4		GSTEN_00016749_G_001,GSTEN_00023439_G_001,GSTEN_00026212_G_001	Xtropi_kcng1,Xtropi_kcng2,Xtropi_kcng4
OG0000451	ENSACAG00000006709,ENSACAG00000007515	Carg_Chr05G001230,Carg_Chr11G000510,Carg_Chr13G005850	Cmac_LG03G004070,Cmac_LG09G000540,Cmac_LG11G005900	gene15470,gene17744,gene2765	mcf2l2,mcf2la,mcf2lb,mcf2lb_2	MCF2L,MCF2L2	LOC115547803,LOC115556016,mcf2l	Hsapie_MCF2L	LOC104920551,LOC104929105,LOC104929429	Mcf2l	LOC101158007,LOC101165288,LOC101172033	LOC116956269,Pmarin_MCF2L2	GSTEN_00025929_G_001,GSTEN_00027135_G_001	Xtropi_mcf2l,mcf2l.2
OG0000452	ENSACAG00000009769	Carg_Chr13G001330,Carg_Chr15G010910,Carg_Chr15G010920	Cmac_LG11G001340,Cmac_LG13G010570,Cmac_LG13G010580	gene18432,gene23941	LOC100332428,LOC100332428_2,LOC110438850,LOC562648,LOC562648_2,si_ch211-219a4.3	PARP14	LOC115532939,LOC115532943,LOC115532944	Hsapie_PARP14	LOC104925878,LOC104935221	Parp14	LOC101170439,LOC101170686,LOC101175033		GSTEN_00016895_G_001,GSTEN_00034907_G_001	LOC100485144,LOC101731378,LOC101732564,LOC101732625,LOC108648819,parp14.2
OG0000453	ENSACAG00000014132	Carg_Chr07G003640,Carg_Chr11G006390,Carg_Chr12G010640	Cmac_LG05G003580,Cmac_LG09G006470	gene11449,gene12297,gene2056	acap3a,acap3b,si_ch211-168b3.1	ACAP2,ACAP3	Gmorhu_acap2,acap3	Hsapie_ACAP2,Hsapie_ACAP3	LOC104923509,LOC104936357,LOC104938504,LOC109136582,LOC109137315	Acap2,Acap3	LOC101161486,LOC101163810,Olatip_acap2	LOC116946886	GSTEN_00003578_G_001,GSTEN_00023352_G_001,GSTEN_00028962_G_001	Xtropi_acap2,Xtropi_acap3
OG0000454	ENSACAG00000002755,ENSACAG00000015167	Carg_Chr10G000810,Carg_Chr18G002700,Carg_Chr19G002500	Cmac_LG08G000830,Cmac_LG16G002750,Cmac_LG16G008540	gene21112,gene21402,gene4359	ca4a,ca4b,ca4c	CA15L,CA4	LOC115546866,LOC115547120,LOC115561542	Hsapie_CA4	LOC104925972,LOC104928771	Car15,Car15_2,Car4	LOC101161258,LOC101169059	LOC116939297	GSTEN_00016273_G_001,GSTEN_00029953_G_001,GSTEN_00030121_G_001	LOC116406730,LOC779564,ca4.2
OG0000455	ENSACAG00000002551,ENSACAG00000027391	Carg_Chr13G005180,Carg_Chr14G002400,Carg_Chr18G001640	Cmac_LG11G005240,Cmac_LG12G002530,Cmac_LG16G001580	gene16581,gene17844,gene20804	ube2a,ube2al,ube2b	UBE2A,UBE2B	Gmorhu_ube2a,Gmorhu_ube2b,LOC115532867	Hsapie_UBE2A,Hsapie_UBE2B	LOC104919877,LOC104932341,Lcroce_ube2b	Ube2a,Ube2b	LOC101155732,Olatip_ube2a,Olatip_ube2b	LOC116942885,LOC116943542	GSTEN_00029306_G_001	Xtropi_ube2a,Xtropi_ube2b
OG0000456	ENSACAG00000023267	Carg_Chr04G006640,Carg_Chr06G007210,Carg_Chr09G011030	Cmac_LG03G011810,Cmac_LG04G007260,Cmac_LG07G010960	gene14813,gene5625,gene6624	arpp19a,arpp19a_2,arpp19b,ensaa,ensab	ARPP19,ENSA	LOC115559235,arpp19,ensa	Hsapie_ARPP19,Hsapie_ENSA	Lcroce_arpp19	Arpp19,Ensa	LOC101165668,LOC101168529,Olatip_arpp19	LOC116955046	GSTEN_00011681_G_001,GSTEN_00019376_G_001,GSTEN_00021463_G_001	Xtropi_arpp19,Xtropi_ensa
OG0000457	ENSACAG00000017316	Carg_Chr03G006210,Carg_Chr11G009470,Carg_Chr20G008820	Cmac_LG02G017790,Cmac_LG09G009380,Cmac_LG17G008810	gene16432,gene614	ptbp1a,ptbp1b,ptbp1b_2,ptbp3	PTBP1,PTBP3	LOC115543685,LOC115555457	Hsapie_PTBP1,Hsapie_PTBP3	LOC104920051,LOC104936382,LOC104938670,LOC109141021	Ptbp1,Ptbp3	Olatip_ptbp1b,ptbp1	LOC116937510,LOC116938203,LOC116948794	GSTEN_00001264_G_001,GSTEN_00003924_G_001	Xtropi_ptbp1,Xtropi_ptbp3
OG0000458	ENSACAG00000016058,ENSACAG00000016536	Carg_Chr02G001170,Carg_Chr02G007280,Carg_Chr08G007190,Carg_Chr11G004840,Carg_Chr20G005120	Cmac_LG02G001090,Cmac_LG02G006800,Cmac_LG06G006760,Cmac_LG09G004920,Cmac_LG17G005080	gene10353,gene2450	LOC100332187,s1pr5b	S1PR3	Gmorhu_s1pr2,LOC115532502,LOC115540880,LOC115556157	Hsapie_S1PR3	LOC104918477,LOC104926664,LOC104928526	S1pr3	LOC101155005,LOC101162295,LOC101164575	Pmarin_S1PR1	GSTEN_00007891_G_001,GSTEN_00034720_G_001	Xtropi_s1pr1,s1pr3
OG0000459	ENSACAG00000011981	Carg_Chr12G007440,Carg_Chr12G009720,Carg_Chr21G001680	Cmac_LG10G007130,Cmac_LG10G009340,Cmac_LG18G001680	gene10618,gene11561,gene7443	si_ch211-243j20.2,uckl1a,uckl1a_2,uckl1b,uckl1b_2	LOC776992,UCKL1	LOC115534228,LOC115550250,uckl1	Hsapie_UCKL1	LOC104928831,LOC104933011,Lcroce_uckl1	Uckl1	LOC101167009,LOC101173865,Olatip_uckl1	Pmarin_UCKL1	GSTEN_00009786_G_001,GSTEN_00023499_G_001,GSTEN_00033184_G_001	LOC116407971,Xtropi_uckl1
OG0000460	ENSACAG00000010276,ENSACAG00000017432	Carg_Chr02G002340,Carg_Chr02G009890,Carg_Chr08G003600	Cmac_LG02G002260,Cmac_LG02G009450,Cmac_LG06G003120	gene18540,gene19278,gene9656	LOC103909971,mmd,mmd2a	MMD,MMD2	Gmorhu_mmd,mmd2	Hsapie_MMD,Hsapie_MMD2	LOC104921187,Lcroce_mmd,Lcroce_mmd2	Mmd,Mmd2	LOC101164530,Olatip_mmd,Olatip_mmd2	LOC116946255,LOC116949550	GSTEN_00005417_G_001,GSTEN_00006492_G_001,GSTEN_00008402_G_001	Xtropi_mmd
OG0000461	ENSACAG00000000336,ENSACAG00000012238,ENSACAG00000012822	Carg_Chr10G008340,Carg_Chr14G004570	Cmac_LG08G008580,Cmac_LG12G004570	gene16994,gene4146	trpc3,trpc6b,trpc7a,trpc7a_2	TRPC3,TRPC6,TRPC7	LOC115546535,trpc7	Hsapie_TRPC3,Hsapie_TRPC6,Hsapie_TRPC7	trpc6	Trpc3,Trpc6,Trpc7	LOC101169118,LOC101169223,LOC101172353	LOC116955783	GSTEN_00010788_G_001,GSTEN_00018975_G_001,GSTEN_00035241_G_001	Xtropi_trpc3,Xtropi_trpc6
OG0000462	ENSACAG00000008707,ENSACAG00000012439	Carg_Chr11G003240,Carg_Chr15G010700,Carg_Chr16G004530	Cmac_LG09G003350,Cmac_LG13G010460,Cmac_LG14G004650	gene21750,gene23932,gene2894	ddr2a,ddr2b,ddr2l,ddr2l_2,ddr2l_3	DDR1,DDR2	LOC115549316,ddr2	Hsapie_DDR2	LOC104923454,LOC104933510,Lcroce_ddr2	Ddr2	LOC101156357,LOC101165486,Olatip_ddr2	LOC116955308	GSTEN_00013339_G_001,GSTEN_00024683_G_001,GSTEN_00031043_G_001	Xtropi_ddr2,Xtropi_ddr2l
OG0000463	ENSACAG00000016646	Carg_Chr17G007240,Carg_Chr22G005070,Carg_Chr23G005830	Cmac_LG01G000610,Cmac_LG15G007050,Cmac_LG19G005090,Cmac_LG20G005740		tlr22		LOC115533310,LOC115535260,LOC115535261,LOC115535806,LOC115537184,LOC115537185,LOC115537349,LOC115537480,LOC115537481,LOC115537483,LOC115546935,LOC115546937,LOC115546938,LOC115547548,LOC115552074,LOC115561473		LOC104928758,LOC104939108		LOC101169168	LOC116955699,LOC116955700,LOC116955774	GSTEN_00009678_G_001,GSTEN_00025477_G_001	LOC100485706
OG0000464	ENSACAG00000000487,ENSACAG00000005376	Carg_Chr02G002930,Carg_Chr02G005930,Carg_Chr23G008840	Cmac_LG02G002850,Cmac_LG02G005380,Cmac_LG20G008520	gene19038,gene19189,gene8234,gene8509	LOC101885697,rab26	RAB26,RAB37	LOC115531316,LOC115534467	Hsapie_RAB26,Hsapie_RAB37	LOC104929238,LOC104929515,LOC104933649,LOC104935518	Rab26,Rab37	LOC101160735,LOC101171615,Olatip_rab26	LOC116955120	GSTEN_00021817_G_001,GSTEN_00021818_G_001	Xtropi_rab26,rab37
OG0000465	ENSACAG00000002890	Carg_Chr04G004370,Carg_Chr07G010390,Carg_Chr24G000070	Cmac_LG03G009590,Cmac_LG05G010260,Cmac_LG21G000090	gene8730	arf4a,arf5,arf5_2,zgc_77650,zgc_77650_2,zgc_77650_3	ARF4	LOC115542707,LOC115550729,LOC115557017	ARF5,Hsapie_ARF4	LOC104918136,LOC104940460	Arf4,Arf4_2,Arf5	LOC101158941,LOC101172462,arf4	LOC116942332,Pmarin_ARF4	GSTEN_00000906_G_001,GSTEN_00005047_G_001,GSTEN_00033326_G_001	Xtropi_arf4
OG0000466	ENSACAG00000006720,ENSACAG00000011455	Carg_Chr01G012530,Carg_Chr03G002410,Carg_Chr08G001530	Cmac_LG01G012810,Cmac_LG02G013960,Cmac_LG06G000200	gene10062,gene13229,gene150	akt1,akt3a,akt3b	AKT1,AKT3	Gmorhu_akt1,LOC115540668,LOC115560480	AKT3_2,Hsapie_AKT1,Hsapie_AKT3	LOC104918516,LOC104931217,Lcroce_akt1	Akt1,Akt3	LOC101162468,LOC101174244,Olatip_akt1	LOC116939763,LOC116953865	GSTEN_00009507_G_001	Xtropi_akt1
OG0000467	ENSACAG00000008891,ENSACAG00000010780,ENSACAG00000013793	Carg_Chr07G010780,Carg_Chr12G004030,Carg_Chr22G003900	Cmac_LG05G010620,Cmac_LG10G003770,Cmac_LG19G003930	gene10684,gene3655	chmp4ba,chmp4bb	CHMP4B,CHMP4C	LOC115537579,LOC115557320	CHMP4A,CHMP4A_2,Hsapie_CHMP4B,Hsapie_CHMP4C	LOC104933698,LOC104936175,Lcroce_chmp4c	Chmp4b,Chmp4c	LOC101156446,LOC101173541,Olatip_chmp4b	LOC116952193	GSTEN_00010746_G_001,GSTEN_00012524_G_001	Xtropi_chmp4b,Xtropi_chmp4c
OG0000468	ENSACAG00000001796,ENSACAG00000006747	Carg_Chr16G009390,Carg_Chr22G006250	Cmac_LG14G009540,Cmac_LG19G006230	gene18426,gene22734,gene3466	tmeff1a,tmeff1b,tmeff2a_2,tmeff2a_3	TMEFF1,TMEFF2	LOC115537244,LOC115548220	Hsapie_TMEFF1,Hsapie_TMEFF2,MSANTD3-TMEFF1	LOC104937536,tmeff1,tmeff2	Tmeff1,Tmeff2	LOC101160114,Olatip_tmeff1,Olatip_tmeff2	LOC116938720,LOC116950629	GSTEN_00016884_G_001,GSTEN_00025335_G_001	Xtropi_tmeff1,Xtropi_tmeff2
OG0000469	ENSACAG00000002915,ENSACAG00000005974	Carg_Chr10G000940,Carg_Chr15G007780,Carg_Chr19G000980	Cmac_LG08G000980,Cmac_LG13G007600,Cmac_LG16G007040	gene21063,gene23686	dynll2a,dynll2a_2,dynll2b	DYL1,DYNLL1,DYNLL2	LOC115545661,LOC115547037,LOC115561674	Hsapie_DYNLL1,Hsapie_DYNLL2	LOC104921657,LOC104923525,LOC104932894	Dynll1,Dynll2,Dynll2_2	LOC101162462,LOC101171417,LOC101174042	LOC116938278	GSTEN_00030105_G_001	Xtropi_dynll1,dynll2
OG0000470	ENSACAG00000002614	Carg_Chr04G005840,Carg_Chr06G006700,Carg_Chr20G000240	Cmac_LG03G011010,Cmac_LG04G006740,Cmac_LG17G000230	gene15937,gene5160,gene6418	megf10,megf11,megf11_2	MEGF10,MEGF11	Gmorhu_megf10,Gmorhu_megf11,LOC115558651	Hsapie_MEGF10,Hsapie_MEGF11,MEGF11_2	LOC104935763,Lcroce_megf10,Lcroce_megf11	Megf10,Megf11	LOC101158923,LOC101171576,Olatip_megf10	Pmarin_MEGF10	GSTEN_00008355_G_001,GSTEN_00016018_G_001	Xtropi_megf10,Xtropi_megf11
OG0000471	ENSACAG00000017805	Carg_Chr04G003860,Carg_Chr16G001560	Cmac_LG03G009110,Cmac_LG14G001570	gene22011,gene6317,gene6352	si_zfos-1505d6.3,zp2.1,zp2.2,zp2.3,zp2.5,zp2.6,zp2l1,zp2l1_2,zp2l2	ZP1,ZP4	LOC115548422,LOC115551165,LOC115551343	Hsapie_ZP1,Hsapie_ZP4	LOC104918277,LOC104940475,LOC104940483	Zp1	LOC100049191,LOC100049332,LOC100049432		GSTEN_00008385_G_001	LOC100494768,zp4
OG0000472	ENSACAG00000015414	Carg_Chr10G000390,Carg_Chr19G001690,Carg_Chr20G004500	Cmac_LG08G000410,Cmac_LG16G007740,Cmac_LG17G004440	gene16220,gene3929	tbx2a,tbx2a_2,tbx2b,tbx2b_2,tbx3a	TBX2,TBX3	LOC115547210,tbx2,tbx3	Hsapie_TBX2,Hsapie_TBX3	LOC104920037,Lcroce_tbx2,Lcroce_tbx3	Tbx2,Tbx3	Olatip_tbx2,Olatip_tbx3	LOC116939241,Pmarin_TBX2	GSTEN_00017195_G_001,GSTEN_00026874_G_001	Xtropi_tbx2,Xtropi_tbx3
OG0000473	ENSACAG00000012852	Carg_Chr07G002920,Carg_Chr11G004930,Carg_Chr16G002940	Cmac_LG05G002840,Cmac_LG09G005010,Cmac_LG14G002990,Cmac_LG19G001180	gene12582,gene21868,gene2351	cdc34a,cdc34b,ube2r2	CDC34,UBE2R2,UBE2R2L	Gmorhu_ube2r2,LOC115549462,LOC115555597	Hsapie_UBE2R2	LOC104923648,LOC104929644,Lcroce_ube2r2	Cdc34,Ube2r2	LOC101170792,Olatip_ube2r2	LOC116942105,LOC116955003	GSTEN_00020160_G_001,GSTEN_00028531_G_001	Xtropi_ube2r2,cdc34
OG0000474		Carg_Contig00049G000010,Carg_Contig00069G000010,Carg_Contig00069G000050,Carg_Contig00130G000020,Carg_Contig00130G000030,Carg_Contig00145G000010,Carg_Contig00181G000010,Carg_Contig00253G000010	Cmac_LG01G001260,Cmac_LG03G000670		LOC100537733,LOC108179157,LOC110439305,si_ch211-214b16.2		LOC115535821,LOC115537252,LOC115537736,LOC115538209,LOC115539302,LOC115541488,LOC115541738,LOC115541742,LOC115541754,LOC115542199,LOC115542380,LOC115542394,LOC115542757,LOC115546600,LOC115547486,LOC115550890,LOC115557297,LOC115561553					LOC116952147,LOC116956851
OG0000475		Carg_Chr01G002990	Cmac_LG01G003470		LOC100332023,LOC101882464,LOC101882464_2,LOC101883330,LOC101886821,LOC103908672,LOC110437787,LOC110437851,LOC566646,si_ch211-262i1.5,si_ch211-262i1.5_2,si_dkey-60a16.1		LOC115529340,LOC115529903,LOC115544811,LOC115547762,LOC115554647				LOC111946580,LOC111946626,LOC111946733,LOC111946928,LOC111946968,LOC111947181,LOC111947677,LOC111947752,LOC111948299,LOC111948462,LOC111948465,LOC111948838,LOC111949218,LOC111949317			LOC100494403
OG0000476		Carg_Chr17G007910,Carg_Chr17G007980,Carg_Chr17G007990,Carg_Chr17G008020,Carg_Chr17G008050,Carg_Chr17G008060,Carg_Chr17G008120,Carg_Chr17G008210,Carg_Chr17G008230,Carg_Contig00012_ERROPOS1891430G000010,Carg_Contig00012_ERROPOS1891430G000020	Cmac_Contig00235G000010,Cmac_LG15G007690,Cmac_LG15G007700,Cmac_LG15G007710,Cmac_LG15G007720,Cmac_LG15G007730,Cmac_LG15G007780,Cmac_LG15G007800,Cmac_LG15G007810,Cmac_LG15G007820,Cmac_LG15G007890						LOC104934572,LOC104937482,LOC104937483,LOC104937484,LOC109138510,LOC109138790,LOC109138791,LOC109139540,LOC109140377,LOC109140382,LOC109142423,LOC109142972
OG0000477		Carg_Chr08G008350,Carg_Chr14G000030,Carg_Chr14G009240	Cmac_LG06G007930,Cmac_LG12G000010,Cmac_LG12G009000	gene10318,gene17507	LOC100334024,LOC108192158,si_dkey-203a12.2,si_dkey-203a12.3,si_dkey-203a12.4,si_dkey-203a12.5,si_dkey-203a12.6,si_dkey-203a12.7,si_dkey-203a12.8,si_dkey-77g12.1,si_dkey-77g12.4,zgc_158852	LOC101749216	LOC115539708	SPINK7	LOC104934775,LOC104939445	Spink2,Spink7	LOC101155016	LOC116937947,LOC116940689	GSTEN_00033524_G_001	LOC100494927,LOC116410524,spink2
OG0000478		Carg_Chr04G001740	Cmac_LG03G007070	gene5763	LOC100148115,LOC100148115_2,LOC100148115_3,cyp2x10.2,cyp2x6,cyp2x7,cyp2x7_2,cyp2x8,cyp2x8_2,cyp2x9,cyp2x9_2,si_dkey-286h2.3,si_dkey-286h2.3_2,si_dkey-286h2.3_3,si_dkey-286h2.7,si_dkey-286h2.7_2,si_dkey-286h2.7_3		LOC115532050,LOC115550337,LOC115550345,LOC115551295		LOC104927257,LOC104929138,LOC104933710		LOC101157693,LOC101169416		GSTEN_00012974_G_001,GSTEN_00012975_G_001,GSTEN_00026627_G_001	LOC105945483,cyp2j2
OG0000479		Carg_Chr10G007200,Carg_Chr10G007210,Carg_Chr10G007220,Carg_Chr10G007230,Carg_Chr10G007240,Carg_Chr10G007250,Carg_Chr10G007260,Carg_Chr10G007270	Cmac_LG08G007420,Cmac_LG08G007430,Cmac_LG08G007440,Cmac_LG08G007450,Cmac_LG08G007460,Cmac_LG08G007470,Cmac_LG08G007480,Cmac_LG08G007490	gene4346	or129-1		LOC115560631,LOC115561106,LOC115561111,LOC115561113,LOC115561484,LOC115561696,LOC115561718,LOC115561777		LOC104925968,LOC104925969		LOC101159522		GSTEN_00013444_G_001,GSTEN_00026609_G_001	LOC100495609,LOC100495989,LOC100496130
OG0000480					LOC100005483,LOC100007791,LOC100331072,LOC100333746,LOC100333853,LOC100536766,LOC101882744,LOC103910467,LOC103910467_2,LOC103910576,LOC103910704,LOC108181885,LOC108183447,LOC108183485,LOC108183674,LOC108183680,LOC108183681,LOC108183844,LOC108183940,LOC108184003,LOC110438218,LOC110439426,LOC110439483,LOC558818,LOC571651,LOC793291,LOC799502,si_ch211-171l17.4,si_ch211-271g18.1,si_dkey-124l13.1,si_dk…
OG0000481					crygm2d1,crygm2d10,crygm2d10_2,crygm2d11,crygm2d12,crygm2d12_2,crygm2d13,crygm2d14,crygm2d15,crygm2d16,crygm2d17,crygm2d18,crygm2d19,crygm2d19_2,crygm2d1_2,crygm2d2,crygm2d20,crygm2d20_2,crygm2d21,crygm2d21_2,crygm2d2_2,crygm2d3,crygm2d3_2,crygm2d4,crygm2d4_2,crygm2d5,crygm2d5_2,crygm2d6,crygm2d6_2,crygm2d7,crygm2d7_2,crygm2d8,crygm2d9,crygm2d9_2
OG0000482						LOC100857119,LOC107049052,LOC107049090,LOC107049498,LOC107049499,LOC107049571,LOC107049572,LOC107049730,LOC107050560,LOC107051154,LOC107054460,LOC107054461,LOC107054462,LOC107054464,LOC107054465,LOC107054466,LOC107054467,LOC107054471,LOC107056903,LOC107056913,LOC107056929,LOC107056948,LOC107056991,LOC112531205,LOC112533411,LOC112533420,LOC112533421,LOC112533423,LOC112533424,LOC112533425,LOC112533…
OG0000483														LOC108646258,LOC108646259,LOC116409526,LOC116409527,LOC116409594,LOC116409595,LOC116409596,LOC116409597,LOC116409598,LOC116409599,LOC116409600,LOC116409602,LOC116409603,LOC116409604,LOC116409605,LOC116409606,LOC116409607,LOC116409608,LOC116409609,LOC116409610,LOC116409611,LOC116409612,LOC116409613,LOC116409614,LOC116409615,LOC116409616,LOC116409620,LOC116409621,LOC116409622,LOC116409623,LOC116409…
OG0000484	ENSACAG00000000151,ENSACAG00000014791	Carg_Chr21G003220,Carg_Chr21G006370,Carg_Chr21G006380	Cmac_LG18G003060,Cmac_LG18G006180,Cmac_LG18G006190	gene7053,gene7165,gene7166	hsp90aa1.1,hsp90aa1.2,hsp90ab1	HSP90AA1,HSP90AB1	Gmorhu_hsp90ab1,LOC115534053,LOC115534054	Hsapie_HSP90AA1,Hsapie_HSP90AB1	LOC104924694,Lcroce_hsp90ab1	Hsp90aa1,Hsp90ab1	LOC101169258,LOC101169506,Olatip_hsp90ab1	LOC116939777	GSTEN_00022996_G_001	Xtropi_hsp90aa1.1,Xtropi_hsp90aa1.2,Xtropi_hsp90ab1
OG0000485	ENSACAG00000013354	Carg_Chr07G001240,Carg_Chr07G001260,Carg_Chr07G001270,Carg_Chr12G004090,Carg_Chr12G004100	Cmac_LG05G001270,Cmac_LG10G003830,Cmac_LG10G003840	gene10678,gene12465	bpifcl	BPIL,LBP	LOC115542985,LOC115556843,LOC115556844	BPI,Hsapie_LBP	LOC104926431,LOC109137932	Bpi,Lbp	LOC101162522,LOC101173059	LOC116938939,LOC116956071	GSTEN_00014102_G_001,GSTEN_00022566_G_001	LOC100494799,LOC116408030,bpi,bpi.4
OG0000486	ENSACAG00000002798,ENSACAG00000022774,ENSACAG00000023703,ENSACAG00000025642,ENSACAG00000028714,ENSACAG00000028861,ENSACAG00000029178,ENSACAG00000029428							IGLV11-55,IGLV3-10,IGLV5-37,IGLV5-39,IGLV5-45,IGLV5-45_2,IGLV5-52,IGLV9-49,VPREB1		Iglv3,Vpreb1,Vpreb2,Vpreb2_2				LOC101733767,LOC101735097,LOC105945882,LOC105948241,LOC105948245,LOC105948249,LOC108645239,LOC108645690,LOC116407119,LOC116407135,LOC116407151,LOC116407167
OG0000487	ENSACAG00000010365,ENSACAG00000016323	Carg_Chr06G001910,Carg_Chr14G006740	Cmac_LG04G001910,Cmac_LG12G006650	gene17282,gene5340	hnrnph1,hnrnph1l,hnrnph3,hnrnph3_2,hnrnph3_3	HNRNPH2,HNRNPH3	Gmorhu_hnrnph1,Gmorhu_hnrnph3,LOC115547733	HNRNPH1,HNRNPH1_2,Hsapie_HNRNPH2,Hsapie_HNRNPH3	Lcroce_hnrnph1,Lcroce_hnrnph3	Hnrnph1,Hnrnph2,Hnrnph3	LOC101157356,Olatip_hnrnph1	Pmarin_HNRNPH1	GSTEN_00017124_G_001	Xtropi_hnrnph1,Xtropi_hnrnph3
OG0000488	ENSACAG00000000813,ENSACAG00000005521,ENSACAG00000016220	Carg_Chr02G009990,Carg_Chr23G002450	Cmac_LG02G009530,Cmac_LG20G002410	gene18534,gene7957	grin2cb,grin2cb_2,il12rb2l	GRIN2C	LOC115541070,grin2c	GRIN2D,Hsapie_GRIN2C	LOC104923413,Lcroce_grin2c	Grin2c,Grin2d	LOC101166504,Olatip_grin2c	LOC116946279,LOC116949578,LOC116951640,LOC116955187	GSTEN_00015419_G_001,GSTEN_00020497_G_001,GSTEN_00021266_G_001,GSTEN_00027026_G_001	Xtropi_grin2c,grin2d
OG0000489	ENSACAG00000007341	Carg_Chr01G009410,Carg_Chr04G000800,Carg_Chr09G010290	Cmac_LG01G009880,Cmac_LG03G006130,Cmac_LG07G010190	gene14484,gene20631,gene6135	sept15,sept15_2,sept7a,sept7b	2021-09-07	LOC115535665,LOC115550559,LOC115553270	SEPTIN7	LOC104933090,LOC104933570,LOC104935335,LOC109140659	2021-09-07	LOC101155717,LOC101158211,LOC105358736	LOC116938085,LOC116944293,LOC116954220	GSTEN_00021951_G_001,GSTEN_00021955_G_001	septin7
OG0000490	ENSACAG00000013173,ENSACAG00000014410	Carg_Chr16G006230,Carg_Chr22G002350	Cmac_LG04G003130,Cmac_LG14G006400,Cmac_LG19G002360	gene22580,gene3171,gene4916	crispld1a,crispld1b,crispld2	CRISPLD1,CRISPLD2	Gmorhu_crispld2	Hsapie_CRISPLD1,Hsapie_CRISPLD2	LOC104929171,Lcroce_crispld2,crispld1	Crispld1,Crispld2	LOC101169145,Olatip_crispld1,Olatip_crispld2	LOC116944114,LOC116954212	GSTEN_00012032_G_001,GSTEN_00015558_G_001,GSTEN_00017739_G_001	Xtropi_crispld1,Xtropi_crispld2
OG0000491	ENSACAG00000003883,ENSACAG00000005861	Carg_Chr03G006190,Carg_Chr11G009310,Carg_Chr16G006770,Carg_Chr22G001170	Cmac_LG02G017770,Cmac_LG09G009220,Cmac_LG14G006960,Cmac_LG19G001140	gene2494,gene2990,gene611	plppr3a,plppr3b,plppr3b_2	PLPPR3,PLPPR4	LOC115549247,plppr3	Hsapie_PLPPR4	LOC104920055,Lcroce_plppr3,plppr4	Plppr3,Plppr4	LOC101157087,Olatip_plppr4	Pmarin_PLPPR4	GSTEN_00005084_G_001,GSTEN_00009449_G_001,GSTEN_00012705_G_001	Xtropi_plppr3
OG0000492	ENSACAG00000003680,ENSACAG00000006114	Carg_Chr07G003170,Carg_Chr11G004730,Carg_Chr15G001960	Cmac_LG05G003100,Cmac_LG13G001850	gene12376,gene24007,gene2431	pxna,pxna_2,pxnb	PXN	tgfb1i1	Hsapie_LPXN,Hsapie_PXN,TGFB1I1	LOC104927947,Lcroce_tgfb1i1	Lpxn,Pxn,Tgfb1i1	LOC101157047,LOC101171750,pxn	LOC116950087,Pmarin_PXN	GSTEN_00009026_G_001,GSTEN_00021626_G_001,GSTEN_00035048_G_001	Xtropi_pxn,Xtropi_tgfb1i1
OG0000493	ENSACAG00000000290,ENSACAG00000007517,ENSACAG00000010754	Carg_Chr10G003810,Carg_Chr15G007700,Carg_Chr20G007410	Cmac_LG08G003990,Cmac_LG13G007520,Cmac_LG17G007430	gene22910,gene23677,gene4305	sept4b,sept5a,sept5b	2021-09-05	LOC115541959,LOC115561281,septin5	SEPTIN5	LOC104935458,LOC104937356,sept5	Sept5,Sept5_2	LOC101166318,LOC101169222,Olatip_sept5	LOC116957768	GSTEN_00000478_G_001,GSTEN_00010662_G_001,GSTEN_00025377_G_001	Xtropi_septin5
OG0000494	ENSACAG00000016727,ENSACAG00000022354,ENSACAG00000025821,ENSACAG00000026748	Carg_Chr02G010690,Carg_Chr08G009140,Carg_Chr08G009150,Carg_Chr18G000880	Cmac_Contig00022_ERROPOS506096G000010,Cmac_LG06G008660,Cmac_LG06G008670	gene14256	LOC100148249,LOC101886664,LOC110439970,LOC562362,LOC571092,zgc_136870,zgc_172091	GIMAP7L6,LOC107052494,LOC112529948,LOC112531695	LOC115540110,LOC115540112,LOC115540113,LOC115540114		LOC104927828,LOC104927829	Gimap7,Gimap9	LOC101172557		GSTEN_00038969_G_001
OG0000495	ENSACAG00000013050	Carg_Chr16G010060,Carg_Chr22G000040,Carg_Chr23G002120	Cmac_LG14G010250,Cmac_LG19G000040,Cmac_LG20G002100	gene19382,gene22714,gene3303,gene7742	arhgap12a,arhgap12b,arhgap12b_2,arhgap27,arhgap27l	ARHGAP27	LOC115531098,arhgap12	ARHGAP27_2,ARHGAP27_3,Hsapie_ARHGAP27	LOC104928477,LOC104932573,Lcroce_arhgap12	Arhgap27	LOC101169742,Olatip_arhgap12	LOC116938779,LOC116940852,LOC116948640	GSTEN_00016685_G_001	Xtropi_arhgap27
OG0000496	ENSACAG00000008815,ENSACAG00000010094	Carg_Chr02G007900,Carg_Chr08G003210,Carg_Chr09G000560	Cmac_LG02G007470,Cmac_LG06G002770,Cmac_LG07G000560	gene18628,gene7834,gene9642	lfng,rfng	LFNG,MFNG	Gmorhu_lfng,Gmorhu_rfng,LOC115539888	Hsapie_RFNG	LOC104918731,Lcroce_lfng,Lcroce_rfng	Lfng,Rfng	LOC101174979,Olatip_lfng,Olatip_rfng	LOC116956645	GSTEN_00005496_G_001,GSTEN_00006372_G_001,GSTEN_00015727_G_001	Xtropi_lfng,Xtropi_rfng
OG0000497	ENSACAG00000022388							OR5AR1,OR5B12,OR5B17,OR5B2,OR5B21,OR5B3		Olfr1019,Olfr1020,Olfr1442,Olfr1443,Olfr1444,Olfr1445,Olfr1446,Olfr1447,Olfr1448,Olfr1449,Olfr1450,Olfr1451,Olfr1453,Olfr1454,Olfr1457,Olfr1458,Olfr1459,Olfr1461,Olfr1462,Olfr1463,Olfr1465,Olfr1466,Olfr1467,Olfr1469,Olfr154				LOC101735291
OG0000498	ENSACAG00000002589,ENSACAG00000005221,ENSACAG00000007219	Carg_Chr02G008740,Carg_Chr09G000810,Carg_Chr22G003320	Cmac_LG02G008300,Cmac_LG14G005770,Cmac_LG19G003350	gene18760,gene8519	plcd1a,plcd3b	PLCD1	LOC115531145,LOC115548723,plcd1	Hsapie_PLCD3	LOC104926417,LOC104927956,LOC104935185,LOC104937066,Lcroce_plcd1	Plcd1,Plcd4	LOC101163204,LOC101172720,LOC101172964,LOC101173208	LOC116947276	GSTEN_00019817_G_001,GSTEN_00023915_G_001	Xtropi_plcd3
OG0000499	ENSACAG00000002267,ENSACAG00000003095	Carg_Chr03G004120,Carg_Chr09G003160,Carg_Chr21G000420	Cmac_LG02G015750,Cmac_LG07G003070,Cmac_LG18G000430	gene14432,gene397	mboat1,mboat1_2,mboat2a,mboat2b	MBOAT1,MBOAT2	Gmorhu_mboat1,LOC115534180,mboat2	Hsapie_MBOAT1,Hsapie_MBOAT2	LOC104922174,LOC104933191,Lcroce_mboat1	Mboat1,Mboat2	Olatip_mboat1,Olatip_mboat2	LOC116942671,LOC116946545	GSTEN_00032176_G_001	Xtropi_mboat1,Xtropi_mboat2
OG0000500	ENSACAG00000000474,ENSACAG00000011792	Carg_Chr02G001370,Carg_Chr02G002290,Carg_Chr08G008130	Cmac_LG02G001310,Cmac_LG02G002210,Cmac_LG06G007690	gene10176,gene19275,gene19602	smurf1,smurf2	SMURF1,SMURF2	Gmorhu_smurf1,Gmorhu_smurf2	Hsapie_SMURF1,Hsapie_SMURF2	LOC104929439,LOC104933556,Lcroce_smurf1	Smurf1,Smurf2	LOC101159489,LOC101160323,Olatip_smurf1	LOC116949646	GSTEN_00007436_G_001,GSTEN_00026343_G_001,GSTEN_00026632_G_001	Xtropi_smurf1,Xtropi_smurf2
OG0000501	ENSACAG00000008242,ENSACAG00000012931	Carg_Chr08G011900,Carg_Chr10G005170,Carg_Chr19G002800	Cmac_LG06G011510,Cmac_LG08G005360,Cmac_LG16G008860	gene10153,gene21146,gene3775	rps6kb1a,rps6kb1a_2,rps6kb1b,rps6kb1b_2	RPS6KB1,RPS6KB2	LOC115539995,LOC115547640,LOC115560622	Hsapie_RPS6KB1,Hsapie_RPS6KB2	rps6kb1	Rps6kb1,Rps6kb2,Rps6kb2_2	LOC101163545,LOC101174287,LOC101174764	LOC116958093	GSTEN_00005029_G_001,GSTEN_00021904_G_001	Xtropi_rps6kb1
OG0000502	ENSACAG00000015816	Carg_Chr03G006270,Carg_Chr21G003560	Cmac_LG02G017860,Cmac_LG18G003400	gene620,gene7092,gene9524	ttbk1a,ttbk1b,ttbk1b_2,ttbk2a,ttbk2b,ttbk2b_2	TTBK1,TTBK2	LOC115534000,LOC115539925	Hsapie_TTBK2	LOC104926761,LOC109140190,ttbk2	Ttbk2	LOC101157747,Olatip_ttbk2	LOC116947820,LOC116948471	GSTEN_00005670_G_001,GSTEN_00008937_G_001,GSTEN_00032072_G_001,GSTEN_00035681_G_001	Xtropi_ttbk1,Xtropi_ttbk2
OG0000503	ENSACAG00000017130,ENSACAG00000024271	Carg_Chr09G007970,Carg_Chr09G007980,Carg_Chr10G008510	Cmac_LG07G007870,Cmac_LG07G007880,Cmac_LG08G008720	gene14937,gene14938,gene25321	cxcr3.1,cxcr3.1_2,cxcr5	CXCR5	cxcr3	CXCR3,Hsapie_CXCR5	LOC104922270,Lcroce_cxcr3,Lcroce_cxcr5	Cxcr3,Cxcr5	LOC101155542,LOC101155796,LOC101156279,Olatip_cxcr5	LOC116941441,LOC116943819	GSTEN_00015608_G_001,GSTEN_00030221_G_001	LOC100485636,Xtropi_cxcr5
OG0000504	ENSACAG00000001584	Carg_Chr04G008950,Carg_Chr14G006240,Carg_Chr16G006210,Carg_Chr16G006220	Cmac_LG03G002800,Cmac_LG12G006160,Cmac_LG14G006380,Cmac_LG14G006390	gene15605,gene17214	prps1a,prps1b,prps1b_2	PRPS1,PRPS2	LOC115541793,LOC115552517	Hsapie_PRPS1,Hsapie_PRPS2,PRPS1L1	LOC104923196,prps2	Prps1,Prps1l1,Prps1l3,Prps2	LOC101173845,prps1	LOC116958381	GSTEN_00015834_G_001	Xtropi_prps1,Xtropi_prps2
OG0000505	ENSACAG00000003307,ENSACAG00000017602	Carg_Chr04G000650,Carg_Chr11G002470,Carg_Chr16G001370	Cmac_LG03G005980,Cmac_LG09G002630,Cmac_LG14G001360	gene22113,gene2801,gene5959	vps4a,vps4b	VPS4A,VPS4B	Gmorhu_vps4a,Gmorhu_vps4b,LOC115556024	Hsapie_VPS4A,Hsapie_VPS4B	LOC104919108,Lcroce_vps4a,Lcroce_vps4b	Vps4a,Vps4b	LOC101171319,Olatip_vps4a,Olatip_vps4b	LOC116945999	GSTEN_00016819_G_001,GSTEN_00032720_G_001	Xtropi_vps4a,Xtropi_vps4b
OG0000506	ENSACAG00000011013,ENSACAG00000011771	Carg_Chr03G003380,Carg_Chr06G001560,Carg_Chr21G000380	Cmac_LG02G015010,Cmac_LG04G001570,Cmac_LG18G000390	gene237,gene5192	kif26aa,kif26ab,kif26ba	KIF26A,KIF26B	LOC115534344,LOC115558879,kif26a	Hsapie_KIF26A,Hsapie_KIF26B,KIF26B_2	LOC104921425,LOC104933193,kif26b	Kif26a	LOC101156135,Olatip_kif26a,Olatip_kif26b	LOC116947861	GSTEN_00032275_G_001,GSTEN_00032833_G_001	Xtropi_kif26a,Xtropi_kif26b
OG0000507	ENSACAG00000005185,ENSACAG00000011211	Carg_Chr06G004890,Carg_Chr13G001740,Carg_Chr22G003770	Cmac_LG04G004920,Cmac_LG11G001790,Cmac_LG19G003810	gene18488,gene3680,gene4842	mnx1,mnx1_2,mnx2a,mnx2b	MNR2,MNX1	Gmorhu_mnx1,LOC115532710,LOC115558516	Hsapie_MNX1	LOC104918248,LOC104919611,Lcroce_mnx1	Mnx1	LOC101159569,LOC101175206,Olatip_mnx1	Pmarin_MNX1	GSTEN_00018006_G_001,GSTEN_00023997_G_001	LOC100486032,Xtropi_mnx1
OG0000508	ENSACAG00000011431,ENSACAG00000028478	Carg_Chr15G006520,Carg_Chr16G004570	Cmac_LG13G006400,Cmac_LG14G004690	gene21753,gene23131,gene24208	mier1a,mier1b,mier3a,mier3b,mier3b_2	MIER1,MIER3,MIER3L	LOC115549317,mier3	Hsapie_MIER1,Hsapie_MIER3	Lcroce_mier3,mier1	Mier1,Mier3	Olatip_mier1,Olatip_mier3	LOC116941656,LOC116948804	GSTEN_00013343_G_001,GSTEN_00032639_G_001	Xtropi_mier1,Xtropi_mier3
OG0000509	ENSACAG00000000090,ENSACAG00000013406	Carg_Chr20G003570	Cmac_LG17G003520	gene16548,gene16550	tpo	LPO,MPO	LOC115541268,LOC115542730,LOC115542731,LOC115542732,LOC115542931	EPX,Hsapie_LPO,Hsapie_MPO	LOC104920313,LOC104923286,LOC109136995	Epx,Epx_2,Lpo,Lpo_2,Mpo,Mpo_2	LOC101167307,LOC101171684	Pmarin_TPO	GSTEN_00012455_G_001,GSTEN_00017323_G_001	Xtropi_epx,mpo
OG0000510	ENSACAG00000005685,ENSACAG00000015386	Carg_Chr02G006820,Carg_Chr08G008880,Carg_Chr11G002710	Cmac_LG02G006340,Cmac_LG06G008460,Cmac_LG09G002880	gene10101,gene18740,gene2818	tmed1a,tmed1b,tmed5	TMED5	LOC115529851,LOC115539917,LOC115555679	Hsapie_TMED5,TMED1	LOC104918588,LOC104919131,LOC104925388	Tmed1,Tmed5	LOC101156470,LOC101161889	LOC116945014,LOC116953135	GSTEN_00011722_G_001,GSTEN_00011747_G_001	Xtropi_tmed5,tmed1
OG0000511	ENSACAG00000013919	Carg_Chr15G005070,Carg_Chr19G002370	Cmac_LG13G004990,Cmac_LG16G008410	gene23249,gene4117	trpv1,trpv4	TRPV1,TRPV4	LOC115531529,LOC115531531,LOC115554561,LOC115560794,LOC115560796,LOC115561072	Hsapie_TRPV1,Hsapie_TRPV4	Lcroce_trpv4	Trpv1,Trpv1_2	LOC101166237,Olatip_trpv1,Olatip_trpv4		GSTEN_00012255_G_001,GSTEN_00029525_G_001	LOC100494817,Xtropi_trpv1,Xtropi_trpv4,trpv2,trpv4l.1,trpv4l.3
OG0000512	ENSACAG00000012217,ENSACAG00000013142	Carg_Chr04G002990,Carg_Chr07G011500,Carg_Chr12G008320	Cmac_LG03G008260,Cmac_LG05G011400,Cmac_LG10G007990	gene11706,gene12998,gene24661	cecr5,zgc_77375	CECR5L	LOC115544414,LOC115550636,LOC115557853	HDHD5	LOC104933140,LOC104935512,LOC104940220,LOC109139445	Hdhd5,Hdhd5_2	LOC101172237,LOC101172977,hdhd5	Pmarin_HDHD5	GSTEN_00009292_G_001,GSTEN_00012682_G_001,GSTEN_00033297_G_001	Xtropi_cecr5,Xtropi_hdhd5
OG0000513	ENSACAG00000006481	Carg_Chr01G002270,Carg_Chr23G001290	Cmac_LG01G002670,Cmac_LG20G001270	gene19795,gene24743	abcb3l1,si_dkey-57h18.2,si_dkey-57h18.2_2	TAP2	LOC115531162,LOC115531163,LOC115535276	Hsapie_TAP2,TAP2_2,TAP2_3,TAP2_4,TAP2_5,TAP2_6,TAP2_7,TAP2_8	LOC104928977,LOC104933388	Tap2,Tap2_2,Tap2_3,Tap2_4	LOC101165513,abcb3		GSTEN_00022278_G_001	LOC116406716,tap2
OG0000514	ENSACAG00000001010	Carg_Chr01G000210,Carg_Chr01G012290,Carg_Chr17G010120,Carg_Chr21G001470,Carg_Contig00494_ERROPOS10600000G000010	Cmac_LG01G012550,Cmac_LG02G009710	gene7429	LOC110438588,LOC110439491			ZNF502,ZNF502_2,ZSCAN2	LOC104923394,LOC104939818	Gm14308,Gm14434,Gm2007,Gm2026,LOC102633156,Zfp973	LOC110016084,LOC110017416,LOC111946917	LOC116937314,LOC116957574	GSTEN_00021553_G_001	LOC105945432,LOC105948311,LOC108644777,LOC116411615,znf568
OG0000515		Carg_Chr17G007310,Carg_Chr17G007320,Carg_Chr17G007350,Carg_Chr17G007360,Carg_Chr17G007380,Carg_Chr17G007400,Carg_Chr17G007410,Carg_Chr17G007420,Carg_Chr17G007430	Cmac_LG15G007140,Cmac_LG15G007150,Cmac_LG15G007170,Cmac_LG15G007190,Cmac_LG15G007200,Cmac_LG15G007210,Cmac_LG15G007220		LOC101885869,si_ch211-133n4.4,si_ch211-133n4.9,zgc_158445		LOC115529309,LOC115529670,LOC115529848,LOC115529962		LOC104938098,LOC104940149,LOC109138194,LOC109139432,LOC109140889		LOC101160302,LOC105356328,LOC105356329,LOC105356330
OG0000516		Carg_Chr11G000210,Carg_Chr16G006020,Carg_Chr16G007960	Cmac_LG09G000300,Cmac_LG14G006170,Cmac_LG14G008150	gene22396,gene22495,gene2588	klf17,klf2a,klf2a_2,klf2b	KLF-4,KLF2	LOC115548694,LOC115549152,klf2	Hsapie_KLF2	LOC104922491,LOC104927273,LOC104931429,LOC109139597	Klf2	LOC101166663,Olatip_klf2	LOC116938799,LOC116948887,LOC116951920	GSTEN_00002787_G_001,GSTEN_00027752_G_001	Xtropi_klf17,Xtropi_klf2
OG0000517		Carg_Chr11G006860	Cmac_LG09G006900	gene2220,gene2222,gene25294	b3gnt3,si_ch211-126g16.10,si_ch211-126g16.11,zgc_86586	B3GNT3	Gmorhu_b3gnt3,LOC115537417,LOC115537655	B3GNT6,Hsapie_B3GNT3	LOC104935378,LOC109139346,LOC109139347,Lcroce_b3gnt3	B3gnt3,B3gnt6	LOC101163432,LOC101173163,LOC101173646,LOC101175309	LOC116943159,LOC116951898	GSTEN_00019098_G_001,GSTEN_00019099_G_001,GSTEN_00019100_G_001	LOC100494334,b3gnt3.1,b3gnt3.2
OG0000518					LOC100004392,LOC100005207_2,LOC100005207_4,LOC103908740_2,LOC108191590,LOC108191590_2,LOC108191590_3,LOC110438880,LOC110438880_2,LOC110438880_3,LOC110438880_4,LOC110438881,LOC110438882,LOC110438883,LOC110438884,LOC110438900,LOC110439271,LOC110439272,LOC110439273,LOC110439274,LOC110439275,LOC110439276,LOC110439277,LOC110439278,LOC110439285,LOC110439286,LOC110439287,LOC110439288,LOC110439292,LOC110…
OG0000519						HEATR7B2L1,HEATR7B2L2,LOC101748457,LOC101748870,LOC101751321,LOC107049118,LOC107049551,LOC107050089,LOC107052375,LOC107055553,LOC107055835,LOC107056915,LOC107056924,LOC107056965,LOC107057518,LOC107057534,LOC112531214,LOC112532724,LOC112532808,LOC112532812,MROH2BL13,MROH2BL16,MROH2BL18,MROH2BL2,MROH2BL20,MROH2BL22,MROH2BL26,MROH2BL27,MROH2BL3,MROH2BL5,MROH2BL6,MROH2BL9,MROH5
OG0000520														LOC100496467,LOC100497107,LOC105945342,LOC105945343,LOC105945344,LOC105945395,LOC105945396,LOC105945397,LOC105945398,LOC108648065,LOC108648066,LOC108648068,LOC108648069,LOC108648074,LOC116412150,LOC116412157,LOC116412160,LOC116412161,LOC116412163,LOC116412165,LOC116412166,LOC116412167,LOC116412172,LOC116412173,LOC116412175,LOC116412179,LOC116412180,LOC116412313,LOC116412338,LOC116412339,LOC116412…
OG0000521	ENSACAG00000028251,ENSACAG00000028270,ENSACAG00000028272,ENSACAG00000028286,ENSACAG00000028298,ENSACAG00000028409,ENSACAG00000028523,ENSACAG00000028532,ENSACAG00000028550,ENSACAG00000028560,ENSACAG00000028574,ENSACAG00000028579,ENSACAG00000028608,ENSACAG00000028636,ENSACAG00000028638,ENSACAG00000028800,ENSACAG00000028930,ENSACAG00000029025,ENSACAG00000029095,ENSACAG00000029197,ENSACAG00000029279,…
OG0000522	ENSACAG00000010549,ENSACAG00000011641,ENSACAG00000022906	Carg_Chr04G006780,Carg_Chr04G006790,Carg_Chr06G005250	Cmac_LG03G011940,Cmac_LG03G011950,Cmac_LG04G005280	gene5268,gene6639,gene6640	slc27a2a,slc27a2b,zgc_101540	SLC27A2	LOC115558645,LOC115558646,slc27a2	Hsapie_SLC27A2	LOC104919781,LOC104940592,LOC104940593	Slc27a2	LOC101155585,LOC101172074	LOC116939953,LOC116939960	GSTEN_00018048_G_001,GSTEN_00025601_G_001	Xtropi_slc27a2,slc27a3
OG0000523	ENSACAG00000007753,ENSACAG00000010841,ENSACAG00000017801	Carg_Chr01G003960,Carg_Chr21G001670	Cmac_LG01G004420,Cmac_LG18G001670	gene20033,gene7441	slc30a2	SLC30A2,SLC30A3,SLC30A8	slc30a3,slc30a8	Hsapie_SLC30A2,Hsapie_SLC30A8	LOC104937808,LOC104937810,LOC109136833,Lcroce_slc30a3	Slc30a2,Slc30a3,Slc30a8	Olatip_slc30a3,Olatip_slc30a8	LOC116942590,Pmarin_SLC30A2	GSTEN_00008192_G_001,GSTEN_00009784_G_001	Xtropi_slc30a3,Xtropi_slc30a8
OG0000524	ENSACAG00000005615,ENSACAG00000005620,ENSACAG00000005623,ENSACAG00000007894,ENSACAG00000007895,ENSACAG00000007898,ENSACAG00000021050,ENSACAG00000022863,ENSACAG00000025388	Carg_Chr14G001780,Carg_Chr14G001790	Cmac_LG03G002940,Cmac_LG12G001800		rnasel2,rnasel3,rnasel3_2,rnasel4	CL2,RNASE6,RSFR	LOC115552897	ANG,RNASE1,RNASE4	LOC104934724	Ang,Ang2,Ang4,Ang5,Ang6,Rnase1,Rnase4
OG0000525	ENSACAG00000000380,ENSACAG00000002813	Carg_Chr03G002890,Carg_Chr03G002900,Carg_Chr03G002910	Cmac_LG02G014430,Cmac_LG02G014440,Cmac_LG02G014450	gene300,gene302	si_ch211-173a9.6,si_ch211-173a9.6_2,si_ch211-173a9.7,si_ch211-173a9.7_2	OLFM4	LOC115543911,LOC115544260	Hsapie_OLFM4	LOC104921344,LOC104921408,LOC104921409	Olfm4,Olfm5		LOC116937723,LOC116945276,LOC116950770,LOC116950781	GSTEN_00032335_G_001,GSTEN_00032336_G_001,GSTEN_00032337_G_001	LOC100498119,olfm4
OG0000526	ENSACAG00000004502,ENSACAG00000004791	Carg_Chr18G005070	Cmac_LG11G009600,Cmac_LG16G005210	gene17544,gene21244	lcp1,pls3	LCP1,PLS1,PLS3	Gmorhu_lcp1,LOC115546720,LOC115552147	Hsapie_LCP1,Hsapie_PLS3	LOC104919708,LOC104939097,LOC109142522	Lcp1,Pls1,Pls3	LOC101161915,LOC101162720	LOC116952449,LOC116954424,LOC116957879	GSTEN_00022207_G_001	Xtropi_lcp1,Xtropi_pls1,Xtropi_pls3
OG0000527	ENSACAG00000003394,ENSACAG00000004530	Carg_Chr08G000740,Carg_Chr14G003750	Cmac_LG06G000900,Cmac_LG12G003790	gene16926,gene9552	map1lc3c,map1lc3cl	MAP1LC3C	Gmorhu_map1lc3c,LOC115551852	Hsapie_MAP1LC3B,Hsapie_MAP1LC3C,MAP1LC3B2	LOC104934093,Lcroce_map1lc3a,Lcroce_map1lc3c	Map1lc3b	LOC101159112,Olatip_map1lc3b,Olatip_map1lc3c	LOC116944227,LOC116954266,Pmarin_MAP1LC3C	GSTEN_00006387_G_001,GSTEN_00008303_G_001,GSTEN_00031163_G_001	LOC100496229,Xtropi_map1lc3a,Xtropi_map1lc3c
OG0000528	ENSACAG00000003777,ENSACAG00000024082	Carg_Chr06G005550,Carg_Chr11G005460,Carg_Chr16G007880	Cmac_LG04G005580,Cmac_LG09G005570,Cmac_LG14G008070	gene1967,gene22390,gene5293	mibp,mibp2,nmrk2	ITGB1BP3,NMRK2	LOC115548856,LOC115556087,LOC115558299	Hsapie_NMRK2	LOC104924621,LOC104930533,LOC104931425	Nmrk2	LOC101166991,LOC101167682,LOC101172800	LOC116940997,LOC116955010	GSTEN_00018091_G_001,GSTEN_00028863_G_001	Xtropi_nmrk2
OG0000529	ENSACAG00000003576,ENSACAG00000009599	Carg_Chr02G004650,Carg_Chr08G009420,Carg_Chr20G006480	Cmac_LG02G004050,Cmac_LG06G008940,Cmac_LG17G006460	gene10114,gene16063,gene18926	LOC100005536,tnpo1,tnpo1_2,tnpo2	TNPO1	Gmorhu_tnpo1,Gmorhu_tnpo2,LOC115540189	Hsapie_TNPO1,Hsapie_TNPO2	LOC104927847,LOC104934335,Lcroce_tnpo1	Tnpo1,Tnpo2	LOC101170763,LOC101175463,Olatip_tnpo1		GSTEN_00026278_G_001	Xtropi_tnpo1,Xtropi_tnpo2
OG0000530	ENSACAG00000004391,ENSACAG00000005887,ENSACAG00000010668,ENSACAG00000010695,ENSACAG00000027736	Carg_Chr08G012500,Carg_Chr13G004670	Cmac_LG06G012090,Cmac_LG11G004710,Cmac_LG12G001560	gene10496,gene16710,gene17623,gene18017	asb5b	ASB5,ASB9	LOC115533729	Hsapie_ASB11,Hsapie_ASB5,Hsapie_ASB9	LOC104925014,Lcroce_asb5	Asb11,Asb5	LOC101160393,LOC101166936,LOC101172854		GSTEN_00004826_G_001,GSTEN_00026060_G_001	Xtropi_asb11,asb9
OG0000531	ENSACAG00000011579,ENSACAG00000012938	Carg_Chr11G002550,Carg_Chr16G004560	Cmac_LG09G002710,Cmac_LG14G004680	gene21747,gene23565,gene2835	slc35d1a,slc35d1b,slc35d2	SLC35D1	LOC115546180,LOC115549320,slc35d1	Hsapie_SLC35D1,SLC35D2	LOC104919117,LOC104921092,LOC104933504	Slc35d1,Slc35d2	LOC101156919,LOC101163088,Olatip_slc35d1	LOC116951890	GSTEN_00013342_G_001,GSTEN_00030919_G_001,GSTEN_00032711_G_001	Xtropi_slc35d1,Xtropi_slc35d2
OG0000532	ENSACAG00000000013,ENSACAG00000017419	Carg_Chr01G006280,Carg_Chr09G010180	Cmac_LG01G006720,Cmac_LG07G010090,Cmac_LG11G006670	gene14494,gene17838,gene20322	znf385b,znf385d	ZNF385B,ZNF385D	LOC115536270,LOC115554221	Hsapie_ZNF385B,Hsapie_ZNF385D	LOC104923120,Lcroce_znf385b,Lcroce_znf385d	Zfp385b	LOC101159450,Olatip_znf385b,Olatip_znf385d	LOC116938794,LOC116943912	GSTEN_00010063_G_001,GSTEN_00017463_G_001,GSTEN_00021959_G_001	Xtropi_znf385b,Xtropi_znf385d
OG0000533	ENSACAG00000022821,ENSACAG00000023782,ENSACAG00000025252,ENSACAG00000025462,ENSACAG00000026088,ENSACAG00000026452,ENSACAG00000026834,ENSACAG00000028308,ENSACAG00000029281,ENSACAG00000029668						LOC115528787,LOC115535108,LOC115535298,LOC115537012,LOC115542811,LOC115542840,LOC115547881,LOC115547882,LOC115551255,LOC115552814,LOC115558990,LOC115559165,LOC115560259,LOC115561223,LOC115561224		LOC109137990		LOC110016639,LOC111948193,LOC111948955	LOC116950788		LOC101731199,LOC108648928
OG0000534	ENSACAG00000014546	Carg_Chr04G011440,Carg_Chr13G006100,Carg_Chr14G002680	Cmac_LG03G000450,Cmac_LG11G006150,Cmac_LG12G002800	gene15881,gene16615,gene17958	tspan7,tspan7b	TSPAN6,TSPAN7	Gmorhu_tspan7,LOC115542999,tspan6	Hsapie_TSPAN6,Hsapie_TSPAN7	LOC104938635,Lcroce_tspan6,Lcroce_tspan7	Tspan6,Tspan7	LOC101162269,Olatip_tspan6,Olatip_tspan7	Pmarin_TSPAN7	GSTEN_00012570_G_001,GSTEN_00031295_G_001	Xtropi_tspan6,Xtropi_tspan7
OG0000535	ENSACAG00000001746,ENSACAG00000002443	Carg_Chr01G008750,Carg_Chr03G006790	Cmac_LG01G009180,Cmac_LG02G018360,Cmac_LG18G007210	gene20150,gene546,gene6901	hpcal4,vsnl1a,vsnl1b	HPCAL4,VSNL1	LOC115534331,LOC115535856,LOC115543811	Hsapie_HPCAL4	LOC104926995,LOC104927077,LOC104929407	Hpcal4,Vsnl1	LOC101164199,LOC101172667,LOC111946821	LOC116942670,LOC116951348	GSTEN_00026216_G_001	Xtropi_hpcal4,vsnl1
OG0000536	ENSACAG00000000112,ENSACAG00000008913	Carg_Chr01G005600,Carg_Chr21G000550,Carg_Chr21G000580	Cmac_LG01G006030,Cmac_LG18G000570,Cmac_LG18G000590	gene20370,gene7566	LOC100330864,rrm2,rrm2b,rrm2b_2	RRM2,RRM2B	Gmorhu_rrm2b,LOC115534183,LOC115534184	Hsapie_RRM2,Hsapie_RRM2B	Lcroce_rrm2b	Rrm2,Rrm2b	LOC101158912,LOC101164326,LOC101166844	LOC116946567	GSTEN_00012923_G_001	Xtropi_rrm2b,rrm2.1,rrm2.2
OG0000537	ENSACAG00000005073	Carg_Chr07G002460,Carg_Chr07G005290,Carg_Chr24G001450	Cmac_LG05G002410,Cmac_LG05G005170,Cmac_LG21G001500	gene12071,gene12314,gene9291	prkcdb,prkcdb_2,prkcq	PRKCQ	Gmorhu_prkcq,LOC115556571	Hsapie_PRKCQ	LOC104933094,LOC104933146,prkcd	Prkcd,Prkcq	LOC101162283,Olatip_prkcd,Olatip_prkcq	LOC116942323,LOC116952362,LOC116952762	GSTEN_00004810_G_001,GSTEN_00027270_G_001	Xtropi_prkcd,Xtropi_prkcq
OG0000538	ENSACAG00000013682,ENSACAG00000014080	Carg_Chr04G007370,Carg_Chr07G002270,Carg_Chr24G001050	Cmac_LG03G012520,Cmac_LG05G002220,Cmac_LG21G001070	gene12341,gene6754,gene8707	ntn4,ntn4_2,si_dkey-202e22.2,si_dkey-202e22.2_2	NTN4,NTN4L	Gmorhu_ntn4,LOC115547339	Hsapie_NTN4	LOC104938939,LOC104940636,LOC109140740,Lcroce_ntn4	Ntn4	LOC101155107,Olatip_ntn4	LOC116957821	GSTEN_00023808_G_001,GSTEN_00029745_G_001	LOC100494394,Xtropi_ntn4
OG0000539	ENSACAG00000017027	Carg_Chr02G006750,Carg_Chr08G008940,Carg_Chr22G000540	Cmac_LG02G006270,Cmac_LG06G008520,Cmac_LG19G000560	gene10105,gene18733,gene3277	tecra,tecrb,tecrl2a	LOC107050163,TECR	LOC115530027,LOC115536968,tecr	Hsapie_TECR	LOC104918595,LOC104923104,LOC104925392,LOC109139143	Tecr	LOC101163495,LOC101171706,Olatip_tecr	Pmarin_TECR	GSTEN_00016634_G_001,GSTEN_00026306_G_001	MGC146850,Xtropi_tecr
OG0000540	ENSACAG00000014157,ENSACAG00000016335,ENSACAG00000017460	Carg_Chr16G003180,Carg_Chr23G008700	Cmac_LG14G003200,Cmac_LG20G008400	gene14570,gene8526	LOC567790,dnah9l	DNAH17,DNAH9	Gmorhu_dnah9,LOC115549048	DNAH11,Hsapie_DNAH9	LOC104926703,LOC104932607,LOC109142827,Lcroce_dnah9	Dnah11,Dnah9	LOC101158632,LOC101168322,Olatip_dnah9	LOC116943811,Pmarin_DNAH9	GSTEN_00020953_G_001	LOC100497531,Xtropi_dnah9,dnah11
OG0000541	ENSACAG00000001585,ENSACAG00000017710	Carg_Chr02G001300,Carg_Chr23G005730	Cmac_LG02G001220,Cmac_LG06G007240,Cmac_LG20G005640	gene19616,gene9767	ntn1a,ntn1a_2,ntn1b,ntn2	NTN1,NTN3	LOC115530763,LOC115531681,LOC115540240	Hsapie_NTN1	LOC104920717,LOC109140733,ntn1	Ntn1	LOC101155405,LOC101160359,LOC101161061	LOC116951570,LOC116957907	GSTEN_00009926_G_001,GSTEN_00024026_G_001	LOC100493770,ntn3
OG0000542	ENSACAG00000007792,ENSACAG00000011304	Carg_Chr08G006690,Carg_Chr11G009800,Carg_Chr17G006350	Cmac_LG06G006280,Cmac_LG09G009630,Cmac_LG15G006170	gene1649,gene2551,gene9930	inadl,mpdz,si_dkey-92j12.5	MPDZ,PATJ	LOC115540904,LOC115555260	Hsapie_MPDZ,Hsapie_PATJ	LOC104930933,Lcroce_mpdz	Mpdz,Patj	LOC101166191,Olatip_mpdz,patj	LOC116943281,LOC116948936	GSTEN_00021331_G_001	Xtropi_mpdz,Xtropi_patj
OG0000543	ENSACAG00000012596	Carg_Chr18G001780,Carg_Chr18G001790,Carg_Chr18G001800,Carg_Chr18G001810,Carg_Chr18G001820	Cmac_LG11G006680,Cmac_LG16G001720,Cmac_LG16G001730,Cmac_LG16G001740,Cmac_LG16G001750	gene17841,gene20714,gene20715,gene20716,gene20717	slc22a21,slc22a4,slc22a5	SLC22A4	LOC115547440	Hsapie_SLC22A4	LOC104921043,LOC104921045,LOC104921052,LOC104923585	Slc22a4	LOC101163192,LOC101164738,LOC101165246		GSTEN_00026660_G_001	Xtropi_slc22a5
OG0000544	ENSACAG00000002613,ENSACAG00000015246,ENSACAG00000015989	Carg_Chr14G006580,Carg_Chr15G007510	Cmac_LG12G006470,Cmac_LG13G007340	gene17157,gene23656	dusp1,dusp2	DUSP1,DUSP4	Gmorhu_dusp4,LOC115544975	DUSP2,Hsapie_DUSP1,Hsapie_DUSP4	LOC104934000,Lcroce_dusp1,Lcroce_dusp4	Dusp1,Dusp2,Dusp4	LOC101157459,Olatip_dusp1,Olatip_dusp4	Pmarin_DUSP1	GSTEN_00017097_G_001,GSTEN_00028595_G_001	Xtropi_dusp1,Xtropi_dusp4
OG0000545	ENSACAG00000014696,ENSACAG00000017424	Carg_Chr14G007630,Carg_Chr21G005380	Cmac_LG12G007530,Cmac_LG18G005210	gene17393,gene24589	sh3bgr_2,sh3bgrl,sh3bgrl2,sh3bgrl2_2,sh3bgrl_2,sh3bgrl_3		Gmorhu_sh3bgrl,LOC115534578	Hsapie_SH3BGRL,Hsapie_SH3BGRL2	LOC104925654,LOC109140992,Lcroce_sh3bgrl	Sh3bgr_2,Sh3bgrl,Sh3bgrl2	Olatip_sh3bgrl,Olatip_sh3bgrl2	LOC116953028,LOC116955468	GSTEN_00031302_G_001	Xtropi_sh3bgr,Xtropi_sh3bgrl,Xtropi_sh3bgrl2
OG0000546	ENSACAG00000016816	Carg_Chr02G007150,Carg_Chr08G002880,Carg_Chr21G004630	Cmac_LG02G006680,Cmac_LG06G002430,Cmac_LG18G004500	gene18862,gene7033,gene9409	hebp2,soul5,soul5l	HEBP2	LOC115538475,LOC115538775	Hsapie_HEBP2	LOC104918616,LOC104926857,LOC104940131,Lcroce_hebp2	Hebp2	LOC101158921,LOC101163130,hebp3	LOC116945046,LOC116947190	GSTEN_00000759_G_001,GSTEN_00034374_G_001	LOC100135146,LOC100491404,Xtropi_hebp2
OG0000547	ENSACAG00000013131	Carg_Chr10G009570,Carg_Chr18G004340,Carg_Chr18G006060	Cmac_LG08G009740,Cmac_LG16G004470,Cmac_LG16G006200	gene21296,gene21512,gene4124	capn5a,capn5b,capn5b_2	CAPN5,CAPN6	LOC115546949,LOC115561208,capn5	Hsapie_CAPN5	LOC104935286,Lcroce_capn5	Capn5	LOC101157719,LOC101158220,LOC101166153,Olatip_capn5	LOC116957858,LOC116957859	GSTEN_00005743_G_001,GSTEN_00019074_G_001	Xtropi_capn5,capn6
OG0000548	ENSACAG00000012572	Carg_Chr04G003710,Carg_Chr24G003160	Cmac_LG03G008970,Cmac_LG21G003270	gene6338,gene8984	nudt4b	NUDT3,NUDT4	LOC115541481,LOC115557594,LOC115557595	Hsapie_NUDT3,Hsapie_NUDT4,NUDT10,NUDT11,NUDT4B	LOC104924368,LOC104933915	Nudt10,Nudt11,Nudt3,Nudt3_2,Nudt4	LOC101160522,LOC101166621	LOC116947416,LOC116952354	GSTEN_00022802_G_001,GSTEN_00034210_G_001	nudt4
OG0000549	ENSACAG00000006433	Carg_Chr06G004350,Carg_Chr13G006220,Carg_Contig00360G000010	Cmac_LG04G004360,Cmac_LG11G006270	gene17210,gene17944,gene5094	kctd12.1,kctd12.1_2,kctd12.2,kctd12.2_2,kctd12b,kctd12b_2,kctd8	KCTD12_2	LOC115558979,kctd12	Hsapie_KCTD12	LOC104922626,LOC104923192,Lcroce_kctd12	Kctd12b	LOC101174088,Olatip_kctd12	Pmarin_KCTD12	GSTEN_00017062_G_001,GSTEN_00017905_G_001,GSTEN_00027936_G_001	LOC100124783,Xtropi_kctd12
OG0000550	ENSACAG00000007993	Carg_Chr10G005830,Carg_Chr10G005850	Cmac_LG08G006050,Cmac_LG08G006060,Cmac_LG08G006070,Cmac_LG08G006080	gene3860	LOC100535104,LOC100535191,LOC103909810,si_ch1073-340j19.1,si_ch73-265h17.1,zgc_92481	LOH11CR2A,VWA5A			LOC104925427,LOC104939912		LOC101154967,LOC101155213,LOC101161821,LOC101174937,LOC101175181,LOC105355516	LOC116942311,LOC116954418,LOC116958566,LOC116958567,LOC116958613	GSTEN_00009042_G_001	LOC101734291,vwa5a.2
OG0000551	ENSACAG00000000309,ENSACAG00000007413	Carg_Chr06G004580,Carg_Chr13G005510,Carg_Chr16G004270	Cmac_LG04G004580,Cmac_LG11G005580,Cmac_LG14G004340	gene17706,gene22022	dcun1d1,dcun1d2a,dcun1d2a_2	DCUN1D1,DCUN1D2	Gmorhu_dcun1d1,LOC115532810,LOC115533097,LOC115558437	Hsapie_DCUN1D1,Hsapie_DCUN1D2	dcun1d2	Dcun1d1,Dcun1d2	LOC101167649,LOC101172367	LOC116937940	GSTEN_00014968_G_001,GSTEN_00017940_G_001,GSTEN_00025965_G_001	Xtropi_dcun1d1,Xtropi_dcun1d2
OG0000552	ENSACAG00000028692	Carg_Chr08G008270,Carg_Chr08G010850,Carg_Chr18G003220	Cmac_LG06G007830,Cmac_LG06G010390,Cmac_LG16G003270,Cmac_LG16G003280	gene10083,gene20937	vwa10.1,vwa10.2,vwa11		LOC115540515,LOC115540517,LOC115540518,LOC115540520,LOC115540562,LOC115541071,LOC115547161,LOC115547174		LOC104927124,LOC104927694,LOC109142977,LOC109142981		LOC101165910,LOC101165952,LOC105354936,LOC110016367	LOC116953227	GSTEN_00023234_G_001,GSTEN_00026379_G_001
OG0000553	ENSACAG00000011831	Carg_Chr12G002190,Carg_Chr12G004210,Carg_Chr12G004220,Carg_Chr12G004230,Carg_Chr14G000710	Cmac_LG01G005610,Cmac_LG10G001870,Cmac_LG10G003960,Cmac_LG10G003970,Cmac_LG10G003980	gene11399,gene12717,gene12817,gene20654	klhl10b.1,klhl10b.1_2,klhl10b.2,klhl10b.2_2	KLHL10	LOC115557163,klhl10	Hsapie_KLHL10	LOC104919563,LOC104926443,LOC104926822,LOC104940254	Klhl10	LOC101168357,LOC101172064	Pmarin_KLHL10	GSTEN_00018031_G_001
OG0000554	ENSACAG00000013930	Carg_Chr10G002310,Carg_Chr10G002320	Cmac_LG08G002450,Cmac_LG08G002460	gene4370	LOC100007121,LOC100007121_2,LOC100007225,LOC100149406,olfcd1,olfcd1_2,olfcd2,olfcd3,olfcg1,olfcg2,olfcg3,olfcg4,olfcg5,olfcg8,olfcg9,olfch1,v2ra16,v2ra16_2,v2ra17,v2ra17_2,v2ra18,v2ra18_2		LOC115560869		LOC104927643,LOC109141041		LOC101174763
OG0000555	ENSACAG00000015121,ENSACAG00000015236	Carg_Chr24G005120,Carg_Chr24G005130	Cmac_LG21G005230,Cmac_LG21G005240	gene9211,gene9212	slc26a3.1,slc26a3.2,slc26a4	SLC26A3,SLC26A4	Gmorhu_slc26a4,LOC115542836,slc26a3	Hsapie_SLC26A3,Hsapie_SLC26A4	LOC104923755,LOC104923767	Slc26a3,Slc26a4	Olatip_slc26a3	LOC116949463	GSTEN_00036314_G_001	LOC101732374,Xtropi_slc26a3.2,slc26a3.3,slc26a4.1,slc26a4.2,slc26a4.3,slc26a4l
OG0000556	ENSACAG00000028915	Carg_Chr16G000010,Carg_Chr17G006380,Carg_Chr18G002320,Carg_Chr22G001220	Cmac_LG11G000410,Cmac_LG21G000420	gene23011,gene23484	LOC101884740,LOC101884906,LOC103909204,LOC108182237,LOC108191611,LOC108191704		LOC115541003,LOC115541706,LOC115542876		LOC109138963,LOC109141874		LOC111946875,LOC111946909,LOC111947062,LOC111947366,LOC111947690,LOC111948044,LOC111948246,LOC111948336	LOC116947047		LOC105945358,LOC116407974,LOC116409539
OG0000557	ENSACAG00000002779	Carg_Chr01G018640,Carg_Chr01G018650	Cmac_LG01G018900,Cmac_LG01G018910	gene13883	LOC568392,cdh1,cdh28,cdh31,si_busm1-71b9.3	CDH1	LOC115539358,LOC115539360,LOC115539361,LOC115544470,LOC115559946	Hsapie_CDH1	LOC104936033	Cdh1	LOC101169589,LOC101171060,LOC101172313,LOC105353623,LOC105357330,LOC105358576,LOC111948794	LOC116945849	GSTEN_00005507_G_001,GSTEN_00005508_G_001,GSTEN_00009998_G_001	Xtropi_cdh1
OG0000558		Carg_Chr01G002050,Carg_Chr07G000030,Carg_Chr09G007400,Carg_Chr12G009290	Cmac_LG01G002250,Cmac_LG05G001040,Cmac_LG07G007320,Cmac_LG10G008920	gene11511,gene12447,gene14129,gene19723	cdc42,cdc42l,cdc42l_2	CDC42	LOC115540915,LOC115549209,LOC115553989	Hsapie_CDC42	LOC104923623,LOC104924679,LOC104932543,LOC104935006	Cdc42	LOC101164400,LOC101172972,LOC101174454	Pmarin_CDC42	GSTEN_00014160_G_001,GSTEN_00023599_G_001	Xtropi_cdc42
OG0000559		Carg_Chr18G003800,Carg_Chr18G003810,Carg_Chr18G003820	Cmac_LG16G003940,Cmac_LG16G003950,Cmac_LG16G003960	gene21433,gene21434	ugt5c1,ugt5c2,ugt5c3,ugt5d1,ugt5f1,ugt5g1,ugt5g1_2		LOC115546811,LOC115546812,LOC115546813,LOC115546858,LOC115546859,LOC115546860,LOC115546861,LOC115557680,LOC115557683		LOC104925036,LOC104938825,LOC109142320		LOC101160151,LOC101168388,LOC101170116	LOC116946243	GSTEN_00018873_G_001
OG0000560		Carg_Chr10G005810,Carg_Chr16G009030,Carg_Chr16G009040	Cmac_LG08G006030,Cmac_LG14G009190,Cmac_LG14G009200	gene19504,gene22710,gene22711,gene22712,gene3858	si_ch211-132b12.1,si_ch211-132b12.2,si_ch211-132b12.3,si_ch211-132b12.6,zgc_158427		LOC115532980,LOC115532994,LOC115548899,LOC115548900,LOC115561568		LOC104927190,LOC104932576,LOC104934998,LOC104940530,LOC109138823		LOC101175671		GSTEN_00001880_G_001,GSTEN_00003900_G_001,GSTEN_00007038_G_001,GSTEN_00015202_G_001,GSTEN_00026705_G_001
OG0000561		Carg_Chr08G004890,Carg_Chr17G007460	Cmac_LG15G007250	gene21863,gene2739	sh3gl1a,sh3gl1b,sh3gl1b_2	SH3GL1,SH3GL2	LOC115540846,LOC115549453,LOC115558693,sh3gl1	Hsapie_SH3GL1,Hsapie_SH3GL2	LOC104929367,LOC104929641,LOC104937827,Lcroce_sh3gl1	Sh3gl3	LOC101155008,LOC101161753,LOC101164792,LOC101169096	LOC116939331,LOC116950856,LOC116954984	GSTEN_00020206_G_001,GSTEN_00028538_G_001	Xtropi_sh3gl1,sh3gl2
OG0000562		Carg_Chr10G003780,Carg_Chr15G009110,Carg_Chr18G002940	Cmac_LG08G003960,Cmac_LG13G008980,Cmac_LG16G002980	gene20965,gene22772,gene23778,gene4309	nipsnap1	GBAS	Gmorhu_nipsnap2,LOC115544945,LOC115547447	Hsapie_NIPSNAP1,NIPSNAP2	LOC104923685,LOC104925785,gbas	Nipsnap1,Nipsnap2	LOC101159691,LOC101164564,Olatip_nipsnap2	LOC116939171,LOC116950141	GSTEN_00029051_G_001,GSTEN_00029931_G_001,GSTEN_00035699_G_001	Xtropi_nipsnap1,Xtropi_nipsnap2
OG0000563		Carg_Chr14G001820,Carg_Chr14G001830,Carg_Chr14G001840,Carg_Chr14G001900,Carg_Chr14G001970	Cmac_LG12G001830,Cmac_LG12G001840,Cmac_LG12G001850,Cmac_LG12G001920,Cmac_LG12G002080	gene16690			LOC115552297,LOC115552389,LOC115552618,LOC115552619,LOC115552673,LOC115552675,LOC115552676,LOC115552678,LOC115552679,LOC115552844		LOC104928698,LOC104934722,LOC104934723,LOC109138420		LOC101165565,LOC101171174,LOC101171922,LOC110015715,LOC111948060,nitr20,nitr22
OG0000564		Carg_Chr17G001970	Cmac_LG15G002020				LOC115529622		Lcroce_urgcp			LOC116937275,LOC116938857,LOC116938923,LOC116955431,LOC116957380		LOC100487746,LOC100488691,LOC100490671,LOC100490847,LOC100491137,LOC100491186,LOC100492139,LOC100492462,LOC100492630,LOC101732549,LOC101733267,LOC101733405,LOC101733642,LOC101735070,LOC105945998,LOC108646247,LOC108648787,LOC116407643,LOC116407727,LOC116407728,LOC116407740,LOC116407770,Xtropi_urgcp
OG0000565			Cmac_LG11G008320,Cmac_LG11G008420,Cmac_LG11G008440	gene17660,gene17661,gene17662	si_dkey-57a22.15,si_dkey-57a22.15_2		LOC115533668,LOC115533703,LOC115547854	CRYGA,CRYGB,CRYGC,CRYGC_2,CRYGD,CRYGD_2	LOC104932528,LOC104932529	Cryga,Crygb,Crygc,Crygd,Cryge,Crygf,Crygf_2		LOC116939083	GSTEN_00021772_G_001	LOC100489523,cryga.1,cryga.4,cryga.6
OG0000566			Cmac_LG02G019280			LOC112530241,LOC112530242,TRBV19		Hsapie_TRBV19,Hsapie_TRBV6-5,TRBV10-1,TRBV10-1_2,TRBV10-2,TRBV10-2_2,TRBV10-3,TRBV10-3_2,TRBV19_2,TRBV24-1,TRBV24-1_2,TRBV27,TRBV27_2,TRBV28,TRBV28_2,TRBV6-3,TRBV6-3_2,TRBV6-4,TRBV6-4_2,TRBV6-5_2,TRBV6-8,TRBV6-8_2,TRBV6-9		Trbv13-1,Trbv13-3,Trbv19				LOC101733817,LOC116412120
OG0000567						LOC100858224,LOC100858331,LOC100858427,LOC100859466,LOC107049028,LOC107049053,LOC107049059,LOC107054158,LOC107054169,LOC107055234,LOC107055238,LOC107055239,LOC107055241,LOC107055254,LOC107055264,LOC107055265,LOC107055266,LOC107055267,LOC107055268,LOC107055269,LOC107055270,LOC107057549,LOC107057553,LOC428293,LOC428295,LOC428297,LOC428298,LOC428299,LOC429206,LOC431276,LOC770434,LOC770684
OG0000568						CD1B								LOC100127707,LOC100485167,LOC100490553,LOC100490728,LOC100490896,LOC100493954,LOC100494130,LOC100494293,LOC100494618,LOC100494930,LOC100495081,LOC100495225,LOC100495542,LOC100495703,LOC100495868,LOC100496024,LOC100496176,LOC100496488,LOC100496639,LOC100497446,LOC101734387,LOC108644486,LOC113455423,LOC116406481,LOC116406581,hla-a,mhc100494167,mhc1b2,mr1,mr1-like,ncib
OG0000569	ENSACAG00000009088	Carg_Chr11G007210,Carg_Chr16G003460	Cmac_LG13G006440,Cmac_LG14G003500	gene2096,gene23133,gene24202,gene24755	crtc1b,pde4ca,pde4ca_2,pde4d,pde4d_2	PDE4D	LOC115545011,LOC115549265,LOC115555341	Hsapie_PDE4D	LOC104920971,LOC104930919,Lcroce_pde4d	Pde4d	LOC101161266,Olatip_pde4d,pde4c		GSTEN_00019314_G_001,GSTEN_00020919_G_001,GSTEN_00032645_G_001	Xtropi_pde4c,Xtropi_pde4d
OG0000570	ENSACAG00000000875	Carg_Chr01G017530,Carg_Chr08G000460,Carg_Chr17G000360	Cmac_LG01G017850,Cmac_LG06G001160,Cmac_LG15G000370	gene1161,gene9455	rab1aa,rab1ab,rab1ba,rab1bb,rab1bb_2,zgc_171927	RAB1B	LOC115529054,LOC115560400,rab1a	Hsapie_RAB1B,RAB1A	LOC104935776,LOC104935877,Lcroce_rab1a	Rab1a,Rab1b	LOC101161080,LOC101162421	Pmarin_RAB1A	GSTEN_00007818_G_001	Xtropi_rab1a
OG0000571	ENSACAG00000011134	Carg_Chr01G001550,Carg_Chr07G006050,Carg_Chr09G006940	Cmac_LG01G001640,Cmac_LG05G005910,Cmac_LG07G006860	gene11982,gene13984	necap1	NECAP1,NECAP2	Gmorhu_necap2,LOC115536273,LOC115554309	Hsapie_NECAP1,Hsapie_NECAP2	LOC104924404,LOC104928010,LOC104934637	Necap1,Necap2	LOC101167805,LOC101167983,LOC101171555	LOC116937569	GSTEN_00007584_G_001,GSTEN_00015445_G_001,GSTEN_00027355_G_001	Xtropi_necap1,Xtropi_necap2
OG0000572	ENSACAG00000012636,ENSACAG00000028645	Carg_Chr11G001920,Carg_Chr11G010310	Cmac_LG09G002080,Cmac_LG09G010070	gene22197	ela3l	CELA3B	LOC115548437	CELA3A,Hsapie_CELA3B	LOC104919063,LOC104922804,LOC104929218,LOC104929223,LOC104931542	Cela3a,Cela3b		LOC116941518,LOC116941760,LOC116941766,LOC116941767,LOC116941768,LOC116941769,LOC116941770	GSTEN_00026615_G_001	LOC100494627,LOC101734670,cela3a,ela3b
OG0000573	ENSACAG00000007552	Carg_Chr03G005790,Carg_Chr11G009670,Carg_Chr20G000310	Cmac_LG02G017390,Cmac_LG09G009540,Cmac_LG17G000310	gene15944,gene2303,gene560	reep5,reep6,zgc_101744	REEP5,REEP6	LOC115542955,LOC115544279,LOC115555508	Hsapie_REEP5,Hsapie_REEP6	LOC104933771,LOC104935742	Reep5	LOC101164298,LOC101170803,LOC101173158	LOC116945487	GSTEN_00004304_G_001,GSTEN_00031904_G_001	Xtropi_reep5,Xtropi_reep6
OG0000574	ENSACAG00000015005,ENSACAG00000028601	Carg_Chr09G008540,Carg_Chr11G007940,Carg_Chr17G005420,Carg_Chr18G002200	Cmac_LG07G008470,Cmac_LG15G001510,Cmac_LG16G002230	gene20783	plac8l1		LOC115530010,LOC115546945,LOC115555312,LOC115559206	CNFN,Hsapie_PLAC8L1	LOC104919574,LOC104937815,Lcroce_plac8	Cnfn	LOC101164880,LOC111948355,Olatip_plac8,Olatip_plac8l1	LOC116955869,LOC116955888,LOC116955942,LOC116956691	GSTEN_00025251_G_001	cnfn.1
OG0000575	ENSACAG00000015726	Carg_Chr02G000780,Carg_Chr11G004400,Carg_Chr16G007180,Carg_Chr22G001430	Cmac_LG02G000710,Cmac_LG09G004510,Cmac_LG14G007360,Cmac_LG19G001400	gene19672,gene2000	slc44a5a,slc44a5b,zgc_63569	LOC107050443,SLC44A5	LOC115531092,LOC115549574,slc44a5	Hsapie_SLC44A5,SLC44A2	LOC104930242,LOC104938022	Slc44a2,Slc44a5	LOC101161301,LOC101167211	LOC116944807	GSTEN_00020219_G_001	Xtropi_slc44a2,Xtropi_slc44a5
OG0000576	ENSACAG00000002330	Carg_Chr01G009280,Carg_Chr03G005200,Carg_Chr09G008430	Cmac_LG01G009740,Cmac_LG02G016820,Cmac_LG07G008330	gene14048,gene20651,gene507	manea,si_ch211-30b16.2	MANEA,MANEAL	LOC115536274,LOC115544176,maneal	Hsapie_MANEA	LOC104931611,LOC104938798,LOC109140648,Lcroce_maneal	Manea,Maneal	LOC101155122,LOC101164688,Olatip_maneal	Pmarin_MANEA	GSTEN_00031982_G_001	Xtropi_manea,Xtropi_maneal
OG0000577	ENSACAG00000001365,ENSACAG00000016143	Carg_Chr09G006560	Cmac_LG07G006490	gene10183,gene14024	tmc4	TMC7	Gmorhu_tmc4,tmc7	Hsapie_TMC7,TMC4,TMC4_10,TMC4_2,TMC4_3,TMC4_4,TMC4_5,TMC4_6,TMC4_7,TMC4_8,TMC4_9	Lcroce_tmc4,Lcroce_tmc7	Tmc4,Tmc7	Olatip_tmc4	LOC116949671	GSTEN_00015400_G_001,GSTEN_00022675_G_001	Xtropi_tmc4,Xtropi_tmc7
OG0000578	ENSACAG00000002309,ENSACAG00000016940	Carg_Chr04G002580,Carg_Chr07G003610	Cmac_LG03G007870,Cmac_LG05G003550	gene12264,gene6590	hipk2,hipk2_2,si_ch211-160o17.4	HIPK1,HIPK2	Gmorhu_hipk2,LOC115557057	Hsapie_HIPK1,Hsapie_HIPK2	LOC104940412,LOC109140885,Lcroce_hipk2	Hipk1,Hipk1_2,Hipk2	LOC101164719,Olatip_hipk2	LOC116952377,Pmarin_HIPK2	GSTEN_00003576_G_001,GSTEN_00035659_G_001	Xtropi_hipk2,hipk1
OG0000579	ENSACAG00000016419	Carg_Chr06G006650,Carg_Chr06G006790,Carg_Chr20G001590	Cmac_LG04G006690,Cmac_LG04G006820,Cmac_LG17G001550	gene15167,gene5215	ccnb1,ccnb2	CCNB2	Gmorhu_ccnb1,LOC115529044,LOC115558656	CCNB1,Hsapie_CCNB2	LOC104935752,LOC104935762,Lcroce_ccnb1	Ccnb1,Ccnb2	Olatip_ccnb1,Olatip_ccnb2	Pmarin_CCNB2	GSTEN_00008349_G_001,GSTEN_00009252_G_001	LOC394448,Xtropi_ccnb1,Xtropi_ccnb2,ccnb1.2
OG0000580	ENSACAG00000002010,ENSACAG00000002126	Carg_Chr01G014270,Carg_Chr08G009310,Carg_Chr20G002610	Cmac_LG01G014560,Cmac_LG06G008840	gene15582	pgam1a,pgam1b,pgam2	PGAM1	LOC115540617,LOC115542753,pgam1	Hsapie_PGAM1,PGAM2,PGAM4	LOC104920092,LOC104927840,LOC104930037	Pgam1,Pgam2	LOC101162235,LOC101164987	LOC116940685	GSTEN_00011651_G_001,GSTEN_00016506_G_001,GSTEN_00026289_G_001	Xtropi_pgam1,Xtropi_pgam2
OG0000581	ENSACAG00000012890	Carg_Chr11G003220,Carg_Chr15G006950,Carg_Chr16G004550	Cmac_LG09G003330,Cmac_LG13G006810,Cmac_LG14G004670	gene21748,gene22963,gene23563,gene2896	serbp1b,zgc_103482	HABP4	LOC115546179,LOC115549318,LOC115555653	Hsapie_HABP4,Hsapie_SERBP1	LOC104930792,LOC104933503	Habp4,Serbp1	LOC101155636,LOC101158186,LOC101163333	Pmarin_SERBP1	GSTEN_00013341_G_001,GSTEN_00024680_G_001,GSTEN_00030917_G_001	habp4
OG0000582	ENSACAG00000008082,ENSACAG00000009509	Carg_Chr11G004430,Carg_Chr15G007970,Carg_Chr20G006440	Cmac_LG09G004540,Cmac_LG17G006410	gene16068,gene23709	btf3,btf3_2,btf3l4	BTF3,BTF3L4	Gmorhu_btf3,LOC115553487,LOC115555313	Hsapie_BTF3,Hsapie_BTF3L4	LOC104918495,LOC104922967,Lcroce_btf3	Btf3,Btf3l4	LOC101169115,Olatip_btf3	LOC116951981	GSTEN_00012627_G_001,GSTEN_00025137_G_001	Xtropi_btf3,Xtropi_btf3l4
OG0000583	ENSACAG00000004299,ENSACAG00000011672	Carg_Chr01G012550,Carg_Chr03G002440,Carg_Chr19G001990	Cmac_LG01G012830,Cmac_LG02G013990,Cmac_LG16G008020	gene13233,gene153	adss,adssl,adssl1	ADSS,ADSSL1	LOC115547217,adss1,adss2	ADSS1,ADSS2	LOC104924788,LOC104926320,LOC104931191	Adss,Adssl1	LOC101162945,LOC101171790	Pmarin_ADSS2	GSTEN_00032403_G_001	Xtropi_adss2,Xtropi_adssl1
OG0000584	ENSACAG00000013618,ENSACAG00000014244	Carg_Chr04G007390,Carg_Chr07G000150,Carg_Chr24G004570	Cmac_LG03G012540,Cmac_LG05G000920,Cmac_LG21G004660	gene12660,gene6751,gene9140	elk3,elk3_2,elk4	ELK3,ELK4	LOC115532606	Hsapie_ELK3,Hsapie_ELK4	LOC104930592,LOC104940637,Lcroce_elk4	Elk3,Elk4	LOC101157174,Olatip_elk4	LOC116952327	GSTEN_00013263_G_001,GSTEN_00014173_G_001,GSTEN_00029743_G_001	Xtropi_elk4
OG0000585	ENSACAG00000004122,ENSACAG00000009511	Carg_Chr01G017680,Carg_Chr09G001650	Cmac_LG01G017960,Cmac_LG06G011290,Cmac_LG07G001620	gene13162,gene15047	rims2a	RIMS1,RIMS2	LOC115540508,LOC115560371,rims2	Hsapie_RIMS1,Hsapie_RIMS2	LOC104920374,LOC104933034,Lcroce_rims2	Rims1_2	LOC101158967,LOC101171973,Olatip_rims2	LOC116942524,LOC116945264,LOC116946672	GSTEN_00018802_G_001,GSTEN_00026406_G_001	Xtropi_rims2,rims1
OG0000586	ENSACAG00000012343,ENSACAG00000016606	Carg_Chr12G001140,Carg_Chr24G004830	Cmac_LG10G001010,Cmac_LG21G004910	gene11005,gene9244	stk38a,stk38b,stk38l	STK38,STK38L	Gmorhu_stk38l,stk38	Hsapie_STK38,Hsapie_STK38L	Lcroce_stk38,Lcroce_stk38l	Stk38,Stk38_2,Stk38l,Stk38l_2	Olatip_stk38,Olatip_stk38l	LOC116945630	GSTEN_00001612_G_001,GSTEN_00004042_G_001,GSTEN_00006844_G_001	Xtropi_stk38,Xtropi_stk38l
OG0000587	ENSACAG00000009192	Carg_Chr16G009320,Carg_Chr17G004190,Carg_Chr19G001450	Cmac_LG14G009450,Cmac_LG15G004150,Cmac_LG16G007500	gene1213,gene21011	LOC100329607,kcnj10a,kcnj15	KCNJ15	Gmorhu_kcnj15,LOC115529876,LOC115549090	Hsapie_KCNJ15,KCNJ10	LOC104932307,Lcroce_kcnj15	Kcnj10,Kcnj15,Kcnj15_2	LOC101157996,Olatip_kcnj10,Olatip_kcnj15	Pmarin_KCNJ10	GSTEN_00011805_G_001,GSTEN_00014280_G_001	Xtropi_kcnj10,Xtropi_kcnj15
OG0000588	ENSACAG00000006073,ENSACAG00000017124	Carg_Chr04G006940,Carg_Chr09G011650	Cmac_LG03G012110,Cmac_LG04G007550,Cmac_LG07G011580	gene14245,gene5180	rpp25a,rpp25l	RPP25,RPP25L	LOC115545532	Hsapie_RPP25,Hsapie_RPP25L	LOC104926952,LOC104939958,LOC104940672,LOC109137701	Rpp25,Rpp25l	LOC101158762,LOC101161623,LOC101165503	LOC116954903	GSTEN_00029808_G_001,GSTEN_00034590_G_001,GSTEN_00038740_G_001	Xtropi_rpp25l,rpp25
OG0000589	ENSACAG00000002388,ENSACAG00000005817	Carg_Chr04G010160,Carg_Chr12G002880,Carg_Chr21G005150	Cmac_LG03G001660,Cmac_LG10G002600,Cmac_LG18G004980	gene10835,gene24565	chrna2a,chrna2b,chrna4b	CHRNA2,CHRNA4	LOC115534162,LOC115550572	Hsapie_CHRNA2,Hsapie_CHRNA4	LOC104922432,LOC104929119,LOC104929159	Chrna2,Chrna4	LOC101155076,LOC101158195	LOC116945227	GSTEN_00006934_G_001,GSTEN_00030311_G_001	chrna2,chrna4
OG0000590	ENSACAG00000017105	Carg_Chr02G007060,Carg_Chr15G000020,Carg_Chr20G001730	Cmac_LG02G006590,Cmac_LG13G000020,Cmac_LG17G001710	gene18869	stxbp1a,stxbp1b,stxbp1b_2,stxbp2	STXBP1	Gmorhu_stxbp2,LOC115532189,LOC115546049	Hsapie_STXBP1,STXBP2	LOC104925026,LOC104930879,LOC109139879	Stxbp1,Stxbp2	LOC101159753,LOC101163425,LOC101164402	LOC116944922,LOC116955337	GSTEN_00005678_G_001	Xtropi_stxbp2,stxbp1
OG0000591	ENSACAG00000003202,ENSACAG00000003655	Carg_Chr01G002570,Carg_Chr09G007820,Carg_Chr13G004980	Cmac_LG01G003030,Cmac_LG07G007730,Cmac_LG11G005020	gene14076,gene18113,gene19826	gsk3aa,gsk3ab,gsk3b,si_dkeyp-80c12.7	GSK3B	Gmorhu_gsk3b,LOC115553726	Hsapie_GSK3B	LOC104922256,LOC104931591,Lcroce_gsk3b	Gsk3b	LOC101160344,LOC101168720	LOC116955957	GSTEN_00005367_G_001,GSTEN_00013439_G_001,GSTEN_00026022_G_001	Xtropi_gsk3b,gsk3a
OG0000592	ENSACAG00000004175,ENSACAG00000012560	Carg_Chr04G001150,Carg_Chr24G001290	Cmac_LG03G006490,Cmac_LG21G001360	gene5915,gene8673	cyb5r1,cyb5r1_2,cyb5r2,cyb5r3	CYB5R2,CYB5R3	LOC115532316,LOC115550766	CYB5R1,Hsapie_CYB5R2,Hsapie_CYB5R3	LOC104924038,LOC104933349	Cyb5r1,Cyb5r2,Cyb5r3	LOC101158817,LOC101175543	LOC116945643,LOC116956461	GSTEN_00023783_G_001	Xtropi_cyb5r2,Xtropi_cyb5r3
OG0000593	ENSACAG00000003495	Carg_Chr08G004460,Carg_Chr10G007880,Carg_Contig00481_ERROPOS5700000G000050	Cmac_LG06G004030,Cmac_LG08G008120,Cmac_LG16G003880	gene21164,gene4345,gene9707	dclk1a,dclk2a	DCLK1,DCLK2	LOC115547620,LOC115561438,dclk2	Hsapie_DCLK1	LOC104923290,Lcroce_dclk2,dclk1	Dclk1	LOC101155370,LOC101167140,Olatip_dclk2	Pmarin_DCLK1	GSTEN_00018867_G_001,GSTEN_00030179_G_001,GSTEN_00032898_G_001	Xtropi_dclk1,Xtropi_dclk2
OG0000594	ENSACAG00000011546	Carg_Chr01G012060,Carg_Chr03G008100	Cmac_LG01G012330,Cmac_LG02G019750	gene13025,gene880	pank1a,pank1a_2,pank1a_3,pank1b,pank2	PANK1,PANK2,PANK3	LOC115544525,pank1	Hsapie_PANK2,Hsapie_PANK3	LOC104925575	Pank1,Pank2,Pank3	LOC101161204,LOC101175261	LOC116940666,LOC116947394	GSTEN_00014293_G_001	Xtropi_pank1,Xtropi_pank2,pank3
OG0000595	ENSACAG00000006138	Carg_Chr03G006530,Carg_Chr21G004030	Cmac_LG02G018100,Cmac_LG11G008090,Cmac_LG18G003880	gene17770,gene677	fer1l6,otofa,otofb	FER1L4,FER1L6,OTOF	LOC115550722,LOC115561614,otof	Hsapie_FER1L6,Hsapie_OTOF	LOC104922546,LOC104938731	Fer1l4,Fer1l6,Otof	LOC101155482,LOC101160130		GSTEN_00023104_G_001,GSTEN_00029110_G_001,GSTEN_00035728_G_001	Xtropi_fer1l6,Xtropi_otof
OG0000596	ENSACAG00000014187	Carg_Chr01G010200,Carg_Chr01G017060,Carg_Chr03G007010	Cmac_LG01G010660,Cmac_LG01G017380,Cmac_LG02G018580	gene13201,gene13656,gene725	abhd12,abhd12_2,si_ch211-117n7.7,si_ch211-117n7.7_2	ABHD12B	LOC115559692,LOC115560141,LOC115560142,abhd12b	Hsapie_ABHD12B	LOC104921868,Lcroce_abhd12	Abhd12b	LOC101159289,Olatip_abhd12,Olatip_abhd12b	LOC116947070,Pmarin_ABHD12	GSTEN_00035782_G_001	Xtropi_abhd12,Xtropi_abhd12b
OG0000597	ENSACAG00000008196,ENSACAG00000017934	Carg_Chr07G008900,Carg_Chr12G007030	Cmac_LG03G014750,Cmac_LG05G008800,Cmac_LG10G006700	gene10595,gene12691,gene5799	capza1a,capza1b,capza1b_2,capza1b_3	CAPZA1_2,CAPZA2	LOC115536157,LOC115551875,capza2	Hsapie_CAPZA1,Hsapie_CAPZA2	LOC104931701,Lcroce_capza2	Capza1,Capza2	LOC101159261,Olatip_capza2	LOC116952366	GSTEN_00029823_G_001	Xtropi_capza2,capza1
OG0000598	ENSACAG00000001288,ENSACAG00000003742	Carg_Chr15G008940,Carg_Chr20G005960	Cmac_LG13G008790,Cmac_LG17G005920	gene16170,gene23796,gene24888,gene25117,gene4049,gene9167	lrrc8aa,lrrc8ab	LOC107056693,LRRC8A	LOC115554511,lrrc8a	Hsapie_LRRC8A,LRRC8B	LOC104923672,Lcroce_lrrc8a	Lrrc8a,Lrrc8b	LOC101162605,Olatip_lrrc8a	LOC116938942	GSTEN_00029025_G_001,GSTEN_00034718_G_001	Xtropi_lrrc8a,lrrc8b
OG0000599	ENSACAG00000022091,ENSACAG00000023263,ENSACAG00000025561	Carg_Chr15G010800,Carg_Chr15G010810,Carg_Chr19G000050	Cmac_LG13G010530,Cmac_LG16G006270	gene21520	neu3.1,neu3.2,neu3.2_2,neu3.3,neu3.3_2,neu3.4,neu3.4_2,neu3.5,neu3.5_2	NEU3	LOC115547629,LOC115547756	Hsapie_NEU2,Hsapie_NEU3	LOC104926684	Neu3	neu3,neu3b		GSTEN_00019065_G_001	Xtropi_neu3.1,Xtropi_neu3.2,Xtropi_neu3.3
OG0000600	ENSACAG00000003736,ENSACAG00000014708	Carg_Chr07G008730	Cmac_LG05G008630,Cmac_LG10G003780,Cmac_LG14G008520	gene10683,gene12902,gene22436	vapal,vapb,vapb_2	VAPA,VAPB	Gmorhu_vapa,LOC115541409,LOC115557502	Hsapie_VAPA,Hsapie_VAPB	Lcroce_vapa,Lcroce_vapb	Vapa,Vapb	LOC101163410,LOC101174096	Pmarin_VAPA	GSTEN_00022572_G_001,GSTEN_00027681_G_001,GSTEN_00033855_G_001	Xtropi_vapa,Xtropi_vapb
OG0000601	ENSACAG00000006594,ENSACAG00000012973	Carg_Chr01G007570,Carg_Chr02G011900	Cmac_LG01G008010,Cmac_LG02G011220	gene20204,gene8008	cbx1b,cbx3a,cbx5	CBX1,CBX3,CBX5	Gmorhu_cbx5,LOC115533343	Hsapie_CBX1,Hsapie_CBX3	LOC104927738,LOC104940580,Lcroce_cbx5	Cbx1,Cbx3	LOC100049459,LOC101170765	LOC116938500,LOC116940941,Pmarin_CBX1	GSTEN_00004640_G_001	Xtropi_cbx1,Xtropi_cbx3
OG0000602	ENSACAG00000001580	Carg_Chr01G000180,Carg_Chr20G001620	Cmac_LG01G000190,Cmac_LG07G010480,Cmac_LG17G001580	gene15164,gene19754	npr1a,npr1b,npr2	LOC107055115,NPR2	LOC115541575	Hsapie_NPR1,Hsapie_NPR2	LOC104935872,LOC104938056,Lcroce_npr2	Npr1,Npr2	Olatip_npr2,olgc2,olgc7	LOC103091702,LOC116942041,LOC116952159	GSTEN_00009255_G_001,GSTEN_00011703_G_001	Xtropi_npr1,Xtropi_npr2
OG0000603	ENSACAG00000011882	Carg_Chr01G008820,Carg_Chr01G008830,Carg_Chr01G008840,Carg_Chr01G008850	Cmac_LG01G009250,Cmac_LG01G009260,Cmac_LG01G009270,Cmac_LG01G009280	gene20137,gene3826	LOC100334439,st3gal1,st3gal1l,st3gal1l2,st3gal1l3	ST3GAL1	LOC115535912,LOC115535967,LOC115540156,LOC115540157,LOC115540159	Hsapie_ST3GAL1	LOC104928575,LOC104928578	St3gal1	LOC101171762,Olatip_st3gal1	LOC116940480,LOC116953511		Xtropi_st3gal1
OG0000604	ENSACAG00000001921,ENSACAG00000026130	Carg_Chr12G001860,Carg_Chr12G005250	Cmac_LG10G001480,Cmac_LG10G004920	gene10895,gene11686	dnase1l1,dnase1l1_2,dnase1l1_3,dnase1l1l,dnase1l4.2	DNASE1L3	LOC115534352,LOC115556818	Hsapie_DNASE1L3	LOC104935457,LOC104935655	Dnase1l3	LOC101156652,LOC101160733,LOC101167675	LOC116942159,Pmarin_DNASE1L3	GSTEN_00008687_G_001,GSTEN_00028201_G_001,GSTEN_00033221_G_001	LOC116406574,Xtropi_dnase1l1,dnase1l3
OG0000605	ENSACAG00000005407,ENSACAG00000010198	Carg_Chr07G011740,Carg_Chr16G000330,Carg_Chr22G000340	Cmac_LG05G011610,Cmac_LG14G000340,Cmac_LG19G000370	gene12913	mmp16a,mmp16b,mmp24	MMP16,MMP24	LOC115537083,LOC115548816	Hsapie_MMP16,Hsapie_MMP24	LOC104917710,Lcroce_mmp24	Mmp16,Mmp24	LOC101156684,Olatip_mmp16,Olatip_mmp24	LOC116944188,LOC116954166	GSTEN_00016676_G_001,GSTEN_00027645_G_001	Xtropi_mmp16,Xtropi_mmp24
OG0000606	ENSACAG00000010752	Carg_Chr01G009770,Carg_Chr09G009560	Cmac_LG01G010240,Cmac_LG07G009430	gene14981,gene20439	gabbr1a,gabbr1b	LOC107050785	gabbr1	GABBR1,GABBR1_2,GABBR1_3,GABBR1_4,GABBR1_5,GABBR1_6,GABBR1_7	LOC104933338,Lcroce_gabbr1	Gabbr1,Gabbr1_2,Gabbr1_3,Gabbr1_4	LOC101159293,Olatip_gabbr1	LOC116944955,LOC116954934	GSTEN_00021932_G_001,GSTEN_00021935_G_001	Xtropi_gabbr1
OG0000607	ENSACAG00000012460	Carg_Chr18G005530,Carg_Chr19G002960	Cmac_LG16G005650,Cmac_LG16G009030	gene20755,gene21365	dgat2,mogat3b	AWAT1,DGAT2	Gmorhu_dgat2,LOC115546890,LOC115546891	DGAT2L6,Hsapie_DGAT2	LOC104937288,Lcroce_dgat2	Dgat2,Dgat2l6	LOC101166733,Olatip_dgat2	LOC116937870,LOC116937872	GSTEN_00016290_G_001,GSTEN_00016291_G_001,GSTEN_00022150_G_001	Xtropi_dgat2,awat1,dgat2l6,mogat3
OG0000608	ENSACAG00000004871	Carg_Chr15G011320,Carg_Chr20G001850,Carg_Chr20G001860	Cmac_LG13G010990,Cmac_LG17G001830,Cmac_LG17G001840	gene15395,gene23890,gene24766	cel.1,cel.2	CEL	LOC115532295,LOC115532450,LOC115532524,LOC115532598,LOC115545964	Hsapie_CEL	LOC104936330,LOC104940086,LOC109143108	Cel	LOC101172670,LOC101172916,LOC101174676	Pmarin_CEL	GSTEN_00005123_G_001,GSTEN_00010236_G_001	LOC100492444,cel
OG0000609	ENSACAG00000007090	Carg_Chr04G006910,Carg_Chr06G007440	Cmac_LG03G012080,Cmac_LG04G007490	gene5187,gene6652	hcn4,hcn4l	HCN3,HCN4	LOC115536213,LOC115550670,LOC115558420	HCN3_2,Hsapie_HCN3,Hsapie_HCN4	LOC104925048,LOC104940670,LOC109138973	Hcn3,Hcn4	LOC101159259,LOC111946705,LOC111947166	LOC116940524,LOC116953507,LOC116954914	GSTEN_00022477_G_001,GSTEN_00025631_G_001	LOC100495521
OG0000610	ENSACAG00000001508,ENSACAG00000015082	Carg_Chr15G011110,Carg_Chr20G008290	Cmac_LG13G010780,Cmac_LG17G008350	gene13385,gene15747,gene23906	ogdha,ogdhb,ogdhl	OGDH,OGDHL	LOC115545192,LOC115560081,ogdh	Hsapie_OGDH,Hsapie_OGDHL	LOC104934134,LOC104936534,Lcroce_ogdhl	Ogdh,Ogdhl	LOC101160253,LOC101171674	LOC116937525	GSTEN_00010753_G_001,GSTEN_00016462_G_001	Xtropi_ogdh,Xtropi_ogdhl
OG0000611	ENSACAG00000010982	Carg_Chr04G006630,Carg_Chr06G007200,Carg_Chr20G008730	Cmac_LG03G011800,Cmac_LG04G007250,Cmac_LG17G008740	gene16437,gene5626,gene6622	myo5aa,myo5aa_2,myo5ab,myo5b	MYO5A	Gmorhu_myo5b,LOC115550650,myo5a	Hsapie_MYO5A,Hsapie_MYO5B	Lcroce_myo5a,Lcroce_myo5b	Myo5a,Myo5b	LOC101173462,Olatip_myo5a	LOC116942206	GSTEN_00019373_G_001,GSTEN_00019660_G_001	Xtropi_myo5a,Xtropi_myo5b
OG0000612		Carg_Chr04G005070,Carg_Chr06G007140,Carg_Chr06G008230	Cmac_LG03G010300,Cmac_LG04G007170,Cmac_LG04G008340	gene5435,gene5573,gene5666	gnrhr2,gnrhr2_2,gnrhr4,gnrhr4_2	GNRHR	LOC115550248,LOC115558906,LOC115559321		LOC104920060,LOC104921700,LOC104933440,LOC109137505		LOC101167607,gnrh-r1,gnrh-r3	LOC103091739,LOC103091762	GSTEN_00019368_G_001,GSTEN_00022369_G_001,GSTEN_00035626_G_001	Xtropi_gnrhr2,gnrhr
OG0000613		Carg_Chr05G004200,Carg_Chr06G005670,Carg_Chr06G005770	Cmac_LG03G015750,Cmac_LG04G005700,Cmac_LG04G005810	gene24398,gene5315,gene5936	rxfp3.3a1,rxfp3.3a2,rxfp3.3a3,rxfp3.3a3_2,rxfp3.3a3_3,rxfp3.3b		LOC115558323,LOC115558839		LOC104920616,LOC104927750,LOC104936928,LOC109142336		LOC101160210,LOC101166945,LOC101169183	LOC116940048,LOC116950703,Pmarin_RXFP3	GSTEN_00003912_G_001,GSTEN_00006365_G_001,GSTEN_00018107_G_001,GSTEN_00018129_G_001
OG0000614		Carg_Chr22G006230,Carg_Chr22G006290,Carg_Chr22G006390,Carg_Chr22G006510	Cmac_LG19G006180,Cmac_LG19G006190,Cmac_LG19G006200,Cmac_LG19G006210,Cmac_LG19G006360	gene3383	LOC110438348,si_dkeyp-28d2.4,si_dkeyp-28d2.4_2		LOC115537198,LOC115537199,LOC115537200,LOC115537201,LOC115537203,LOC115537204,LOC115537205,LOC115537206		LOC104927517,LOC104927518,LOC104939783		LOC101158146,LOC101158895,LOC101159144,LOC105356640,LOC105356665,LOC105356725,LOC111946698
OG0000615		Carg_Chr04G002330,Carg_Contig00486_ERROPOS6001644G000030	Cmac_LG03G007620,Cmac_LG21G002190	gene6228	LOC568645,galnt8a.1,galnt8a.2,galnt8b.1,galnt8b.2		LOC115550817,LOC115550898,LOC115551136,LOC115551263,LOC115551264	GALNT8	LOC104920693,LOC104920694,LOC104926739,LOC109141504		LOC101159988,LOC101161358,LOC101161598	LOC116939598,LOC116956391,LOC116956392,LOC116956398,LOC116956399,LOC116956428,LOC116956429	GSTEN_00016744_G_001
OG0000616			Cmac_LG06G007860		LOC100329579,LOC100537504,LOC100537504_2,LOC100537553,LOC100537553_2,LOC101882480,LOC101884769,LOC103909924,LOC103909926,LOC108182725,LOC108182771_2,LOC108182772,LOC108182772_2,LOC108182773,LOC108182775,LOC108182775_2,LOC110438591,LOC110438591_2,LOC110438743,LOC795797,art4,si_ch211-51i16.1,si_ch211-51i16.1_2,zmp_0000000997,zmp_0000000997_2				LOC104927108,LOC104927109,LOC104927123		LOC105354861		GSTEN_00026381_G_001
OG0000617			Cmac_Contig00066G000020,Cmac_LG10G011610		LOC108182681		LOC115531710,LOC115538263,LOC115542781,LOC115544246,LOC115547416,LOC115548716,LOC115549000,LOC115549285,LOC115554441,LOC115558962,LOC115561132,LOC115561219		LOC109142258		LOC101156956,LOC101162979,LOC101166008,LOC105354335,LOC105357089,LOC105358284,LOC105358727,LOC110013795,LOC110014837,LOC110017508,LOC111946834,LOC111947778,LOC111947921,LOC111948334,LOC111949315
OG0000618					LOC100006975,LOC100149959,LOC103909231,LOC103909234,LOC103910699,LOC108179131,LOC108180115,LOC108180120,LOC108180125,LOC110437906,LOC110437906_2,LOC110438035,LOC110438057,LOC110438060,LOC110438139,LOC110438150,LOC570301,LOC793251,LOC795971,pimr168,pimr172,pimr173,pimr175,pimr179,pimr214,pimr80,pimr81,pimr82,pimr83,pimr88,pimr92
OG0000619								KIR2DL3,KIR2DL3_10,KIR2DL3_11,KIR2DL3_12,KIR2DL3_13,KIR2DL3_14,KIR2DL3_15,KIR2DL3_16,KIR2DL3_17,KIR2DL3_18,KIR2DL3_19,KIR2DL3_2,KIR2DL3_20,KIR2DL3_21,KIR2DL3_22,KIR2DL3_23,KIR2DL3_24,KIR2DL3_25,KIR2DL3_26,KIR2DL3_27,KIR2DL3_28,KIR2DL3_29,KIR2DL3_3,KIR2DL3_30,KIR2DL3_31,KIR2DL3_4,KIR2DL3_5,KIR2DL3_6,KIR2DL3_7,KIR2DL3_8,KIR2DL3_9
OG0000620										Vmn2r100,Vmn2r101,Vmn2r102,Vmn2r103,Vmn2r104,Vmn2r105,Vmn2r106,Vmn2r107,Vmn2r108,Vmn2r109,Vmn2r110,Vmn2r120,Vmn2r124,Vmn2r57,Vmn2r58,Vmn2r59,Vmn2r61,Vmn2r80,Vmn2r81,Vmn2r82,Vmn2r83,Vmn2r90,Vmn2r91,Vmn2r92,Vmn2r93,Vmn2r94,Vmn2r95,Vmn2r96,Vmn2r97,Vmn2r98,Vmn2r99
OG0000621	ENSACAG00000004057,ENSACAG00000012174	Carg_Chr01G008640,Carg_Chr03G001640,Carg_Chr21G008620	Cmac_LG01G009060,Cmac_LG02G013230,Cmac_LG18G008420	gene100,gene6804	hdac1	HDAC1,HDAC2	LOC115535733,LOC115543581	Hsapie_HDAC1,Hsapie_HDAC2	LOC104919311,LOC104920778	Hdac1,Hdac1_2,Hdac2	LOC101159547,LOC101172913,Olatip_hdac2	LOC116941742	GSTEN_00009146_G_001,GSTEN_00031367_G_001	Xtropi_hdac1,Xtropi_hdac2
OG0000622	ENSACAG00000003535,ENSACAG00000012406	Carg_Chr11G001640,Carg_Chr14G007290	Cmac_LG09G001730,Cmac_LG12G007210	gene17455,gene1863	cyfip1,cyfip2,cyfip2_2,cyfip2_3	CYFIP1,CYFIP2	Gmorhu_cyfip1,Gmorhu_cyfip2	CYFIP1_2,Hsapie_CYFIP1,Hsapie_CYFIP2	LOC104929481,Lcroce_cyfip2	Cyfip1,Cyfip2	LOC101164818,LOC101169438	LOC116953336,LOC116955768	GSTEN_00004812_G_001	Xtropi_cyfip1,Xtropi_cyfip2
OG0000623	ENSACAG00000005176,ENSACAG00000009184	Carg_Chr01G017150,Carg_Chr08G011730,Carg_Chr21G003130	Cmac_LG01G017470,Cmac_LG06G011350	gene10214,gene13886,gene7420	slc24a3,slc24a4a,slc24a4b	SLC24A4	LOC115539861,LOC115544269,LOC115560474,slc24a4	Hsapie_SLC24A3,Hsapie_SLC24A4	LOC104933669,Lcroce_slc24a4	Slc24a4	LOC101174615,Olatip_slc24a3,Olatip_slc24a4	Pmarin_SLC24A3	GSTEN_00025064_G_001,GSTEN_00026418_G_001,GSTEN_00037728_G_001
OG0000624	ENSACAG00000006502,ENSACAG00000010085	Carg_Chr01G001970,Carg_Chr09G002470,Carg_Chr09G007230	Cmac_LG01G002160,Cmac_LG07G002430,Cmac_LG07G007150	gene14137,gene14439	gapdh,gapdhs	GAPDH	Gmorhu_gapdh,LOC115535818,LOC115554404	GAPDHS,Hsapie_GAPDH	LOC104928098,LOC104936375,Lcroce_gapdh	Gapdh,Gapdhs	LOC101167730,Olatip_gapdh	LOC103091705,Pmarin_GAPDH	GSTEN_00015338_G_001,GSTEN_00035345_G_001	Xtropi_gapdh
OG0000625	ENSACAG00000003590,ENSACAG00000004887,ENSACAG00000013552	Carg_Chr16G000300,Carg_Chr22G002000	Cmac_LG14G000310,Cmac_LG19G002000	gene22279,gene3200	gpt2,gpt2l,si_ch211-217a12.1	GPT2	LOC115536954,LOC115548352	GPT,Hsapie_GPT2	LOC104917713,LOC104922363,LOC109142088,Lcroce_gpt2	Gpt,Gpt2	LOC101161270,LOC101168997	LOC116944222	GSTEN_00015495_G_001,GSTEN_00027651_G_001	Xtropi_gpt2,gpt
OG0000626	ENSACAG00000016838	Carg_Chr14G005280,Carg_Chr17G000850	Cmac_LG12G005240,Cmac_LG15G000850	gene1503,gene16086,gene16087,gene17037	LOC559800,LOC563783,arsia,si_dkey-174i8.1,si_dkey-174i8.1_2	ARSI	LOC115529857,arsi	Hsapie_ARSI,Hsapie_ARSJ	LOC104927051,arsj	Arsi	LOC101156275,LOC101172478,LOC101175004	LOC116943360	GSTEN_00015210_G_001,GSTEN_00026574_G_001	Xtropi_arsb,Xtropi_arsj
OG0000627	ENSACAG00000010971,ENSACAG00000014085,ENSACAG00000021087,ENSACAG00000023399,ENSACAG00000027540							OR1C1,OR1E2,OR1F1,OR1G1,OR1J2,OR1L1,OR1L3,OR1L4,OR1L6		Olfr1377,Olfr1378,Olfr161,Olfr365,Olfr366,Olfr374,Olfr397,Olfr397_2,Olfr51				LOC100491783,LOC100492285,LOC100492449,LOC105947908,LOC105948083,or5ap2,or5i1
OG0000628	ENSACAG00000007128,ENSACAG00000014114,ENSACAG00000024787,ENSACAG00000028257	Carg_Chr07G008110,Carg_Chr11G005300	Cmac_LG05G008010,Cmac_LG09G005410	gene12555,gene1908	soat1,soat2	SOAT1	Gmorhu_soat1,LOC115557510	Hsapie_SOAT1,SOAT2	LOC104919967,LOC109138516,Lcroce_soat1	Soat1,Soat2	LOC101162519,Olatip_soat1	Pmarin_SOAT1	GSTEN_00013578_G_001,GSTEN_00028839_G_001	LOC101730739,Xtropi_soat1,Xtropi_soat2
OG0000629	ENSACAG00000002031,ENSACAG00000009800	Carg_Chr07G010450,Carg_Chr12G001870	Cmac_LG05G010320,Cmac_LG10G001500	gene10892,gene13017,gene6488	flna,flna_2,flna_3,flnca,flncb	FLNB	flnb	Hsapie_FLNA,Hsapie_FLNB,Hsapie_FLNC	LOC104935653,LOC104936893	Flna,Flnb,Flnc	LOC101173301	LOC116947559,Pmarin_FLNA	GSTEN_00012499_G_001	Xtropi_flna,Xtropi_flnb
OG0000630	ENSACAG00000004949,ENSACAG00000005465,ENSACAG00000013726	Carg_Chr01G014220,Carg_Chr17G000100,Carg_Chr21G004360	Cmac_LG01G014510,Cmac_LG15G000090		alox12,alox5b.1,alox5b.2,si_dkey-17e16.9	ALOX5	alox5	ALOX12B,ALOX5_2,ALOXE3,Hsapie_ALOX5	LOC104934305,LOC104937156,Lcroce_alox5	Alox5	LOC101165945,Olatip_alox5	LOC116938187,LOC116954498,LOC116954558,Pmarin_ALOX5	GSTEN_00016500_G_001	Xtropi_alox5
OG0000631	ENSACAG00000009893,ENSACAG00000023682,ENSACAG00000023996	Carg_Chr02G005070,Carg_Chr23G007010	Cmac_LG02G004500,Cmac_LG20G006870	gene19059,gene8362	tom1l2,tom1l2_2,tom1l2_3	TOM1,TOM1L2	LOC115530796,LOC115557558	Hsapie_TOM1,Hsapie_TOM1L2	LOC104918924,Lcroce_tom1l2	Tom1,Tom1l2	LOC101172690,Olatip_tom1l2	LOC116949485,LOC116951699	GSTEN_00024181_G_001,GSTEN_00033432_G_001	Xtropi_tom1,Xtropi_tom1l2
OG0000632	ENSACAG00000008455	Carg_Chr01G012820,Carg_Chr17G004250	Cmac_LG01G013090,Cmac_LG15G004220	gene1219,gene13418	actn2b,actn2b_2,actn3a,actn3a_2,actn3b	ACTN2	LOC115543611,LOC115559853,actn3	ACTN3,Hsapie_ACTN2	LOC104919529,Lcroce_actn3	Actn2,Actn3	LOC101164086,Olatip_actn3	LOC116943338,LOC116953988,Pmarin_ACTN2	GSTEN_00013151_G_001	Xtropi_actn3,actn2
OG0000633	ENSACAG00000002665,ENSACAG00000002666,ENSACAG00000012318,ENSACAG00000012323	Carg_Chr03G008320,Carg_Chr09G005220,Carg_Chr11G005970,Carg_Chr14G003690	Cmac_LG02G019960,Cmac_LG09G006080	gene16919,gene1928	hrasls		LOC115552614,LOC115552724,LOC115552727,LOC115561153,plaat1	PLAAT2,PLAAT3	LOC104926796,Lcroce_hrasls	Plaat3	LOC101158264,LOC101173355	LOC116947021,LOC116958681	GSTEN_00031172_G_001	plaat3,plaat4
OG0000634	ENSACAG00000002077,ENSACAG00000002094,ENSACAG00000029451	Carg_Chr03G000560,Carg_Chr03G000570	Cmac_LG02G012160,Cmac_LG02G012170	gene36,gene37	kcnk17,kcnk17_2	KCNK16,KCNK17,KCNK4	LOC115544308,LOC115544309	Hsapie_KCNK16,Hsapie_KCNK17	LOC104923349,LOC109137019	Kcnk16	LOC101160611,LOC101160862	LOC116947953,LOC116947954,LOC116948450	GSTEN_00010536_G_001	LOC100486031,LOC101731658,kcnk16
OG0000635	ENSACAG00000009804,ENSACAG00000017063	Carg_Chr04G010080,Carg_Chr07G008670,Carg_Chr12G008770	Cmac_LG03G001740,Cmac_LG05G008570,Cmac_LG10G008390	gene11605,gene12896	gpd1a,gpd1b,gpd1c	GPD1L2	LOC115542995,LOC115546312,gpd1	GPD1	LOC104919648,LOC104928565,Lcroce_gpd1	Gpd1	LOC101155171,LOC101158855,Olatip_gpd1	LOC116938252,Pmarin_GPD1L	GSTEN_00020090_G_001,GSTEN_00023665_G_001	Xtropi_gpd1
OG0000636	ENSACAG00000013287	Carg_Chr03G004960,Carg_Chr03G004970,Carg_Chr03G004990,Carg_Chr21G008360	Cmac_LG02G016560,Cmac_LG02G016570,Cmac_LG02G016590,Cmac_LG18G008130	gene590	bdkrb2,si_dkey-63b1.1	BDKRB1,BDKRB2	LOC115534293,LOC115544364,LOC115544366	Hsapie_BDKRB1,Hsapie_BDKRB2	LOC104924151,LOC104932866,LOC104932869,LOC109138083	Bdkrb1,Bdkrb2	LOC101160775,LOC101161279,LOC101161523	LOC116948388		Xtropi_bdkrb2
OG0000637	ENSACAG00000011789	Carg_Chr08G006220,Carg_Chr10G007480,Carg_Chr14G005070	Cmac_LG06G005810,Cmac_LG08G007700	gene17014,gene4194,gene9880	LOC798522,chrna10a		Gmorhu_chrna9,LOC115528889,LOC115552692	Hsapie_CHRNA10,Hsapie_CHRNA9	LOC104919852,LOC104933250,Lcroce_chrna9	Chrna10,Chrna9	LOC101158786,LOC101173314,Olatip_chrna9	LOC116943031,LOC116945871	GSTEN_00009175_G_001,GSTEN_00026548_G_001	Xtropi_chrna9,chrna10
OG0000638	ENSACAG00000007202,ENSACAG00000011691	Carg_Chr03G003590,Carg_Chr14G005740	Cmac_LG02G015220,Cmac_LG12G005660	gene17081,gene335	reep1	REEP1,REEP2	Gmorhu_reep2,LOC115543999	Hsapie_REEP1,Hsapie_REEP2	LOC104933481,LOC109142673,Lcroce_reep2	Reep1,Reep2	Olatip_reep1,Olatip_reep2	LOC116940647,LOC116944684,LOC116947217	GSTEN_00000830_G_001,GSTEN_00019909_G_001,GSTEN_00032243_G_001	Xtropi_reep1,Xtropi_reep2
OG0000639	ENSACAG00000002418,ENSACAG00000009435,ENSACAG00000015917	Carg_Chr01G018670,Carg_Chr03G005040	Cmac_LG01G018930,Cmac_LG02G016640	gene13860,gene598	fam98a,fam98a_2,fam98a_3,fam98b,fam98b_2	FAM98A,FAM98B		FAM98C,Hsapie_FAM98A,Hsapie_FAM98B		Fam98a,Fam98b,Fam98c	Olatip_fam98a,Olatip_fam98b		GSTEN_00003087_G_001,GSTEN_00009889_G_001,GSTEN_00032027_G_001	LOC100488558,Xtropi_fam98a,Xtropi_fam98b
OG0000640	ENSACAG00000009506,ENSACAG00000010103	Carg_Chr03G000700,Carg_Chr14G003240	Cmac_LG02G012300,Cmac_LG12G003340	gene1383,gene16809	fosl1a,fosl1b,fosl2	FOSL2	Gmorhu_fosl2,fosl1	FOSL1,Hsapie_FOSL2	Lcroce_fosl1,Lcroce_fosl2	Fosl1,Fosl2	Olatip_fosl1,Olatip_fosl2	LOC116943296,LOC116947250,LOC116948458	GSTEN_00031218_G_001,GSTEN_00032317_G_001,GSTEN_00034749_G_001	Xtropi_fosl1,Xtropi_fosl2
OG0000641	ENSACAG00000004013,ENSACAG00000016093,ENSACAG00000016535	Carg_Chr02G009970,Carg_Chr09G000440,Carg_Chr09G006590	Cmac_LG02G009520,Cmac_LG07G000420,Cmac_LG07G006520	gene18535,gene19408	rbfox1,rbfox3a,rbfox3b	RBFOX1,RBFOX2,RBFOX3		Hsapie_RBFOX2,Hsapie_RBFOX3,RBFOX2_2	LOC109141641,rbfox3	Rbfox2,Rbfox3	Olatip_rbfox3	LOC116946199	GSTEN_00011906_G_001,GSTEN_00021265_G_001	Xtropi_rbfox1,Xtropi_rbfox3
OG0000642	ENSACAG00000016134	Carg_Chr08G008540,Carg_Chr15G000810,Carg_Chr20G002890	Cmac_LG06G008120,Cmac_LG13G000750,Cmac_LG17G002850	gene10295,gene15323,gene23495	pnpla6,pnpla7b	PNPLA6,PNPLA7	Gmorhu_pnpla6,LOC115541946,LOC115546038	Hsapie_PNPLA6,Hsapie_PNPLA7	LOC104934253,LOC104934789	Pnpla6,Pnpla7	LOC101155983,LOC101159830,LOC101172993	Pmarin_PNPLA7	GSTEN_00004105_G_001,GSTEN_00020014_G_001	Xtropi_pnpla6
OG0000643	ENSACAG00000004639,ENSACAG00000012401	Carg_Chr02G008800,Carg_Chr23G004600	Cmac_LG02G008360,Cmac_LG11G003280,Cmac_LG20G004560	gene18189,gene18769,gene7590	kcnj3a,kcnj3b,si_dkey-100n10.2,si_dkey-106c17.3	KCNJ3,KCNJ9	LOC115531375,LOC115537140,kcnj3	Hsapie_KCNJ3	LOC104939138,Lcroce_kcnj3	Kcnj3	LOC101165104,Olatip_kcnj3	Pmarin_KCNJ3	GSTEN_00027847_G_001,GSTEN_00030549_G_001,GSTEN_00035014_G_001	Xtropi_kcnj3
OG0000644	ENSACAG00000014827,ENSACAG00000014834	Carg_Chr04G002650,Carg_Chr06G008740,Carg_Chr06G008750	Cmac_LG03G007940	gene4798,gene6597	si_ch211-260e23.7,si_ch211-260e23.7_2,si_ch211-260e23.8,si_ch211-260e23.8_2,zgc_101715,zgc_101715_2,zgc_112052,zgc_112052_2	C11H19orf12,LOC100858381,LOC415756	LOC115551400,LOC115558898	C19orf12	LOC104921432,LOC104923721	1600014C10Rik	LOC101156074,LOC101159435	CUNH19orf12	GSTEN_00015927_G_001	c19orf12
OG0000645	ENSACAG00000000895,ENSACAG00000016084	Carg_Chr03G006130,Carg_Chr17G005710,Carg_Chr22G005460	Cmac_LG02G017720,Cmac_LG15G005650,Cmac_LG19G005450	gene1341,gene3371	eif5a,eif5a2	EIF5A2	Gmorhu_eif5a,LOC115537363	EIF5A,EIF5AL1,EIF5A_2,Hsapie_EIF5A2	LOC104933875,Lcroce_eif5a	Eif5a,Eif5a_2	LOC101154812,LOC101166426,Olatip_eif5a	Pmarin_EIF5A	GSTEN_00003541_G_001,GSTEN_00019223_G_001	Xtropi_eif5a
OG0000646	ENSACAG00000009865,ENSACAG00000009869	Carg_Chr01G018440	Cmac_LG01G018730	gene13888		LOC771362,PNLIP,PNLIPRP3	LOC115560430	Hsapie_PNLIP,Hsapie_PNLIPRP3,PNLIPRP1	LOC104939162	Pnlip,Pnliprp1,Pnliprp2		LOC116941385,LOC116941466		LOC100486017,LOC100486161,LOC100487482,LOC100487643,LOC100488279,LOC100489174,LOC394967,LOC779885,pnlip,pnliprp1,pnliprp2,pnliprp3
OG0000647	ENSACAG00000000199,ENSACAG00000003076	Carg_Chr06G007890,Carg_Chr15G008340	Cmac_LG04G007970,Cmac_LG13G008170	gene23839,gene5528	tars,tars_2,tars_3	TARS,TARS2,TARSL2	LOC115558589,tars1	Hsapie_TARS2,TARS1,TARS3	Lcroce_tars	Tars,Tars2,Tarsl2	LOC101167193,LOC101171337		GSTEN_00022436_G_001,GSTEN_00029635_G_001	Xtropi_tars1,Xtropi_tars2,tars3
OG0000648	ENSACAG00000012901	Carg_Chr11G009860,Carg_Chr13G000510,Carg_Chr13G000520,Carg_Chr23G008440	Cmac_LG09G009680,Cmac_LG11G000500,Cmac_LG11G000510,Cmac_LG20G008170	gene2545	LOC101882579,LOC101882642,LOC101886156,LOC101886156_2,LOC103910200,LOC110438586	SAMD9L	LOC115540676,LOC115555882	Hsapie_SAMD9L,SAMD9	LOC104938184,LOC104940379,LOC109136970	Samd9l	LOC110015914	LOC116940594,LOC116940644,LOC116940787		samd9l
OG0000649	ENSACAG00000013391	Carg_Chr15G001130,Carg_Chr20G007500	Cmac_LG13G001040,Cmac_LG17G007530	gene15733,gene16060,gene23396,gene23640	si_ch211-48m9.1,slc4a4b,slc4a4b_2	SLC4A5,SLC4A9	LOC115532429,LOC115541395,LOC115554724	Hsapie_SLC4A4	LOC104934813,LOC104938766,LOC109139920,slc4a4	Slc4a4	LOC101162225,LOC101171498	LOC116940335	GSTEN_00025388_G_001,GSTEN_00028562_G_001	Xtropi_slc4a5,slc4a9
OG0000650	ENSACAG00000003206	Carg_Chr08G004620,Carg_Chr10G007920	Cmac_LG06G004170,Cmac_LG08G008160,Cmac_LG16G003990	gene4176,gene9502	frem2a,frem2b,frem3,frem3_2,frem3_3	FREM2	Gmorhu_frem3,LOC115561258	Hsapie_FREM2	LOC104923308,LOC104925192,Lcroce_frem3	Frem2	LOC101175584,Olatip_frem3,frem2	LOC116942858,LOC116943587	GSTEN_00030183_G_001,GSTEN_00032857_G_001	Xtropi_frem2,Xtropi_frem3
OG0000651	ENSACAG00000008239,ENSACAG00000009306	Carg_Chr24G003960	Cmac_LG03G011520,Cmac_LG21G004080	gene6384,gene9099	LOC100147849,LOC100329651,LOC100536949_2			MUC2_3	LOC104928851,LOC104931551	Muc2,Muc2_2	LOC101166770,LOC101175052	LOC116939925,LOC116939926,LOC116939927,LOC116940101,LOC116940102,LOC116945451	GSTEN_00006941_G_001,GSTEN_00019851_G_001	LOC100485405,LOC100494747,LOC100498539,LOC108647333,muc19
OG0000652	ENSACAG00000003221	Carg_Chr07G004750,Carg_Chr12G006240,Carg_Chr13G001770	Cmac_LG05G004640,Cmac_LG10G005960,Cmac_LG11G001820	gene11290,gene12132,gene18483	lrp1ab,lrp1ba,lrp1bb	LRP1B	LOC115543056,LOC115556942,lrp1b	Hsapie_LRP1B	LOC104929066,LOC104932389,Lcroce_lrp1b	Lrp1b	LOC101173465,LOC101174586,Olatip_lrp1b	LOC116940853,LOC116949636	GSTEN_00027220_G_001,GSTEN_00028062_G_001	Xtropi_lrp1b
OG0000653	ENSACAG00000005446	Carg_Chr19G003120	Cmac_LG16G009190	gene20743,gene3780		TMPRSS2	LOC115545428,LOC115547819,LOC115547820,LOC115561197	Hsapie_TMPRSS2	LOC104921149,LOC104930322	Tmprss2		LOC116958227	GSTEN_00005389_G_001	LOC101732176,LOC116408581,LOC116408747,tmprss11f,tmprss2.1,tmprss2.12,tmprss2.13,tmprss2.14,tmprss2.15,tmprss2.2,tmprss2.5,tmprss2.6,tmprss2.7,tmprss4
OG0000654	ENSACAG00000008894,ENSACAG00000011216,ENSACAG00000015901	Carg_Chr07G007090,Carg_Chr12G005310	Cmac_LG05G006970,Cmac_LG10G004980	gene10992	gnat1,gnat2	GNAT1,GNAT2,GNAT3	Gmorhu_gnat1,LOC115552555	Hsapie_GNAT1,Hsapie_GNAT2,Hsapie_GNAT3	LOC104920501,LOC104926845	Gnat1,Gnat2,Gnat3	LOC101158106,LOC101158659	LOC103091759	GSTEN_00027493_G_001,GSTEN_00028189_G_001	Xtropi_gnat1,Xtropi_gnat2
OG0000655	ENSACAG00000002524,ENSACAG00000012198	Carg_Chr12G010690,Carg_Chr24G001270	Cmac_LG10G010330,Cmac_LG21G001340	gene11454,gene8677	syt10,syt10_2,syt6a,syt6b,syt6b_2	SYT10,SYT6	LOC115541466,syt6	Hsapie_SYT10,Hsapie_SYT6	Lcroce_syt10,Lcroce_syt6	Syt10,Syt6	LOC101162448,LOC101162492	LOC116945646	GSTEN_00023347_G_001,GSTEN_00023785_G_001	Xtropi_syt10,Xtropi_syt6
OG0000656	ENSACAG00000006996,ENSACAG00000014139	Carg_Chr08G005570,Carg_Chr14G006870,Carg_Chr17G000770	Cmac_LG12G006780,Cmac_LG15G000770	gene17298,gene9843	tspan17,tspan5a,tspan5b	TSPAN5	Gmorhu_tspan17,LOC115529467,LOC115541126	Hsapie_TSPAN5,TSPAN17	LOC104924212,LOC104932813,tspan5	Tspan17,Tspan5	LOC101157787,LOC101171632,LOC101171701	LOC116940233	GSTEN_00020007_G_001	Xtropi_tspan17,Xtropi_tspan5
OG0000657	ENSACAG00000003577,ENSACAG00000009160	Carg_Chr04G000860,Carg_Chr06G009040,Carg_Chr24G004740	Cmac_LG03G006190,Cmac_LG04G009090,Cmac_LG21G004830	gene4768,gene6130,gene9262	LOC563500,ano1,ano2	ANO1	Gmorhu_ano1	Hsapie_ANO1,Hsapie_ANO2	LOC104933245,LOC104935161,Lcroce_ano1	Ano1,Ano2	LOC101160706,LOC101173596,Olatip_ano1	LOC116939820	GSTEN_00013246_G_001	Xtropi_ano1,Xtropi_ano2
OG0000658	ENSACAG00000003424,ENSACAG00000006343	Carg_Chr02G001040,Carg_Chr08G002930,Carg_Chr08G007920	Cmac_LG02G000950,Cmac_LG06G002470,Cmac_LG06G007500	gene19633,gene9412,gene9982	ubn2b_2	UBN1	LOC115531134,LOC115540486	Hsapie_UBN1,Hsapie_UBN2	LOC104938557,Lcroce_ubn1	Ubn1,Ubn2	LOC101158670,LOC101158949,LOC101167341	Pmarin_UBN1	GSTEN_00008525_G_001,GSTEN_00015692_G_001,GSTEN_00032518_G_001	Xtropi_ubn1,ubn2
OG0000659	ENSACAG00000014837	Carg_Chr03G004320,Carg_Chr09G008730,Carg_Chr21G003000	Cmac_LG02G015940,Cmac_LG07G008670,Cmac_LG18G002860	gene14165,gene439,gene7415	akirin1,akirin1_2,akirin2	AKIRIN2	Gmorhu_akirin1,LOC115534517,LOC115543890	AKIRIN1	LOC104922153,LOC104936192,Lcroce_akirin1	Akirin1	LOC101168162,Olatip_akirin1,Olatip_akirin2	Pmarin_AKIRIN2	GSTEN_00030416_G_001,GSTEN_00032135_G_001	Xtropi_akirin1,Xtropi_akirin2
OG0000660	ENSACAG00000016499	Carg_Chr01G003310,Carg_Chr09G008140,Carg_Chr19G000770	Cmac_LG01G003780,Cmac_LG07G008040,Cmac_LG16G006840	gene15143,gene19913,gene21677	si_dkey-71l1.1,tomm40,tomm40l	TOMM40L	Gmorhu_tomm40,LOC115535669,LOC115547861	Hsapie_TOMM40L	LOC104928053,LOC104929928,Lcroce_tomm40	Tomm40l	LOC101170291,Olatip_tomm40	Pmarin_TOMM40	GSTEN_00005443_G_001,GSTEN_00012198_G_001,GSTEN_00018963_G_001	Xtropi_tomm40,Xtropi_tomm40l
OG0000661	ENSACAG00000006219,ENSACAG00000010820,ENSACAG00000017662	Carg_Chr06G004110,Carg_Chr11G010480,Carg_Chr16G001220	Cmac_LG04G004150,Cmac_LG09G010230,Cmac_LG14G001220	gene22218,gene2623	LOC100334012,slc22a23	SLC22A23,SLC22A31	Gmorhu_slc22a23,LOC115548720	Hsapie_SLC22A23	LOC104929326,Lcroce_slc22a23	Slc22a23	LOC101165507,Olatip_slc22a23,Olatip_slc22a31	LOC116937559,LOC116952033	GSTEN_00010529_G_001,GSTEN_00023160_G_001,GSTEN_00028292_G_001	Xtropi_slc22a23
OG0000662	ENSACAG00000003228	Carg_Chr15G001350,Carg_Chr19G002280	Cmac_LG13G001260,Cmac_LG16G008320	gene20842,gene23373	adora2aa,adora2aa_2,adora2ab,adora2b	ADORA2A,ADORA2B	Gmorhu_adora2b,adora2a	Hsapie_ADORA2A,Hsapie_ADORA2B	Lcroce_adora2a,Lcroce_adora2b	Adora2a,Adora2b	Olatip_adora2a,Olatip_adora2b	LOC116939267,LOC116950317	GSTEN_00009547_G_001,GSTEN_00016244_G_001,GSTEN_00021592_G_001	Xtropi_adora2a,Xtropi_adora2b
OG0000663	ENSACAG00000005512	Carg_Chr06G007350,Carg_Chr14G004050	Cmac_LG04G007400,Cmac_LG06G010260,Cmac_LG12G004100	gene10377,gene17087	chrna3,chrna6,chrna6_2	CHRNA3,CHRNA6	LOC115552792,LOC115558410	Hsapie_CHRNA3,Hsapie_CHRNA6	LOC104919361,LOC104931124,LOC104935945	Chrna3,Chrna6	LOC101159658,LOC101162933,LOC101168601	LOC116940461	GSTEN_00022487_G_001,GSTEN_00024636_G_001	LOC101732933,Xtropi_chrna6
OG0000664	ENSACAG00000006326	Carg_Chr14G005490	Cmac_LG12G005410	gene17054,gene2361,gene9961	slc34a1a,slc34a1b,slc34a1b_2,slc34a2a,slc34a2b	SLC34A1,SLC34A2	LOC115552553,slc34a2	Hsapie_SLC34A1,Hsapie_SLC34A2,SLC34A3	LOC104927074,LOC104939538	Slc34a1,Slc34a2,Slc34a3	LOC101173137,slc34a1	LOC116940517	GSTEN_00010385_G_001,GSTEN_00013451_G_001	Xtropi_slc34a2,slc34a3
OG0000665		Carg_Chr06G006340,Carg_Chr07G007570	Cmac_LG04G006360,Cmac_LG05G007450	gene11807,gene4963,gene4964,gene4965,gene4966,gene4968			LOC115557156,LOC115557381	A3GALT2	LOC104919360,LOC104935452	4930402F06Rik,A3galt2,A3galt2_2,Ggta1	LOC101158589,LOC101158846,LOC101159083,LOC101159331,LOC101159492,LOC110014315	LOC116938936,LOC116939603,LOC116950227,LOC116953205	GSTEN_00027557_G_001
OG0000666		Carg_Chr14G001690,Carg_Chr14G001700	Cmac_LG12G001710,Cmac_LG12G001720	gene16704,gene16705,gene22360	hnrnpa0a,hnrnpa0a_2,hnrnpa0b,hnrnpa0b_2,hnrnpa0l,hnrnpa0l_2		LOC115551836,hnrnpa0		LOC104928625,LOC109136897		LOC101163177,LOC101163417,LOC101164774,LOC101168026,LOC101169707,LOC101170194,LOC111948051,LOC111948052,LOC111948062,LOC111948063	LOC116954706	GSTEN_00014209_G_001,GSTEN_00037006_G_001
OG0000667		Carg_Chr14G001870,Carg_Chr14G001880,Carg_Chr14G001890,Carg_Chr14G001920,Carg_Chr14G001930,Carg_Chr14G001940,Carg_Chr14G001950,Carg_Chr14G001960	Cmac_LG12G001880,Cmac_LG12G001890,Cmac_LG12G001900,Cmac_LG12G001910,Cmac_LG12G001970,Cmac_LG12G001980,Cmac_LG12G001990,Cmac_LG12G002000,Cmac_LG12G002010,Cmac_LG12G002020,Cmac_LG12G002030,Cmac_LG12G002040,Cmac_LG12G002050,Cmac_LG12G002060,Cmac_LG12G002070						LOC104928699,LOC104939851,LOC109138837,LOC109138841,LOC109138842,LOC109138843,LOC109140769
OG0000668		Carg_Chr17G001480,Carg_Chr17G001490,Carg_Chr17G001500,Carg_Chr17G001510,Carg_Chr17G001520,Carg_Chr17G001530,Carg_Chr17G001540,Carg_Chr17G001550	Cmac_LG15G001550,Cmac_LG15G001560,Cmac_LG15G001570,Cmac_LG15G001590,Cmac_LG15G001600,Cmac_LG15G001610				LOC115530006		LOC104939704,LOC109140672,LOC109140673,LOC109140674,LOC109140675,LOC109140676,LOC109140677,LOC109140678,LOC109140679,LOC109141773,LOC109141774		LOC101163558,LOC110013541,LOC110014846,LOC111946309
OG0000669		Carg_Chr10G001580,Carg_Chr10G001590,Carg_Chr10G001600,Carg_Chr10G001610,Carg_Chr10G001620	Cmac_LG08G001640,Cmac_LG08G001650,Cmac_LG08G001660,Cmac_LG08G001670,Cmac_LG08G001680,Cmac_LG08G001690,Cmac_LG08G001700	gene4397,gene4551	si_ch211-203b20.7,si_ch211-203b20.7_2		LOC115561173,LOC115561174,LOC115561175,LOC115561176,LOC115561177,LOC115561179,LOC115561655		LOC104939238,LOC104939240,LOC104939241,LOC109138683,LOC109141024		LOC101170609		GSTEN_00005405_G_001
OG0000670		Carg_Chr10G010580,Carg_Chr13G002300,Carg_Chr17G010420	Cmac_LG08G010850,Cmac_LG11G002370,Cmac_LG15G010230	gene1629,gene18282,gene8770	serp1,serp2,zgc_85858,zgc_92744	SERP1	LOC115529737,LOC115548383,LOC115561472	Hsapie_SERP1,SERP2	LOC104933423,LOC104938084,LOC109139427	Serp1	LOC101163859	LOC116952460,LOC116954582	GSTEN_00003807_G_001,GSTEN_00021136_G_001	Xtropi_serp1,Xtropi_serp2
OG0000671		Carg_Chr11G003330,Carg_Chr11G003350,Carg_Chr16G003370	Cmac_LG09G003440,Cmac_LG09G003460,Cmac_LG14G003400	gene21822,gene2880,gene2886	rab11ba,rab11bb	RAB11B	LOC115549210,LOC115555203,LOC115555445	Hsapie_RAB11B	LOC104920980,LOC104930781,LOC104939946	Rab11b_3,Rab11b_4	LOC101156358,LOC101159906,LOC101160399		GSTEN_00000938_G_001,GSTEN_00020931_G_001,GSTEN_00024696_G_001,GSTEN_00024698_G_001	rab11b.1,rab11b.2
OG0000672			Cmac_LG10G000640		LOC564481,LOC564660,LOC795232,jac10,jac2,jac3,jac4,si_dkeyp-32g11.8,zgc_194686						LOC101160881,LOC101162895,LOC101163707,LOC101164027,LOC101172052,LOC110013331,LOC111946271,LOC111947180	LOC116956881,LOC116956922,LOC116956929,LOC116956978,LOC116957940,LOC116957941,LOC116957942,LOC116957943,LOC116958000,LOC116958001,LOC116958002,LOC116958003
OG0000673				gene7574	LOC100002054,LOC100148750,LOC100149475,LOC100332535,LOC100333187,LOC100536083,LOC100536293,LOC100536599,LOC101882112,LOC101882496,LOC101882968,LOC101883761,LOC103910027,LOC103910028,LOC103911950,LOC108179106,LOC108179152,LOC108191746,LOC110440129,LOC110440131,LOC571499,si_ch211-127b16.6,si_ch211-182p11.1,si_ch73-329n5.6,si_dkey-32n7.7,si_dkey-86k10.1,zgc_112964									LOC105945759,LOC108645188
OG0000674					LOC103908709,LOC103908709_2,LOC108179137,LOC110439916,si_ch211-225k7.4,si_ch211-282j17.1,si_ch211-282j17.10,si_ch211-282j17.11,si_ch211-282j17.3,si_ch211-282j17.8,si_ch211-63p21.3,si_ch211-63p21.4,si_ch211-63p21.5,si_ch73-335d12.2,si_dkey-192d15.3,si_dkey-28d5.10,si_dkey-28d5.14,si_dkey-28d5.3,si_dkey-28d5.4,si_dkey-28d5.8,si_dkey-28d5.9,si_dkey-81n2.1,si_dkey-83f18.3,si_dkey-83f18.9,si_dkey-88n2…				LOC104922749,LOC109138864,LOC109140260		LOC101154894
OG0000675								KRTAP20-1,KRTAP20-2		Gm33084,Gm33726,Gm33798,Gm33888,Gm34396,Gm34566,Gm34650,Gm34733,Gm34826,Gm35004,Gm35091,Gm35174,Gm35257,Gm35342,Gm35427,Gm38490,Gm6358,Gm7735,Gm9789,Krtap20-2,Krtap22-2,LOC102637192,LOC115488617,LOC115488619,LOC115488640,LOC115488662,LOC115488665,LOC115488674
OG0000676	ENSACAG00000009432,ENSACAG00000016656	Carg_Chr04G002510,Carg_Chr04G006110,Carg_Chr24G002630	Cmac_LG03G007800,Cmac_LG03G011270,Cmac_LG21G002760	gene6246,gene6456,gene8894	cracr2aa,cracr2ab,cracr2b		Gmorhu_cracr2b,LOC115532542,cracr2a	CRACR2A	LOC104928801,LOC104940260,Lcroce_cracr2b	Cracr2a	LOC101155481,Olatip_cracr2a	LOC116939920,LOC116945626	GSTEN_00016713_G_001,GSTEN_00020839_G_001	Xtropi_cracr2a
OG0000677	ENSACAG00000005458,ENSACAG00000011491,ENSACAG00000013396	Carg_Chr01G017260,Carg_Chr03G003850	Cmac_LG01G017580,Cmac_LG02G015480	gene13940,gene364	degs1,degs2	DEGS1,DEGS2	Gmorhu_degs1,Gmorhu_degs2	Hsapie_DEGS1,Hsapie_DEGS2	Lcroce_degs1,Lcroce_degs2	Degs1,Degs2	Olatip_degs1,Olatip_degs2	LOC116947200,Pmarin_DEGS2	GSTEN_00032208_G_001	Xtropi_degs1,Xtropi_degs2,degs3
OG0000678	ENSACAG00000011719,ENSACAG00000012187	Carg_Chr10G003950,Carg_Chr15G004990	Cmac_LG08G004130,Cmac_LG13G004910	gene23075,gene23241,gene4235	foxn1,foxn4	FOXN1,FOXN4	Gmorhu_foxn4,LOC115561189	Hsapie_FOXN1,Hsapie_FOXN4	LOC109142803,Lcroce_foxn1,Lcroce_foxn4	Foxn1,Foxn4	LOC100125524,Olatip_foxn4	LOC116939113	GSTEN_00029539_G_001,GSTEN_00037922_G_001	Xtropi_foxn1,Xtropi_foxn4
OG0000679	ENSACAG00000017206,ENSACAG00000018003	Carg_Chr01G016640,Carg_Chr15G002370,Carg_Chr20G007650	Cmac_LG01G016950,Cmac_LG13G002260,Cmac_LG17G007950	gene15430,gene24689	fgfr1a,fgfr1b,fgfr2	FGFR1,FGFR2	LOC115545455	Hsapie_FGFR1,Hsapie_FGFR2	LOC104936599,Lcroce_fgfr2	Fgfr1,Fgfr2	LOC101155126,Olatip_fgfr2,fgfr1		GSTEN_00025098_G_001,GSTEN_00025402_G_001	Xtropi_fgfr1,Xtropi_fgfr2
OG0000680	ENSACAG00000005933,ENSACAG00000009336	Carg_Chr08G012070,Carg_Chr17G002300	Cmac_LG06G011690,Cmac_LG15G002330	gene1028,gene10482	dok1a,dok1b	DOK1,DOK3	LOC115538568,LOC115540402	Hsapie_DOK1,Hsapie_DOK3	LOC104917801,LOC104918204	Dok1,Dok1_2,Dok3	LOC101173260,LOC110014047	LOC116947384	GSTEN_00001204_G_001,GSTEN_00003430_G_001,GSTEN_00026335_G_001	LOC101730410,dok1
OG0000681	ENSACAG00000028263,ENSACAG00000028321,ENSACAG00000028350,ENSACAG00000028394,ENSACAG00000028407,ENSACAG00000028440,ENSACAG00000028449,ENSACAG00000028485,ENSACAG00000028541,ENSACAG00000028543,ENSACAG00000028552,ENSACAG00000028582,ENSACAG00000028621,ENSACAG00000028738,ENSACAG00000028863,ENSACAG00000028868,ENSACAG00000028905,ENSACAG00000028970,ENSACAG00000028985,ENSACAG00000029109,ENSACAG00000029200,…
OG0000682	ENSACAG00000009521	Carg_Chr15G009840,Carg_Chr20G008410	Cmac_LG13G009660,Cmac_LG17G008470	gene16018,gene23734	sec14l7,sec14l8	SEC14L2,SEC14L3	LOC115531923,LOC115546057	Hsapie_SEC14L2,Hsapie_SEC14L3,SEC14L4,SEC14L6	LOC104935499,LOC104938606	Sec14l2,Sec14l3,Sec14l4	LOC101163915,sec14l2	LOC116937861,LOC116940763	GSTEN_00025326_G_001,GSTEN_00028576_G_001	sec14l3
OG0000683	ENSACAG00000018008	Carg_Chr06G005630,Carg_Chr15G001440,Carg_Chr20G002320	Cmac_LG04G005660,Cmac_LG13G001350,Cmac_LG17G002300	gene16388,gene23141,gene23362	smad2,smad3a,smad3a_2	SMAD2W,SMAD2Z,SMAD3	Gmorhu_smad2,LOC115558752	SMAD2	LOC104924990,Lcroce_smad2	Smad2	LOC101159109,Olatip_smad2	LOC116941967,Pmarin_SMAD3	GSTEN_00021584_G_001	Xtropi_smad2,Xtropi_smad3
OG0000684	ENSACAG00000017484,ENSACAG00000017486,ENSACAG00000017487	Carg_Chr24G003940,Carg_Chr24G003950	Cmac_LG21G004050,Cmac_LG21G004060	gene9100,gene9101	slco1d1,slco1e1	SLCO1B1,SLCO1B3,SLCO1C1	LOC115531876,LOC115532298	Hsapie_SLCO1C1	LOC104931546,LOC104931547	Slco1c1	LOC101158155,LOC101173674	LOC116939613,LOC116939616,LOC116945651	GSTEN_00003851_G_001,GSTEN_00003852_G_001	Xtropi_slco1c1,slco1b3
OG0000685	ENSACAG00000006575,ENSACAG00000011560	Carg_Chr01G006790,Carg_Chr07G001980	Cmac_LG01G007240,Cmac_LG05G001930	gene20554	LOC101884146,si_ch211-25d12.7,sla1,sla2,sla2_2	SLA,SLA2	LOC115556854,sla	Hsapie_SLA,Hsapie_SLA2	Lcroce_sla,Lcroce_sla2	Sla,Sla2	LOC101163074,LOC101163669	LOC116946665	GSTEN_00012238_G_001,GSTEN_00014045_G_001	Xtropi_sla,Xtropi_sla2
OG0000686	ENSACAG00000001116,ENSACAG00000011528	Carg_Chr11G001700,Carg_Chr19G000430	Cmac_LG09G001870,Cmac_LG16G006640	gene1851,gene21718	tmem45a,tmem45b	TMEM45A,TMEM45B,TMEM45BL	Gmorhu_tmem45a,LOC115546752	Hsapie_TMEM45A,Hsapie_TMEM45B	LOC104924597,Lcroce_tmem45a	Tmem45a,Tmem45b	LOC101167390,Olatip_tmem45a	Pmarin_TMEM45B	GSTEN_00008604_G_001,GSTEN_00013860_G_001,GSTEN_00019012_G_001	Xtropi_tmem45a,Xtropi_tmem45b
OG0000687	ENSACAG00000013111,ENSACAG00000027313	Carg_Chr01G003210,Carg_Chr11G003540	Cmac_LG01G003680,Cmac_LG09G003660	gene19901,gene2410,gene24654,gene2863	apoa1bp,yjefn3	APOA1BP,YJEFN3	Gmorhu_yjefn3,naxe	Hsapie_YJEFN3,NAXE	Lcroce_naxe,Lcroce_yjefn3	Naxe,Yjefn3	Olatip_naxe,Olatip_yjefn3	Pmarin_NAXE	GSTEN_00003665_G_001,GSTEN_00024722_G_001	Xtropi_naxe,Xtropi_yjefn3
OG0000688	ENSACAG00000012553	Carg_Chr15G008630,Carg_Chr20G003350,Carg_Chr20G005460	Cmac_LG13G008450,Cmac_LG17G003300,Cmac_LG17G005440	gene15210,gene16465,gene23618	scarb2a,scarb2b,wu_fj81e10	SCARB2	LOC115542882,LOC115553594,scarb2	Hsapie_SCARB2	LOC104918998,LOC104923866,LOC104926482	Scarb2	LOC101155208,LOC101175665,zenzai	Pmarin_SCARB2	GSTEN_00014446_G_001,GSTEN_00029000_G_001	Xtropi_scarb2
OG0000689	ENSACAG00000009536,ENSACAG00000009663	Carg_Chr04G006350,Carg_Chr06G009590	Cmac_LG03G011510	gene5223		LOC395381,MUC6	LOC115550834,LOC115558292		LOC104928853,LOC104936201,LOC104937577,Lcroce_otog		muc2	LOC116956435	GSTEN_00006462_G_001	LOC100485197,LOC100485356,LOC100490280,LOC100492329,LOC100493606,LOC100494113,LOC100494280,LOC100497756,LOC100497909,LOC100498223,LOC100498375,LOC101730747
OG0000690	ENSACAG00000001662,ENSACAG00000005773,ENSACAG00000006068	Carg_Chr10G010660,Carg_Chr17G003240	Cmac_LG08G010930,Cmac_LG11G009170,Cmac_LG15G003230	gene17586,gene4302	dgkh,si_dkey-172j4.3	DGKD,DGKH,DGKK	Gmorhu_dgkh,LOC115529209,dgkd	Hsapie_DGKH	LOC104936499,Lcroce_dgkh	Dgkd,Dgkh	LOC101165102,LOC101165925	LOC116954547	GSTEN_00005687_G_001	Xtropi_dgkh,dgkk
OG0000691	ENSACAG00000009295,ENSACAG00000013259	Carg_Chr08G012120,Carg_Chr15G010150	Cmac_LG06G011730,Cmac_LG13G009950	gene10471,gene23413	gstt1a,gstt1a_2,gstt1b,gstt1b_2	GSTT1,GSTT1L	LOC115545837,gstt2b	Hsapie_GSTT1	LOC104934872,LOC104939789,LOC109142347	Gstt1,Gstt3,Gstt4	LOC101173040	LOC116939167	GSTEN_00003293_G_001,GSTEN_00031013_G_001	LOC496693,gstt1
OG0000692	ENSACAG00000010961,ENSACAG00000011011	Carg_Chr03G006180,Carg_Chr11G009270,Carg_Chr20G002380	Cmac_LG02G017760,Cmac_LG09G009180,Cmac_LG17G002360	gene16395,gene609	grin3ba,grin3bb,grin3bb_2	GRIN3A,GRIN3B	LOC115532346	Hsapie_GRIN3A,Hsapie_GRIN3B	LOC104920054,LOC104924879,grin3b	Grin3a,Grin3b	LOC101161818,Olatip_grin3b	LOC116951983	GSTEN_00012706_G_001	Xtropi_grin3b,grin3a
OG0000693	ENSACAG00000009168,ENSACAG00000024629	Carg_Chr10G005560,Carg_Chr19G001500	Cmac_LG08G005770,Cmac_LG16G007550	gene20868,gene3824	kcnj5,kcnj6,zgc_162160	KCNJ5,KCNJ6	Gmorhu_kcnj5,Gmorhu_kcnj6	Hsapie_KCNJ5,Hsapie_KCNJ6	LOC104940524,Lcroce_kcnj6	Kcnj5,Kcnj6,Kcnj6_2	LOC101171021,Olatip_kcnj6	LOC116948049	GSTEN_00014634_G_001	Xtropi_kcnj5,Xtropi_kcnj6,Xtropi_kcnj9
OG0000694	ENSACAG00000008346,ENSACAG00000017804	Carg_Chr01G003840,Carg_Chr09G002770	Cmac_LG01G004320,Cmac_LG01G004400,Cmac_LG07G002710	gene14744,gene19975	LOC101885478,ext1a,ext1b	EXT1,EXTL1	ext1	Hsapie_EXT1	LOC104926220,LOC104931682,LOC104932462,LOC104937142	Ext1	LOC101164181,LOC101167217,LOC101169374	LOC116942588,LOC116951675	GSTEN_00032917_G_001,GSTEN_00035381_G_001	Xtropi_ext1
OG0000695	ENSACAG00000014844	Carg_Chr14G003070,Carg_Chr16G010450	Cmac_LG12G003200,Cmac_LG14G010560	gene16825,gene22758	dlg1,dlg1l,dlg3,dlg3_2	DLG1,DLG3	Gmorhu_dlg3,LOC115548496	Hsapie_DLG1,Hsapie_DLG3	LOC104939045,Lcroce_dlg3	Dlg1,Dlg3	LOC101156681,Olatip_dlg3	LOC116954417,LOC116956329,LOC116956764	GSTEN_00031229_G_001	Xtropi_dlg1,Xtropi_dlg3
OG0000696	ENSACAG00000016188,ENSACAG00000016192	Carg_Chr02G002420,Carg_Chr08G002470,Carg_Contig00007_ERROPOS5941426G000430	Cmac_LG02G002330,Cmac_LG06G002070	gene19287,gene19288	zgc_162544	MPST,TST	LOC115538018	Hsapie_MPST,Hsapie_TST	LOC104925443,LOC104936148,LOC104936149,LOC109136947	Mpst,Tst	LOC101169459,LOC101173123	Pmarin_MPST	GSTEN_00012223_G_001,GSTEN_00034832_G_001	LOC100492858,mpst,tst
OG0000697	ENSACAG00000004731,ENSACAG00000008573	Carg_Chr01G002400,Carg_Chr01G003190	Cmac_LG01G002810,Cmac_LG01G003660	gene19786,gene19899	zbtb22a,zbtb22b	ZBTB43	LOC115535410,LOC115535750	Hsapie_ZBTB43,ZBTB22,ZBTB22_2,ZBTB22_3,ZBTB22_4,ZBTB22_5	LOC104928064,LOC104938660	Zbtb43	LOC101155366,LOC101164416	LOC116944951	GSTEN_00003663_G_001	Xtropi_zbtb43,zbtb22,zbtb9
OG0000698	ENSACAG00000011862,ENSACAG00000011954,ENSACAG00000015011	Carg_Chr01G012220,Carg_Chr16G010010,Carg_Chr20G006910	Cmac_LG01G012470,Cmac_LG14G010220,Cmac_LG17G006880	gene13168,gene16084,gene16085,gene16088,gene22681	arsb	ARSB,ARSJ	Gmorhu_arsb,LOC115548706	Hsapie_ARSB	LOC104934055,LOC104935861,Lcroce_arsb	Arsb,Arsj	LOC101175433,Olatip_arsb	Pmarin_ARSI		Xtropi_arsi
OG0000699	ENSACAG00000003766,ENSACAG00000012213	Carg_Chr20G008880	Cmac_LG17G008870	gene16429	atp6v1g1,atp6v1g1_2	ATP6V1G1	LOC115532326	ATP6V1G2,ATP6V1G2_2,ATP6V1G2_3,ATP6V1G2_4,ATP6V1G2_5,ATP6V1G2_6,ATP6V1G2_7	LOC104937366	Atp6v1g1,Atp6v1g2,Atp6v1g2_2,Atp6v1g2_3,Atp6v1g2_4	LOC101172700	LOC116938390,LOC116944883,LOC116950424	GSTEN_00020549_G_001	Xtropi_atp6v1g1,atp6v1g2
OG0000700	ENSACAG00000000789,ENSACAG00000005396	Carg_Chr03G008580,Carg_Chr21G000160	Cmac_LG02G020220,Cmac_LG02G020230,Cmac_LG18G000180	gene20931,gene926	ckba,ckbb	CKB	LOC115534559,LOC115546685,ckb	CKM,Hsapie_CKB	LOC104934434,Lcroce_ckb	Ckb,Ckm	LOC101167262	LOC116939438,LOC116943255,LOC116947072	GSTEN_00008416_G_001,GSTEN_00012956_G_001	Xtropi_ckb,ckm
OG0000701	ENSACAG00000010346,ENSACAG00000014609	Carg_Chr21G005420,Carg_Chr22G002500	Cmac_LG18G005250,Cmac_LG19G002520	gene24596,gene3151	eya1,eya4,eya4_2	EYA1,EYA4	LOC115538989	Hsapie_EYA1,Hsapie_EYA4	LOC104921395,LOC109139453,Lcroce_eya4	Eya1,Eya4	Olatip_eya1,Olatip_eya4	LOC116942691,LOC116950990	GSTEN_00015582_G_001,GSTEN_00030281_G_001	Xtropi_eya1,Xtropi_eya4
OG0000702	ENSACAG00000028906	Carg_Chr07G008380,Carg_Chr12G009870,Carg_Chr24G000850	Cmac_LG05G008270,Cmac_LG10G009490,Cmac_LG21G000870	gene11757,gene12860,gene8635	rap1ab,rap1ab_2,rap1b	RAP1B	LOC115550068,LOC115557768	Hsapie_RAP1B	LOC104919934,LOC104924467,Lcroce_rap1b	Rap1b	LOC101167529,LOC101171247,LOC101172864		GSTEN_00012332_G_001,GSTEN_00013536_G_001,GSTEN_00023474_G_001	Xtropi_rap1b,rap1a
OG0000703	ENSACAG00000002904,ENSACAG00000006152	Carg_Chr08G008470,Carg_Chr14G007860	Cmac_LG06G008050,Cmac_LG12G007740	gene10303,gene17353	fgf20a,fgf20a_2,fgf20b	FGF20,FGF9	LOC115540607,LOC115551871	Hsapie_FGF20,Hsapie_FGF9	LOC104920583,LOC104922290	Fgf20,Fgf9	Olatip_fgf20a,Olatip_fgf20b	LOC116955729,LOC116955945	GSTEN_00005561_G_001,GSTEN_00035824_G_001	Xtropi_fgf9,fgf20
OG0000704	ENSACAG00000015022,ENSACAG00000015257,ENSACAG00000022793	Carg_Chr23G001030	Cmac_LG20G001000	gene8401	abca5	ABCA5,ABCA8,ABCA9	LOC115530782	ABCA10,ABCA6,Hsapie_ABCA5,Hsapie_ABCA8,Hsapie_ABCA9	LOC104928144	Abca5,Abca6,Abca8a,Abca8b,Abca9	LOC101162080	LOC116949516	GSTEN_00022341_G_001	Xtropi_abca5,abca10,abca8,abca9
OG0000705	ENSACAG00000008799	Carg_Chr05G004160,Carg_Chr06G005810,Carg_Chr08G010760,Carg_Chr14G004030	Cmac_LG03G015710,Cmac_LG04G005850,Cmac_LG06G010290,Cmac_LG12G004080	gene20518	LOC101882451,chrna7,si_ch211-39a7.1	CHRNA7		CHRNA7_2,CHRNA7_3,CHRNA7_4,Hsapie_CHRNA7	LOC104920497,LOC104929088,LOC104931127,LOC104937919	Chrna7	LOC101167346,LOC101168927	LOC116940432,LOC116942120	GSTEN_00018165_G_001	Xtropi_chrna7
OG0000706	ENSACAG00000001436,ENSACAG00000005883,ENSACAG00000017142	Carg_Chr08G000330,Carg_Chr21G005800	Cmac_LG06G001310,Cmac_LG18G005630	gene260,gene6968,gene7583,gene9463	tmem63a,tmem63c,tmem63c_2	TMEM63C	LOC115540075	Hsapie_TMEM63C,TMEM63B	LOC104925626,Lcroce_tmem63c	Tmem63b,Tmem63c	LOC101164779	LOC116939775,LOC116947816,LOC116948271	GSTEN_00032293_G_001	Xtropi_tmem63b,Xtropi_tmem63c
OG0000707	ENSACAG00000008416	Carg_Chr11G000850,Carg_Chr16G001460,Carg_Chr20G001770	Cmac_LG09G000900,Cmac_LG14G001470,Cmac_LG17G001750	gene22102	glula,glulb,glulb_2,glulc	GLUL,GSL	LOC115531851,LOC115549024,LOC115556046	Hsapie_GLUL	LOC104918286,LOC104921740,LOC104930883,LOC109139234	Glul	LOC101163918,glul	Pmarin_GLUL	GSTEN_00028361_G_001,GSTEN_00036939_G_001	LOC394904
OG0000708	ENSACAG00000004279,ENSACAG00000007623	Carg_Chr14G005090,Carg_Chr18G003730	Cmac_LG12G005040,Cmac_LG16G003790	gene17016,gene21173	kl,kl_2,klb	KL,KLB	Gmorhu_kl,LOC115552373	Hsapie_KL,Hsapie_KLB	Lcroce_kl	Kl,Kl_2,Klb	Olatip_kl,Olatip_klb	LOC116955709,Pmarin_KLB	GSTEN_00018857_G_001,GSTEN_00026550_G_001	Xtropi_kl,Xtropi_klb
OG0000709	ENSACAG00000002911,ENSACAG00000004581	Carg_Chr03G004220,Carg_Chr03G004580	Cmac_LG02G015840,Cmac_LG02G016210	gene14474,gene414,gene426	dcdc2b,dcdc2c	DCDC2	Gmorhu_dcdc2c,LOC115544182,LOC115554591	DCDC2C,Hsapie_DCDC2,Hsapie_DCDC2B	LOC104922176,Lcroce_dcdc2b	Dcdc2b_2,Dcdc2c	LOC101158630,LOC101170886	LOC116941790,LOC116958204	GSTEN_00013865_G_001,GSTEN_00032102_G_001	Xtropi_dcdc2b
OG0000710	ENSACAG00000006159,ENSACAG00000007703	Carg_Chr15G003220,Carg_Chr20G001960	Cmac_LG13G003080,Cmac_LG17G001940	gene15383,gene23531	dpysl2a,dpysl2b,dpysl2b_2	DPYSL2,DPYSL4	LOC115532333,LOC115553359	Hsapie_DPYSL2,Hsapie_DPYSL4	LOC104923607,LOC104934627,LOC109137389	Dpysl2,Dpysl4,Dpysl4_2	LOC101155946,LOC101174435	LOC116940742	GSTEN_00007032_G_001	Xtropi_dpysl4,dpysl2
OG0000711	ENSACAG00000006843,ENSACAG00000012427	Carg_Chr09G005190,Carg_Chr13G003210	Cmac_LG07G005110,Cmac_LG11G003270	gene14705,gene18191	galnt1,galnt13	GALNT1,GALNT13	Gmorhu_galnt1,Gmorhu_galnt13	Hsapie_GALNT1,Hsapie_GALNT13	Lcroce_galnt1,Lcroce_galnt13	Galnt1,Galnt13	Olatip_galnt1,Olatip_galnt13	LOC116938659,LOC116941085,LOC116949498	GSTEN_00030548_G_001,GSTEN_00034043_G_001	Xtropi_galnt1,Xtropi_galnt13
OG0000712	ENSACAG00000001424,ENSACAG00000003036	Carg_Chr01G012450,Carg_Chr15G008590	Cmac_LG01G012730,Cmac_LG13G008410	gene13294,gene23614	hint1,hint1_2,hint2	HINT1Z,HINT2Z	Gmorhu_hint1,LOC115554227	HINT1,HINT2	LOC104918993,Lcroce_hint1	Hint1,Hint2	LOC101167460,Olatip_hint1	LOC116941955,Pmarin_HINT1	GSTEN_00014347_G_001,GSTEN_00028994_G_001	Xtropi_hint1,Xtropi_hint2
OG0000713	ENSACAG00000012443,ENSACAG00000012628,ENSACAG00000012632,ENSACAG00000023762	Carg_Chr10G005680	Cmac_LG08G005890	gene3841	mmp13b	MMP10,MMP13,MMP3	LOC115547822,LOC115547823,mmp13	Hsapie_MMP13,Hsapie_MMP3	Lcroce_mmp13	Mmp13	LOC101156669	LOC116950204	GSTEN_00004922_G_001,GSTEN_00010534_G_001	LOC100489571,LOC100489735,LOC100491214,LOC100491547,mmp1,mmp13l,mmp8
OG0000714	ENSACAG00000012579,ENSACAG00000012587	Carg_Chr01G009680,Carg_Chr13G001440	Cmac_LG01G010140,Cmac_LG11G001450	gene18467,gene20431,gene20432	agr1,agr2	AGR2,AGR3	Gmorhu_agr2,LOC115532721	Hsapie_AGR2,Hsapie_AGR3	LOC104931076	Agr2,Agr3	LOC101165112,Olatip_agr2	LOC116941072,LOC116947071,LOC116948575	GSTEN_00010234_G_001	Xtropi_agr2,ag1,agr3
OG0000715	ENSACAG00000009652,ENSACAG00000017169	Carg_Chr06G004100,Carg_Chr06G007500	Cmac_LG04G004140,Cmac_LG04G007560	gene24798,gene5179	dpep1,dpep2	DPEP1,DPEP2	Gmorhu_dpep1,LOC115558644	DPEP3,Hsapie_DPEP1,Hsapie_DPEP2	LOC104926950,Lcroce_dpep1	Dpep1,Dpep3	LOC101161873,Olatip_dpep1	LOC116944445,LOC116945951,LOC116955974	GSTEN_00010528_G_001	Xtropi_dpep1,Xtropi_dpep2
[truncated: 29,553 more rows]

## Sheet: Single-copy gene families 
OG0005664
OG0005666
OG0005669
[truncated: 1,020 more rows]

## Sheet: C. argus specific
Carg_Contig00007_ERROPOS457931G000570.1
[truncated: 857 more rows]

[truncated: 1 more sheets: C. maculata specific]
