# Supplementary material for: Chromosome-level genome assemblies of Channa argus and Channa maculata and comparative analysis of their temperature adaptability
Source: Gigascience. 2021 Oct 21;10(10):giab070. doi: 10.1093/gigascience/giab070 (PMC8529964; doi:10.1093/gigascience/giab070)
Supplement: giab070_Supplemental_Files [file giab070_supplemental_files.zip › Additional File 8.xlsx]

## Sheet: C. argus expansions
Gene family ID	P value
OG0000003	0.000271524
OG0000010	0
OG0000015	0.00704481
OG0000026	0.0249779
OG0000034	0.00888338
OG0000037	0.0132315
OG0000038	0.0211746
OG0000048	0.0211746
OG0000078	0.0422615
OG0000098	0
OG0000118	0
OG0000123	0.00994725
OG0000135	0.00456948
OG0000149	0.0211746
OG0000160	0
OG0000185	0.00257074
OG0000207	0
OG0000212	0.00456948
OG0000244	0
OG0000419	0.00110266
OG0000434	0.00704481
OG0000474	0
OG0000494	0.0317396
OG0000514	0.00257074
OG0000515	0.0132315
OG0000556	0.00110266
OG0000668	0.00994725
OG0000774	0.0317396
OG0000827	0.00257074
OG0000918	0.0211746
OG0000919	0.0211746
OG0000920	0.000122992
OG0001031	0
OG0001032	0
OG0001034	0.0317396
OG0001332	0
OG0001583	0.010587
OG0001907	0
OG0002305	0
OG0002318	0.0132315
OG0002342	0.010587
OG0002693	0
OG0002832	0.0317396
OG0003044	0
OG0003374	0
OG0003402	0.00110266
OG0003769	0.000122992
OG0003778	0
OG0003784	0.000122992
OG0003786	0
OG0003797	0.00257074
OG0004411	0.0317396
OG0004645	0.010587
OG0004834	0
OG0005139	0.010587
OG0006001	0.00257074
OG0009372	0.000224271
OG0010577	0.000122992
OG0010640	0
OG0011207	0
OG0011554	0.010587
OG0011568	0
OG0011598	0.000224271
OG0012273	0
OG0012308	0
OG0012436	0
OG0012822	0.000224271
OG0012939	0.010587
OG0013035	0
OG0013989	0
OG0014005	0
OG0014170	0
OG0014210	0
OG0014311	0
OG0015161	0
OG0015458	0.000224271
OG0016436	0
OG0016459	0
OG0016532	0
OG0017685	0.010587
OG0021650	0.010587

## Sheet: C. argus contraction
Gene family ID	P value
OG0000001	0.000277421
OG0000006	0
OG0000013	0.00030876
OG0000018	0.00358039
OG0000043	0.0115153
OG0000076	0.0157622
OG0000106	0.00344489
OG0000176	0

## Sheet: C. maculata expansions
Gene family ID	P value
OG0000006	0
OG0000007	0
OG0000012	0
OG0000013	0
OG0000018	0
OG0000042	0.0317396
OG0000043	0
OG0000045	0.00257074
OG0000050	0.0388663
OG0000053	0.0132315
OG0000066	0.00257074
OG0000076	0
OG0000099	0
OG0000113	0.000397242
OG0000139	0.0317396
OG0000150	0.0317396
OG0000174	0.00994725
OG0000201	0.000234703
OG0000202	0.00110266
OG0000203	0.010587
OG0000210	0.0211746
OG0000236	0.000122992
OG0000268	0.00110266
OG0000269	0.0422615
OG0000285	0.000225531
OG0000287	0.00257074
OG0000364	0.0422615
OG0000396	0.00704481
OG0000403	0.000234703
OG0000463	0.0317396
OG0000550	0.00110266
OG0000565	0.0211746
OG0000614	0.0422615
OG0000617	0.010587
OG0000667	0
OG0000669	0.00704481
OG0000717	0.00257074
OG0000754	0.0211746
OG0000794	0.00456948
OG0001029	0.0422615
OG0001030	0
OG0001038	0.0211746
OG0001137	0.010587
OG0001169	0
OG0001175	0
OG0001347	0.0211746
OG0001439	0
OG0001581	0
OG0001582	0.00994725
OG0001722	0.010587
OG0002326	0.010587
OG0002707	0
OG0002917	0.010587
OG0003171	0.00257074
OG0003375	0.0211746
OG0003377	0
OG0003395	0.000617301
OG0003423	0
OG0003829	0.010587
OG0005298	0.010587
OG0005519	0
OG0005625	0
OG0007547	0.00456948
OG0007641	0
OG0009418	0
OG0010773	0
OG0010928	0
OG0010930	0.010587
OG0011787	0.000224271
OG0013257	0
OG0015884	0
OG0017056	0.000224271
OG0018406	0.000224271
OG0019940	0.010587

## Sheet: C. maculata contraction
Gene family ID	P value
OG0000015	0.00234437
OG0000118	0.00234437
OG0001031	0
OG0001034	0.000740801
